# Supplementary material for: trans-Bis[2-(pyrimidin-2-yl)ethyn­yl]bis­(tri­phenylphosphine)palladium
Source: IUCrdata. 2025 Aug 5;10(Pt 8):x250636. doi: 10.1107/S2414314625006364 (PMC12412676; doi:10.1107/S2414314625006364)
Supplement: Supplementary file 1 [file x-10-x250636-sup1.cif]

##############################################################################
#                                                                            #
# This CIF contains the data for a data article accepted for                 #
# publication in IUCrData. It conforms to the requirements of                #
# Notes for Authors for IUCrData, and has been                               #
# peer reviewed under the auspices of IUCrData.                              #
#                                                                            #
# Full details of the Crystallographic Information File format               #
# are given in the paper "The Crystallographic Information File (CIF):       #
# a New Standard Archive File for Crystallography" by S. R. Hall, F. H.      #
# Allen and I. D. Brown [Acta Cryst. (1991), A47, 655-685].                  #
#                                                                            #
# The current version of the core CIF dictionary is obtainable from          #
# ftp://ftp.iucr.org/pub/cif_core.dic.                                       #
#                                                                            #
# Software is freely available for graphical display of the structure(s)     #
# in this CIF. For information consult the CIF software page                 #
# http://www.iucr.org/resources/cif/software.                                #
#                                                                            #
# This file may be used for bona fide research purposes within the           #
# scientific community so long as proper attribution is given to the data    # 
# article from which it was obtained.                                        #
#                                                                            #
##############################################################################
data_I
_audit_creation_method     'SHELXL-2019/3'
_journal_date_recd_electronic     2025-07-14
_journal_date_accepted     2025-07-16
_journal_name_full     'IUCrData'
_journal_year     2025
_journal_volume     10
_journal_issue      1
_journal_page_first     0
_journal_page_last     0
_journal_paper_category     HM
_journal_paper_doi     10.1107/S2414314625006364
_journal_coeditor_code     VM4069
_publ_contact_author_name     'Bosch, Eric'
_publ_contact_author_address
;
Chemistry and Biochemistry Department
Missouri State University
901 South national Avenue
Springfield MO 65897
USA
;
_publ_contact_author_email     'ericbosch@missouristate.edu'
_publ_contact_author_fax     ?
_publ_contact_author_phone     ?
_publ_section_title
;
<i>trans</i>-Bis[2-(pyrimidin-2-yl)ethynyl]bis(triphenylphosphine)palladium
;
_publ_section_title_footnote     .
loop_
    _publ_author_name
    _publ_author_footnote
    _publ_author_address
    'Bosch, Eric' .
;
Chemistry and Biochemistry Department
Missouri State University
901 South National Avenue
Springfield MO 65897
USA
;
_publ_section_synopsis
;
The the title compound, isolated after a Sonogashira coupling reaction,
crystallizes in the monoclinic space group <i>C</i>2/<i>c</i>.
;
_chemical_name_systematic     ?
_chemical_name_common
;
<i>trans</i>-Bis[2-(pyrimidin-2-yl)ethynyl]bis(triphenylphosphine)palladium
;
_chemical_formula_moiety     'C48 H36 N4 P2 Pd'
_chemical_formula_sum     'C48 H36 N4 P2 Pd'
_chemical_formula_iupac     '[Pd (C6 H3 N2)2 (C18 H15 P)2]'
_chemical_formula_weight     837.15
_chemical_melting_point     ?
_space_group_crystal_system     monoclinic
_space_group_name_H-M_alt     'C 2/c'
_space_group_name_Hall     '-C 2yc'
loop_
    _space_group_symop_operation_xyz
    'x, y, z'
    '-x, y, -z+1/2'
    'x+1/2, y+1/2, z'
    '-x+1/2, y+1/2, -z+1/2'
    '-x, -y, -z'
    'x, -y, z-1/2'
    '-x+1/2, -y+1/2, -z'
    'x+1/2, -y+1/2, z-1/2'
_cell_length_a     22.1529(13)
_cell_length_b     13.7110(13)
_cell_length_c     12.3853(9)
_cell_angle_alpha     90
_cell_angle_beta     90.690(2)
_cell_angle_gamma     90
_cell_volume     3761.6(5)
_cell_formula_units_Z     4
_cell_measurement_reflns_used     3308
_cell_measurement_theta_min     2.39
_cell_measurement_theta_max     23.48
_cell_measurement_temperature     100(2)
_exptl_crystal_description     'plate'
_exptl_crystal_colour     'orange'
_exptl_crystal_size_max     0.35
_exptl_crystal_size_mid     0.20
_exptl_crystal_size_min     0.02
_exptl_crystal_density_diffrn     1.478
_exptl_crystal_density_meas     ?
_exptl_crystal_density_method     ?
_exptl_crystal_F_000     1712
_exptl_absorpt_coefficient_mu     0.620
_exptl_absorpt_correction_type     multi-scan
_exptl_absorpt_process_details
;
(SADABS; Krause <i>et al.</i>,  2015)
;
_exptl_absorpt_correction_T_min     0.5644
_exptl_absorpt_correction_T_max     0.7455
_diffrn_ambient_temperature     100(2)
_diffrn_radiation_type     'Mo K\a'
_diffrn_radiation_wavelength     0.71073
_diffrn_measurement_device_type     'Bruker APEXI CCD'
_diffrn_measurement_method     '\f and \w scans'
_diffrn_detector_area_resol_mean     8.3660
_diffrn_reflns_number     24110
_diffrn_reflns_av_R_equivalents     0.0791
_diffrn_reflns_av_unetI/netI     0.0548
_diffrn_reflns_theta_min     1.747
_diffrn_reflns_theta_max     27.144
_diffrn_reflns_theta_full     25.242
_diffrn_measured_fraction_theta_max     1.000
_diffrn_measured_fraction_theta_full     1.000
_diffrn_reflns_limit_h_min     -28
_diffrn_reflns_limit_h_max     28
_diffrn_reflns_limit_k_min     -17
_diffrn_reflns_limit_k_max     17
_diffrn_reflns_limit_l_min     -15
_diffrn_reflns_limit_l_max     15
_refine_special_details     ?
_reflns_number_total     4171
_reflns_number_gt     3041
_reflns_threshold_expression     'I > 2\s(I)'
_refine_ls_structure_factor_coef     Fsqd
_refine_ls_matrix_type     full
_refine_ls_R_factor_all     0.0675
_refine_ls_R_factor_gt     0.0391
_refine_ls_wR_factor_gt     0.0794
_refine_ls_wR_factor_ref     0.0911
_refine_ls_goodness_of_fit_ref     1.022
_refine_ls_restrained_S_all     1.022
_refine_ls_number_reflns     4171
_refine_ls_number_parameters     250
_refine_ls_number_restraints     0
_refine_ls_hydrogen_treatment     constr
_refine_ls_weighting_scheme     calc
_refine_ls_weighting_details
              'w=1/[\s^2^(Fo^2^)+(0.0340P)^2^+7.3694P] where P=(Fo^2^+2Fc^2^)/3'
_atom_sites_solution_hydrogens     geom
_atom_sites_solution_primary     dual
_atom_sites_solution_secondary     ?
_refine_ls_shift/su_max     0.000
_refine_ls_shift/su_mean     0.000
_refine_diff_density_max     0.593
_refine_diff_density_min     -0.659
_refine_ls_extinction_method     none
_refine_ls_extinction_coef     .
loop_
    _atom_type_symbol
    _atom_type_description
    _atom_type_scat_dispersion_real
    _atom_type_scat_dispersion_imag
    _atom_type_scat_source
    'C' 'C' 0.0033 0.0016
                         'International Tables Vol C Tables 4.2.6.8 and 6.1.1.4'
    'H' 'H' 0.0000 0.0000
                         'International Tables Vol C Tables 4.2.6.8 and 6.1.1.4'
    'N' 'N' 0.0061 0.0033
                         'International Tables Vol C Tables 4.2.6.8 and 6.1.1.4'
    'P' 'P' 0.1023 0.0942
                         'International Tables Vol C Tables 4.2.6.8 and 6.1.1.4'
    'Pd' 'Pd' -0.9988 1.0072
                         'International Tables Vol C Tables 4.2.6.8 and 6.1.1.4'
_computing_data_collection
;
APEX2 (Bruker, 2014)
;
_computing_cell_refinement
;
SAINT (Bruker, 2014)
;
_computing_data_reduction
;
SAINT (Bruker, 2014)
;
_computing_structure_solution
;
<i>SHELXT2018/2</i> (Sheldrick, 2015a)
;
_computing_structure_refinement
;
<i>SHELXL2019/2</i> (Sheldrick, 2015b)
;
_computing_molecular_graphics
;
<i>XSEED-4</i> (Barbour, 2020)
;
_computing_publication_material
;
<i>XSEED-4</i> (Barbour, 2020)
;
loop_
    _atom_site_type_symbol
    _atom_site_label
    _atom_site_fract_x
    _atom_site_fract_y
    _atom_site_fract_z
    _atom_site_U_iso_or_equiv
    _atom_site_adp_type
    _atom_site_calc_flag
    _atom_site_occupancy
    _atom_site_disorder_assembly
    _atom_site_disorder_group
    Pd Pd1 0.750000 0.750000 0.500000 0.01796(10) Uani d 1 . .
    P P1 0.66798(4) 0.66217(6) 0.56457(6) 0.01975(18) Uani d 1 . .
    N N1 0.58722(14) 0.9407(2) 0.2463(3) 0.0449(9) Uani d 1 . .
    C C1 0.70247(14) 0.8220(2) 0.3862(2) 0.0209(7) Uani d 1 . .
    N N2 0.67884(15) 0.9460(2) 0.1481(2) 0.0372(8) Uani d 1 . .
    C C2 0.67628(14) 0.8677(2) 0.3173(2) 0.0211(7) Uani d 1 . .
    C C3 0.64549(15) 0.9208(2) 0.2336(3) 0.0252(7) Uani d 1 . .
    C C4 0.5602(2) 0.9855(3) 0.1602(4) 0.0638(15) Uani d 1 . .
    H H4 0.518332 1.000109 0.163862 0.077 Uiso calc 1 . .
    C C5 0.5901(2) 1.0098(3) 0.0706(4) 0.0581(14) Uani d 1 . .
    H H5 0.569826 1.038911 0.010696 0.070 Uiso calc 1 . .
    C C6 0.6500(2) 0.9914(3) 0.0683(3) 0.0473(11) Uani d 1 . .
    H H6 0.672319 1.011791 0.007286 0.057 Uiso calc 1 . .
    C C7 0.59797(15) 0.6599(3) 0.4845(2) 0.0253(7) Uani d 1 . .
    C C8 0.56959(17) 0.5749(3) 0.4499(3) 0.0372(9) Uani d 1 . .
    H H8 0.587809 0.513304 0.463157 0.045 Uiso calc 1 . .
    C C9 0.51444(19) 0.5807(4) 0.3958(3) 0.0513(12) Uani d 1 . .
    H H9 0.495113 0.522482 0.372235 0.062 Uiso calc 1 . .
    C C10 0.48739(17) 0.6689(4) 0.3759(3) 0.0456(11) Uani d 1 . .
    H H10 0.449183 0.671727 0.340330 0.055 Uiso calc 1 . .
    C C11 0.51582(16) 0.7524(4) 0.4074(3) 0.0444(10) Uani d 1 . .
    H H11 0.497736 0.813819 0.392644 0.053 Uiso calc 1 . .
    C C12 0.57103(15) 0.7480(3) 0.4611(3) 0.0351(8) Uani d 1 . .
    H H12 0.590602 0.806847 0.482071 0.042 Uiso calc 1 . .
    C C13 0.68175(14) 0.5330(2) 0.5896(2) 0.0213(7) Uani d 1 . .
    C C14 0.67023(15) 0.4879(2) 0.6875(3) 0.0252(7) Uani d 1 . .
    H H14 0.658594 0.525676 0.748053 0.030 Uiso calc 1 . .
    C C15 0.67578(15) 0.3873(3) 0.6965(3) 0.0304(8) Uani d 1 . .
    H H15 0.668344 0.356419 0.763764 0.036 Uiso calc 1 . .
    C C16 0.69201(16) 0.3318(3) 0.6085(3) 0.0338(8) Uani d 1 . .
    H H16 0.694506 0.262872 0.614631 0.041 Uiso calc 1 . .
    C C17 0.70460(17) 0.3766(3) 0.5118(3) 0.0344(9) Uani d 1 . .
    H H17 0.716307 0.338504 0.451546 0.041 Uiso calc 1 . .
    C C18 0.70025(16) 0.4772(3) 0.5021(3) 0.0306(8) Uani d 1 . .
    H H18 0.709901 0.508013 0.435808 0.037 Uiso calc 1 . .
    C C19 0.64234(14) 0.7144(2) 0.6911(3) 0.0216(7) Uani d 1 . .
    C C20 0.58997(16) 0.6818(3) 0.7404(3) 0.0329(8) Uani d 1 . .
    H H20 0.567433 0.630066 0.708617 0.039 Uiso calc 1 . .
    C C21 0.57048(17) 0.7238(3) 0.8348(3) 0.0387(10) Uani d 1 . .
    H H21 0.535143 0.700015 0.868562 0.046 Uiso calc 1 . .
    C C22 0.60193(17) 0.8000(3) 0.8802(3) 0.0372(9) Uani d 1 . .
    H H22 0.588364 0.828918 0.945278 0.045 Uiso calc 1 . .
    C C23 0.65326(16) 0.8344(3) 0.8313(3) 0.0309(8) Uani d 1 . .
    H H23 0.674524 0.888152 0.861690 0.037 Uiso calc 1 . .
    C C24 0.67402(15) 0.7907(2) 0.7374(3) 0.0256(7) Uani d 1 . .
    H H24 0.710074 0.813407 0.705116 0.031 Uiso calc 1 . .
loop_
    _atom_site_aniso_label
    _atom_site_aniso_U_11
    _atom_site_aniso_U_22
    _atom_site_aniso_U_33
    _atom_site_aniso_U_12
    _atom_site_aniso_U_13
    _atom_site_aniso_U_23
    Pd1 0.01900(17) 0.01846(16) 0.01646(16) -0.00124(16) 0.00149(12) 0.00134(15)
    P1 0.0215(4) 0.0208(4) 0.0170(4) -0.0020(3) 0.0017(3) -0.0003(3)
    N1 0.0306(18) 0.041(2) 0.062(2) -0.0024(15) -0.0102(16) 0.0225(17)
    C1 0.0194(16) 0.0203(16) 0.0232(16) -0.0026(13) 0.0048(13) -0.0031(13)
    N2 0.058(2) 0.0295(17) 0.0238(16) 0.0020(15) 0.0020(15) 0.0012(13)
    C2 0.0240(17) 0.0203(16) 0.0192(16) -0.0004(13) 0.0023(13) -0.0015(13)
    C3 0.0289(19) 0.0192(17) 0.0275(18) -0.0030(14) -0.0054(15) 0.0005(14)
    C4 0.036(3) 0.059(3) 0.096(4) -0.007(2) -0.025(3) 0.032(3)
    C5 0.075(4) 0.040(3) 0.059(3) -0.015(2) -0.034(3) 0.023(2)
    C6 0.080(4) 0.032(2) 0.029(2) -0.005(2) -0.010(2) 0.0017(17)
    C7 0.0255(18) 0.0334(19) 0.0172(16) -0.0029(15) 0.0028(13) 0.0026(14)
    C8 0.040(2) 0.040(2) 0.031(2) -0.0081(18) -0.0111(17) 0.0007(17)
    C9 0.043(3) 0.067(3) 0.043(2) -0.023(2) -0.016(2) 0.002(2)
    C10 0.024(2) 0.083(3) 0.029(2) -0.006(2) -0.0055(16) 0.014(2)
    C11 0.0243(18) 0.064(3) 0.045(2) 0.006(2) 0.0011(16) 0.018(2)
    C12 0.0238(17) 0.0376(19) 0.044(2) 0.0008(19) 0.0023(15) 0.003(2)
    C13 0.0206(16) 0.0220(16) 0.0213(16) -0.0035(13) -0.0001(13) 0.0007(13)
    C14 0.0284(19) 0.0279(18) 0.0192(16) -0.0017(15) 0.0011(14) 0.0012(14)
    C15 0.0291(19) 0.031(2) 0.0306(19) -0.0011(16) 0.0002(15) 0.0108(16)
    C16 0.033(2) 0.0231(18) 0.046(2) -0.0005(15) 0.0032(17) 0.0059(17)
    C17 0.043(2) 0.0261(19) 0.034(2) 0.0026(17) 0.0046(17) -0.0057(16)
    C18 0.039(2) 0.0305(19) 0.0221(17) -0.0024(16) 0.0057(15) 0.0009(15)
    C19 0.0204(16) 0.0213(15) 0.0230(16) 0.0003(13) 0.0018(13) -0.0026(13)
    C20 0.031(2) 0.040(2) 0.0282(19) -0.0098(17) 0.0043(15) -0.0097(16)
    C21 0.030(2) 0.049(3) 0.038(2) -0.0066(17) 0.0128(17) -0.0106(17)
    C22 0.034(2) 0.046(2) 0.031(2) 0.0018(18) 0.0061(17) -0.0159(18)
    C23 0.030(2) 0.034(2) 0.0289(19) -0.0009(16) -0.0002(15) -0.0095(16)
    C24 0.0235(18) 0.0278(17) 0.0254(17) 0.0002(14) 0.0017(14) -0.0020(14)
_geom_special_details
;
 All esds (except the esd in the dihedral angle between two l.s. planes)
 are estimated using the full covariance matrix.  The cell esds are taken
 into account individually in the estimation of esds in distances, angles
 and torsion angles; correlations between esds in cell parameters are only
 used when they are defined by crystal symmetry.  An approximate (isotropic)
 treatment of cell esds is used for estimating esds involving l.s. planes.
;
loop_
    _geom_bond_atom_site_label_1
    _geom_bond_atom_site_label_2
    _geom_bond_site_symmetry_2
    _geom_bond_distance
    _geom_bond_publ_flag
    Pd1 C1 . 2.008(3) ?
    Pd1 C1 7_666 2.008(3) ?
    Pd1 P1 7_666 2.3293(8) ?
    Pd1 P1 . 2.3294(8) ?
    P1 C19 . 1.820(3) ?
    P1 C13 . 1.823(3) ?
    P1 C7 . 1.831(3) ?
    N1 C3 . 1.331(5) ?
    N1 C4 . 1.362(5) ?
    C1 C2 . 1.202(4) ?
    N2 C6 . 1.325(5) ?
    N2 C3 . 1.344(4) ?
    C2 C3 . 1.433(4) ?
    C4 C5 . 1.342(6) ?
    C5 C6 . 1.352(6) ?
    C7 C12 . 1.377(5) ?
    C7 C8 . 1.389(5) ?
    C8 C9 . 1.389(5) ?
    C9 C10 . 1.371(6) ?
    C10 C11 . 1.362(6) ?
    C11 C12 . 1.386(5) ?
    C13 C14 . 1.387(4) ?
    C13 C18 . 1.392(4) ?
    C14 C15 . 1.390(5) ?
    C15 C16 . 1.380(5) ?
    C16 C17 . 1.378(5) ?
    C17 C18 . 1.388(5) ?
    C19 C24 . 1.381(4) ?
    C19 C20 . 1.391(5) ?
    C20 C21 . 1.378(5) ?
    C21 C22 . 1.372(5) ?
    C22 C23 . 1.379(5) ?
    C23 C24 . 1.391(5) ?
loop_
    _geom_angle_atom_site_label_1
    _geom_angle_atom_site_label_2
    _geom_angle_atom_site_label_3
    _geom_angle_site_symmetry_1
    _geom_angle_site_symmetry_3
    _geom_angle
    _geom_angle_publ_flag
    C1 Pd1 C1 . 7_666 180.0 ?
    C1 Pd1 P1 . 7_666 84.81(9) ?
    C1 Pd1 P1 7_666 7_666 95.19(9) ?
    C1 Pd1 P1 . . 95.19(9) ?
    C1 Pd1 P1 7_666 . 84.81(9) ?
    P1 Pd1 P1 7_666 . 180.0 ?
    C19 P1 C13 . . 106.82(14) ?
    C19 P1 C7 . . 101.63(15) ?
    C13 P1 C7 . . 102.39(15) ?
    C19 P1 Pd1 . . 110.17(11) ?
    C13 P1 Pd1 . . 115.53(11) ?
    C7 P1 Pd1 . . 118.82(11) ?
    C3 N1 C4 . . 114.7(4) ?
    C2 C1 Pd1 . . 177.0(3) ?
    C6 N2 C3 . . 116.4(4) ?
    C1 C2 C3 . . 178.9(4) ?
    N1 C3 N2 . . 125.7(3) ?
    N1 C3 C2 . . 118.2(3) ?
    N2 C3 C2 . . 116.1(3) ?
    C5 C4 N1 . . 122.8(4) ?
    C4 C5 C6 . . 117.7(4) ?
    N2 C6 C5 . . 122.5(4) ?
    C12 C7 C8 . . 118.5(3) ?
    C12 C7 P1 . . 117.5(3) ?
    C8 C7 P1 . . 124.0(3) ?
    C9 C8 C7 . . 119.6(4) ?
    C10 C9 C8 . . 121.1(4) ?
    C11 C10 C9 . . 119.3(4) ?
    C10 C11 C12 . . 120.3(4) ?
    C7 C12 C11 . . 121.1(4) ?
    C14 C13 C18 . . 119.6(3) ?
    C14 C13 P1 . . 123.3(2) ?
    C18 C13 P1 . . 116.9(2) ?
    C13 C14 C15 . . 119.8(3) ?
    C16 C15 C14 . . 120.4(3) ?
    C17 C16 C15 . . 119.9(3) ?
    C16 C17 C18 . . 120.3(3) ?
    C17 C18 C13 . . 120.0(3) ?
    C24 C19 C20 . . 118.9(3) ?
    C24 C19 P1 . . 119.6(2) ?
    C20 C19 P1 . . 121.4(2) ?
    C21 C20 C19 . . 120.6(3) ?
    C22 C21 C20 . . 120.2(3) ?
    C21 C22 C23 . . 119.8(3) ?
    C22 C23 C24 . . 120.2(3) ?
    C19 C24 C23 . . 120.1(3) ?
_shelx_space_group_comment
;
The symmetry employed for this shelxl refinement is uniquely defined
by the following loop, which should always be used as a source of
symmetry information in preference to the above space-group names.
They are only intended as comments.
;
_shelx_hkl_file
;
   0   0  -1    0.90    1.90
   0   0  -1   -0.10    1.70
   0   0  -1    0.80    2.40
   0   0  -1   -1.10    2.20
   0   0  -2 1538.15   24.80
   0   0  -2 1571.84   22.60
   0   0  -2 1578.24   25.50
   0   0  -2 1620.54   21.70
   0   0  -3    0.20    4.60
   0   0  -3    0.40    5.80
   0   0  -3   -1.50    5.60
   0   0  -3   -4.90    4.60
   0   0  -4  557.04   21.20
   0   0  -4  548.75   17.00
   0   0  -4  540.05   18.40
   0   0  -4  548.75   20.70
   0   0  -5    1.50    6.10
   0   0  -5    2.80    7.40
   0   0  -5   -0.50    7.10
   0   0  -5    4.80    5.80
   0   0  -6  188.28   14.50
   0   0  -6  177.98   17.70
   0   0  -6  232.78   21.80
   0   0  -6  211.88   13.90
   0   0  -7    3.60    6.80
   0   0  -7   -0.80    4.90
   0   0  -7   -3.20    7.50
   0   0  -7    8.70    8.30
   0   0  -8  292.67   22.90
   0   0  -8  277.77   16.90
   0   0  -8  287.77   19.40
   0   0   9  -10.40    7.40
   0   0   9    5.30    6.60
   0   0  -9   17.20    9.10
   0   0  -9   -6.60    8.20
   0   0  10  206.88   26.00
   0   0  10  215.88   18.10
   0   0 -10  195.38   25.60
   0   0 -10  256.67   24.90
   0   0  11    3.90    8.60
   0   0  11  -12.90    9.90
   0   0 -11   -2.50   12.10
   0   0 -11   -3.50    9.40
   0   0  12  470.85   36.30
   0   0 -12  454.85   34.80
   0   0 -12  445.76   30.10
   0   0  13   16.90   15.00
   0   0 -13   -3.10   14.10
   0   0 -13    2.90    9.30
   0   0  14   97.59   25.00
   0   0 -14  110.39   25.70
   0   0 -14  137.39   24.60
   0   0  15   18.00   16.40
   0   0 -15  -19.10   15.50
  -1  -1 -15  171.38   32.20
   1   1  15  137.39   29.20
  -1  -1 -14  -19.60   14.80
   1   1  14   15.10   16.00
  -1  -1 -13  102.89   23.80
  -1  -1 -13  113.59   20.30
   1   1  13  100.29   23.60
  -1  -1 -12  111.49   23.70
  -1  -1 -12   94.49   18.00
   1   1  12   85.19   20.90
  -1  -1 -11   19.70   10.60
  -1  -1 -11   36.40   16.00
   1   1  11    8.50    9.90
   1   1  11   16.10   12.80
  -1  -1 -10  149.59   24.20
  -1  -1 -10  177.68   20.40
   1   1  10  179.58   25.40
   1   1  10  166.78   18.40
  -1  -1  -9   87.89   18.00
  -1  -1  -9  102.69   15.20
   1   1   9   86.69   13.00
   1   1   9   65.89   16.50
  -1  -1  -8    9.20    9.40
  -1  -1  -8    8.90    6.60
   1   1   8    2.50    6.60
   1   1   8    9.60    9.70
  -1  -1  -7   87.29   15.60
  -1  -1  -7   68.29   11.30
   1   1   7   48.60    9.20
   1   1   7   71.69   14.40
  -1  -1  -6    8.40    6.50
  -1  -1  -6   -6.00    7.20
   1   1   6   -2.10    7.60
   1   1   6    9.90    6.30
  -1  -1  -5  553.74   19.60
  -1  -1  -5  532.35   23.80
  -1  -1  -5  586.44   25.00
   1   1   5  578.94   18.40
  -1  -1  -4   44.50    7.50
  -1  -1  -4   48.50   10.20
  -1  -1  -4   39.50    9.80
   1   1   4   57.69    7.80
  -1  -1  -3  557.74   19.80
  -1  -1  -3  608.54   15.60
  -1  -1  -3  586.54   20.10
   1   1   3  585.44   14.80
  -1  -1  -2   62.89    8.10
  -1  -1  -2   48.40    5.30
   1   1   2   47.30    7.70
   1   1   2   63.19    6.00
  -1  -1  -1 2474.75   24.20
  -1  -1  -1 2465.15   29.10
   1   1   1 2459.35   25.60
   1   1   1 2406.36   29.40
  -1  -1   0   28.30    3.20
  -1  -1   0   29.10    3.30
   1   1   0   32.20    3.80
   1   1   0   32.20    3.10
  -1  -1   1 1941.41   22.90
   1   1  -1 2003.80   20.10
   1   1  -1 1997.70   25.10
   1   1  -1 2007.40   25.70
   1   1  -2 1471.65   25.30
   1   1  -2 1498.05   24.50
   1   1  -2 1503.05   24.60
   1   1  -2 1438.36   21.70
   1   1  -3 4158.98   49.80
   1   1  -3 3944.81   47.70
   1   1  -3 4240.08   52.19
   1   1  -3 4020.30   51.09
   1   1  -4   44.00    8.80
   1   1  -4   35.90    8.20
   1   1  -4   44.30    9.50
   1   1  -4   45.10    9.00
   1   1  -5  815.62   26.30
   1   1  -5  867.61   28.20
   1   1  -5  821.92   24.60
   1   1  -5  845.32   27.10
   1   1  -6   17.20    7.80
   1   1  -6   37.30   10.50
   1   1  -6   14.10    7.90
   1   1  -6   23.50    7.50
   1   1  -7    9.70    6.80
   1   1  -7    2.60    7.50
   1   1  -7    4.80    8.00
   1   1  -7   -1.00    6.50
   1   1  -8   61.49   13.10
   1   1  -8   51.29   13.60
   1   1  -8   51.79   10.90
   1   1  -8   57.89   12.90
   1   1  -9  270.07   19.40
   1   1  -9  288.57   24.20
   1   1  -9  267.87   21.20
  -1  -1  10   -9.10    8.30
   1   1 -10   17.30   10.50
   1   1 -10   -1.30   10.00
   1   1 -10   -4.60    6.50
  -1  -1  11  500.15   33.10
   1   1 -11  512.55   27.60
   1   1 -11  458.45   30.60
   1   1 -11  477.25   33.30
  -1  -1  12   50.29   17.20
   1   1 -12  -13.20   12.10
   1   1 -12   34.20   12.60
  -1  -1  13  239.58   32.50
   1   1 -13  283.57   34.70
   1   1 -13  252.37   30.10
  -1  -1  14   39.40   17.00
   1   1 -14  -20.50    9.70
   1   1 -14    1.20   13.80
  -1  -1  15  244.98   36.20
   1   1 -15  256.07   35.70
  -2  -2 -15    9.20   19.60
   2   2  15   25.50   18.60
  -2  -2 -14   48.50   22.80
   2   2  14   49.50   19.50
  -2  -2 -13  116.49   25.30
   2   2  13  147.99   27.90
  -2  -2 -12   62.69   15.40
  -2  -2 -12   85.99   23.40
   2   2  12   69.79   21.50
  -2  -2 -11   32.00   16.10
  -2  -2 -11   29.30   11.60
   2   2  11   10.00   13.80
  -2  -2 -10  169.38   19.20
  -2  -2 -10  212.68   27.70
   2   2  10  185.48   18.90
   2   2  10  195.98   27.30
  -2  -2  -9   39.10   10.60
  -2  -2  -9   38.00   15.00
   2   2   9   30.50   14.30
   2   2   9   34.20    9.10
  -2  -2  -8  164.28   16.70
  -2  -2  -8  154.68   21.10
   2   2   8  144.99   14.70
   2   2   8  138.19   20.60
  -2  -2  -7   65.09   10.50
  -2  -2  -7   68.19   14.20
   2   2   7   62.19   14.40
   2   2   7   64.99   10.00
  -2  -2  -6  425.56   24.00
  -2  -2  -6  399.06   17.90
   2   2   6  384.86   16.90
   2   2   6  418.46   24.60
  -2  -2  -5   16.40    8.90
  -2  -2  -5   29.70    7.10
   2   2   5   37.80    7.40
   2   2   5   38.70   10.70
  -2  -2  -4  828.82   27.50
  -2  -2  -4  828.22   20.40
   2   2   4  817.12   27.90
   2   2   4  846.42   20.90
  -2  -2  -3  562.14   15.40
  -2  -2  -3  590.74   21.40
   2   2   3  555.94   21.60
   2   2   3  549.54   16.00
  -2  -2  -2  185.08    9.00
  -2  -2  -2  166.48   11.90
   2   2   2  169.98   12.70
   2   2   2  173.28    9.90
  -2  -2  -1  238.68    9.60
  -2  -2  -1  252.47   11.60
   2   2   1  244.58   11.00
   2   2   1  250.57   12.00
  -2  -2   0  433.36   12.60
  -2  -2   0  419.76   12.70
   2   2   0  451.65   14.00
   2   2   0  433.66   11.50
  -2  -2   1  828.12   16.90
   2   2  -1  860.01   19.70
   2   2  -1  845.92   19.60
   2   2  -1  834.12   13.40
  -2  -2   2 3332.27   41.30
   2   2  -2 3318.07   45.50
   2   2  -2 3300.77   45.00
   2   2  -2 3315.47   34.80
  -2  -2   3 1287.47   26.90
   2   2  -3 1311.67   23.80
   2   2  -3 1267.97   28.50
   2   2  -3 1278.47   29.80
   2   2  -4  802.82   24.60
   2   2  -4  778.12   21.60
   2   2  -4  825.92   24.60
   2   2  -4  793.32   26.20
   2   2  -5   29.30    9.50
   2   2  -5   36.50    9.10
   2   2  -5   38.80    9.10
   2   2  -5   28.70    8.70
   2   2  -6  166.78   17.40
   2   2  -6  137.89   16.20
   2   2  -6  137.79   16.30
   2   2  -6  146.99   15.50
   2   2  -7  130.19   16.10
   2   2  -7  123.19   15.30
   2   2  -7   80.59   13.80
   2   2  -7  108.89   15.50
   2   2  -8  541.75   26.00
   2   2  -8  521.85   28.20
   2   2  -8  501.25   26.00
   2   2  -8  530.85   28.30
   2   2  -9  117.49   19.10
   2   2  -9  110.59   19.00
   2   2  -9  139.99   19.10
   2   2  -9  104.89   15.80
  -2  -2  10  160.48   21.50
   2   2 -10  159.58   20.20
   2   2 -10  154.28   21.90
   2   2 -10  170.88   23.50
  -2  -2  11   77.79   17.40
   2   2 -11   64.69   14.40
   2   2 -11   73.59   19.10
   2   2 -11   82.89   18.30
  -2  -2  12  225.88   28.80
   2   2 -12  222.48   25.00
   2   2 -12  230.38   30.40
   2   2 -12  244.18   28.90
  -2  -2  13    6.00   12.60
   2   2 -13    1.40   11.40
   2   2 -13   -0.60   14.40
  -2  -2  14  144.79   27.00
   2   2 -14  193.58   28.80
   2   2 -14  243.08   34.30
  -2  -2  15   14.60   15.90
   2   2 -15    0.40   13.60
   2   2 -15   -8.50   14.00
  -3  -3 -15  118.99   29.30
   3   3  15   99.79   28.30
  -3  -3 -14   47.50   21.90
   3   3  14   66.29   22.70
  -3  -3 -13  161.68   30.50
   3   3  13  136.39   28.90
  -3  -3 -12   21.30   16.60
   3   3  12    9.50   16.10
  -3  -3 -11  259.47   20.40
  -3  -3 -11  285.97   33.40
   3   3  11  316.87   36.20
  -3  -3 -10  142.79   17.70
  -3  -3 -10  113.79   21.80
   3   3  10  119.79   16.10
   3   3  10  122.19   23.00
  -3  -3  -9  316.27   27.30
  -3  -3  -9  335.17   19.90
   3   3   9  328.17   19.80
   3   3   9  260.77   29.20
  -3  -3  -8  282.27   27.80
  -3  -3  -8  237.68   16.70
   3   3   8  267.67   17.00
   3   3   8  259.87   27.60
  -3  -3  -7  953.60   38.30
  -3  -3  -7  992.20   28.90
   3   3   7  997.80   40.20
   3   3   7  993.00   28.90
  -3  -3  -6  167.48   12.50
  -3  -3  -6  171.08   20.40
   3   3   6  160.48   12.70
   3   3   6  162.78   19.80
  -3  -3  -5  659.83   20.30
  -3  -3  -5  651.33   28.00
   3   3   5  702.13   29.70
   3   3   5  647.34   21.20
  -3  -3  -4   51.49   11.40
  -3  -3  -4   64.19    8.40
   3   3   4   51.49   11.90
   3   3   4   55.19    9.00
  -3  -3  -3  122.09   10.30
  -3  -3  -3  100.89   12.40
   3   3   3   83.39   12.30
   3   3   3   86.29    9.80
  -3  -3  -2 1542.45   33.10
  -3  -3  -2 1557.74   27.30
   3   3   2 1589.74   30.20
   3   3   2 1485.75   32.40
  -3  -3  -1 5277.77   61.99
  -3  -3  -1 5081.99   55.39
   3   3   1 5200.08   60.39
   3   3   1 5086.59   58.89
  -3  -3   0    6.70    5.60
  -3  -3   0  -11.10    5.00
   3   3   0    1.70    5.60
   3   3   0    1.80    6.00
  -3  -3   1  169.18   12.40
  -3  -3   1  173.38   11.00
   3   3  -1  173.28   13.00
   3   3  -1  177.28    9.30
  -3  -3   2  253.57   12.90
   3   3  -2  240.88    9.60
   3   3  -2  217.58   13.90
   3   3  -2  244.58   15.00
  -3  -3   3 2195.78   38.30
   3   3  -3 2134.09   42.00
   3   3  -3 2113.39   42.60
   3   3  -3 2156.38   30.50
  -3  -3   4   57.59    9.80
   3   3  -4   63.99   11.60
   3   3  -4   65.79   11.60
   3   3  -4   63.89    8.80
  -3  -3   5  492.15   21.70
   3   3  -5  472.75   22.90
   3   3  -5  491.05   24.60
   3   3  -5  496.05   19.10
  -3  -3   6  355.26   20.30
   3   3  -6  392.46   21.70
   3   3  -6  414.96   24.10
   3   3  -6  370.56   18.80
   3   3  -7  506.75   23.40
   3   3  -7  503.95   26.80
   3   3  -7  463.35   24.90
   3   3  -7  492.25   25.20
   3   3  -8  130.29   18.40
   3   3  -8   89.09   16.10
   3   3  -8  102.29   14.90
   3   3  -8  119.29   17.60
   3   3  -9  256.17   21.10
   3   3  -9  236.48   25.60
   3   3  -9  274.27   21.50
   3   3  -9  253.07   22.00
   3   3 -10   16.60   10.20
   3   3 -10   23.30   12.10
   3   3 -10   11.60   10.40
   3   3 -10   37.10   13.80
  -3  -3  11  221.08   25.60
   3   3 -11  225.98   27.80
   3   3 -11  300.27   32.30
   3   3 -11  250.77   27.20
  -3  -3  12    8.90   12.20
   3   3 -12    9.60   10.50
   3   3 -12   11.80   13.30
   3   3 -12   27.40   13.70
  -3  -3  13  140.59   25.20
   3   3 -13  120.59   23.50
   3   3 -13  134.29   26.00
   3   3 -13  105.49   19.60
   3   3 -14  127.19   25.40
   3   3 -14  123.09   25.20
  -3  -3  15  112.09   25.60
   3   3 -15  175.38   30.30
  -4  -4 -15   40.90   22.40
   4   4  15    8.20   17.90
  -4  -4 -14  124.49   30.20
   4   4  14  175.28   34.00
  -4  -4 -13   34.50   20.20
   4   4  13   21.90   18.80
  -4  -4 -12  435.16   43.90
   4   4  12  429.36   38.20
  -4  -4 -11    9.60   14.30
   4   4  11   23.70   16.20
  -4  -4 -10  203.98   17.20
  -4  -4 -10  171.58   25.60
   4   4  10  144.99   24.50
  -4  -4  -9  406.86   31.40
  -4  -4  -9  412.46   22.10
   4   4   9  422.86   33.80
   4   4   9  434.46   23.20
  -4  -4  -8  322.97   26.50
  -4  -4  -8  388.76   19.80
   4   4   8  376.66   20.80
   4   4   8  326.97   28.60
  -4  -4  -7    2.40    5.70
  -4  -4  -7    9.00   10.90
   4   4   7   -4.10    9.20
   4   4   7    4.40    7.30
  -4  -4  -6  407.76   17.90
  -4  -4  -6  429.56   26.60
   4   4   6  375.66   25.50
   4   4   6  375.46   19.00
  -4  -4  -5  134.29   17.70
  -4  -4  -5   95.69   10.80
   4   4   5   83.59   11.50
   4   4   5  107.49   16.00
  -4  -4  -4  217.88   12.80
  -4  -4  -4  203.78   17.90
   4   4   4  232.18   18.30
   4   4   4  213.58   14.50
  -4  -4  -3  127.39   10.50
  -4  -4  -3  144.19   16.20
   4   4   3  130.69   15.10
   4   4   3  133.59   13.20
  -4  -4  -2 1171.68   31.80
  -4  -4  -2 1246.98   27.60
   4   4   2 1217.28   31.30
   4   4   2 1212.98   30.00
  -4  -4  -1   32.60    7.40
  -4  -4  -1   31.20    8.20
   4   4   1   29.50    8.40
   4   4   1   24.30    8.30
  -4  -4   0  691.83   22.00
  -4  -4   0  662.73   21.50
   4   4   0  671.43   19.10
   4   4   0  720.53   24.50
  -4  -4   1  131.89   11.50
  -4  -4   1  135.59   13.70
   4   4  -1  145.89   14.80
   4   4  -1  134.99    9.90
  -4  -4   2  323.07   15.60
   4   4  -2  309.17   17.90
   4   4  -2  302.07   18.00
   4   4  -2  328.27   11.90
  -4  -4   3   78.09   10.50
   4   4  -3   78.29    8.10
   4   4  -3   93.59   13.80
   4   4  -3   72.39   12.40
  -4  -4   4 1784.32   38.90
   4   4  -4 1775.22   30.20
   4   4  -4 1731.43   43.10
   4   4  -4 1730.33   44.10
  -4  -4   5   82.49   12.60
   4   4  -5   60.29   12.10
   4   4  -5   76.49   13.70
   4   4  -5   73.99    9.50
  -4  -4   6  551.54   25.20
   4   4  -6  517.05   28.00
   4   4  -6  582.74   21.10
   4   4  -6  571.14   27.40
  -4  -4   7  212.18   18.20
   4   4  -7  217.58   23.60
   4   4  -7  184.58   20.80
   4   4  -7  192.88   15.50
  -4  -4   8  309.97   22.50
   4   4  -8  293.37   19.40
   4   4  -8  269.17   21.90
   4   4  -8  295.77   24.50
  -4  -4   9   78.89   16.10
   4   4  -9   76.79   13.80
   4   4  -9   73.39   17.40
   4   4  -9   69.39   16.10
  -4  -4  10  215.28   25.50
   4   4 -10  231.58   26.70
   4   4 -10  249.28   21.50
   4   4 -10  237.48   28.10
  -4  -4  11   27.90   13.50
  -4  -4  11   17.70   10.70
   4   4 -11   11.10   12.30
   4   4 -11    7.40   11.20
  -4  -4  12   96.19   21.70
   4   4 -12   94.49   19.00
   4   4 -12  114.99   24.30
  -4  -4  13   27.60   15.20
   4   4 -13   14.90   11.80
   4   4 -13    9.40   15.30
  -4  -4  14   83.09   22.10
   4   4 -14  134.09   27.30
  -4  -4  15   36.20   17.80
   4   4 -15   64.99   22.00
  -5  -5 -14   14.60   20.30
   5   5  14    1.10   15.90
  -5  -5 -13  203.88   33.90
   5   5  13  238.28   37.00
  -5  -5 -12   20.60   17.60
   5   5  12   -4.60   14.90
  -5  -5 -11  170.98   29.30
   5   5  11  160.28   29.00
  -5  -5 -10   29.40   14.60
   5   5  10    4.90   14.50
  -5  -5  -9  179.58   17.50
  -5  -5  -9  205.88   28.00
   5   5   9  166.38   25.50
   5   5   9  232.58   21.50
  -5  -5  -8   13.30   11.90
  -5  -5  -8   10.90    7.00
   5   5   8    3.80   11.30
   5   5   8   24.10   10.00
  -5  -5  -7   -0.60    9.10
  -5  -5  -7   -5.10    5.00
   5   5   7    5.00    7.70
   5   5   7    4.10   10.90
  -5  -5  -6   -3.10    7.50
  -5  -5  -6   -3.40    4.40
   5   5   6    1.30    6.50
   5   5   6  -15.20    7.90
  -5  -5  -5  358.86   24.30
  -5  -5  -5  331.87   16.80
   5   5   5  340.37   23.90
   5   5   5  326.57   18.80
  -5  -5  -4  450.75   25.00
  -5  -5  -4  437.56   18.70
   5   5   4  427.96   24.80
   5   5   4  439.86   21.00
  -5  -5  -3  589.04   21.30
  -5  -5  -3  570.84   26.20
   5   5   3  572.24   23.70
   5   5   3  567.94   25.30
  -5  -5  -2  594.14   21.50
  -5  -5  -2  580.84   24.80
   5   5   2  650.43   25.00
   5   5   2  568.24   23.40
  -5  -5  -1 3011.50   53.19
  -5  -5  -1 2878.61   49.10
   5   5   1 3130.19   54.99
   5   5   1 2821.92   47.80
  -5  -5   0   -0.80    5.90
  -5  -5   0   12.70    7.30
   5   5   0   17.30    8.70
   5   5   0   19.60    7.30
  -5  -5   1 1270.97   32.10
  -5  -5   1 1251.37   34.00
   5   5  -1 1210.28   25.50
   5   5  -1 1210.48   35.20
  -5  -5   2   29.90    9.70
  -5  -5   2   25.10    7.70
   5   5  -2   35.00    6.80
   5   5  -2   22.10    8.90
  -5  -5   3 2026.40   42.00
   5   5  -3 2034.50   31.00
   5   5  -3 2001.50   49.00
   5   5  -3 2025.70   48.90
  -5  -5   4   23.20    7.90
   5   5  -4   30.30   10.20
   5   5  -4   20.20    9.40
   5   5  -4   30.50    6.50
  -5  -5   5  160.78   17.00
   5   5  -5  170.98   20.30
   5   5  -5  165.78   20.00
   5   5  -5  160.08   11.30
  -5  -5   6    3.30    6.90
   5   5  -6    8.80    9.20
   5   5  -6   -9.30    7.60
   5   5  -6    3.20    5.40
  -5  -5   7  287.17   21.10
   5   5  -7  305.97   17.10
   5   5  -7  308.97   23.60
   5   5  -7  304.47   25.30
  -5  -5   8   45.30   12.50
   5   5  -8   79.39   16.70
   5   5  -8   91.89   13.50
   5   5  -8   96.39   18.70
  -5  -5   9   44.20   13.20
   5   5  -9   28.40   13.90
   5   5  -9   41.70   13.70
   5   5  -9   27.50    9.40
  -5  -5  10   11.00   10.50
   5   5 -10   -6.70   10.30
   5   5 -10   17.40   12.50
   5   5 -10   14.40    9.80
  -5  -5  11    2.30   10.50
   5   5 -11    7.10   12.40
   5   5 -11   23.80   13.00
  -5  -5  12   -4.20   10.30
   5   5 -12   13.70   12.40
   5   5 -12    0.50   11.70
  -5  -5  13   73.49   19.20
   5   5 -13   68.29   19.10
   5   5 -13  111.69   25.40
  -5  -5  14  -17.80   10.80
   5   5 -14   15.90   13.90
   5   5 -15  385.16   46.20
  -6  -6 -14   81.09   27.70
   6   6  14   87.99   26.20
  -6  -6 -13   -9.70   16.50
   6   6  13   20.00   18.50
  -6  -6 -12   68.79   24.10
   6   6  12   44.00   21.30
  -6  -6 -11   31.50   17.80
   6   6  11  -13.40   12.50
  -6  -6 -10   45.80   18.10
   6   6  10   57.59   19.30
  -6  -6  -9   32.00   16.70
   6   6   9   42.30   16.30
  -6  -6  -8    5.30   13.50
  -6  -6  -8    0.40    5.80
   6   6   8    5.70   12.40
   6   6   8    2.70    8.80
  -6  -6  -7   -7.50    9.80
  -6  -6  -7    1.10    6.50
   6   6   7    3.50    8.70
   6   6   7   -1.20   11.40
  -6  -6  -6  186.78   23.60
  -6  -6  -6  172.98   13.90
   6   6   6  169.08   17.80
   6   6   6  145.69   20.60
  -6  -6  -5   24.20   11.30
  -6  -6  -5   18.90    7.80
   6   6   5    8.20    9.40
   6   6   5   30.80   10.50
  -6  -6  -4  382.86   24.90
  -6  -6  -4  357.96   18.50
   6   6   4  356.76   21.30
   6   6   4  378.36   24.30
  -6  -6  -3  257.67   20.10
  -6  -6  -3  281.67   17.00
   6   6   3  272.17   18.60
   6   6   3  283.27   20.80
  -6  -6  -2  468.05   24.50
  -6  -6  -2  465.05   21.00
   6   6   2  455.05   23.60
   6   6   2  476.05   23.50
  -6  -6  -1   15.50    7.90
  -6  -6  -1    5.90    6.20
   6   6   1   13.00    7.80
   6   6   1   14.30    8.90
  -6  -6   0 1679.13   40.80
  -6  -6   0 1680.93   41.00
   6   6   0 1653.13   44.30
   6   6   0 1647.64   35.10
  -6  -6   1   14.40    7.80
  -6  -6   1   19.00    8.10
   6   6  -1   17.30   10.10
   6   6  -1    4.20    6.20
  -6  -6   2 1821.72   46.80
  -6  -6   2 1829.62   42.50
   6   6  -2 1845.62   49.00
   6   6  -2 1781.62   31.90
  -6  -6   3  103.79   14.00
  -6  -6   3   95.19   15.50
   6   6  -3  117.09   17.80
   6   6  -3  103.59    9.80
  -6  -6   4  204.18   16.30
   6   6  -4  226.98   22.60
   6   6  -4  214.78   23.10
   6   6  -4  234.88   12.00
  -6  -6   5   45.10   11.10
   6   6  -5   29.20    6.40
   6   6  -5   26.70   11.20
   6   6  -5   27.80   12.20
  -6  -6   6  284.97   20.40
   6   6  -6  332.97   25.40
   6   6  -6  341.17   25.00
   6   6  -6  295.87   14.80
  -6  -6   7   -2.00    7.20
   6   6  -7   13.60   11.40
   6   6  -7  -20.50    8.10
   6   6  -7    4.00    5.50
  -6  -6   8   11.00    9.00
   6   6  -8   12.90    7.20
   6   6  -8    5.10   11.60
   6   6  -8   21.30   11.50
  -6  -6   9   -8.90    7.30
   6   6  -9   14.50   11.20
   6   6  -9    4.60   10.10
  -6  -6  10   85.59   18.30
   6   6 -10   94.39   21.00
   6   6 -10   99.79   20.80
  -6  -6  11   11.60   12.10
   6   6 -11   44.60   16.30
   6   6 -11   50.79   17.30
  -6  -6  12  114.99   22.10
   6   6 -12  152.18   25.70
   6   6 -12  198.08   30.80
  -6  -6  13   13.20   14.00
   6   6 -13   51.39   18.80
   6   6 -13   -5.00   11.00
  -6  -6  14  195.38   30.40
   6   6 -14  239.88   36.80
   6   6 -14  196.88   30.30
   7   7  14  -12.20   17.70
  -7  -7 -13  109.19   29.20
   7   7  13  150.98   31.60
  -7  -7 -12    5.00   16.80
   7   7  12    1.30   14.60
  -7  -7 -11   63.39   23.00
   7   7  11   51.59   20.40
  -7  -7 -10   41.60   18.10
   7   7  10   36.60   17.10
  -7  -7  -9   25.40   16.70
   7   7   9   70.89   21.20
  -7  -7  -8   23.00   15.70
   7   7   8   29.20   14.50
   7   7   8   22.00   11.30
  -7  -7  -7   23.70   13.70
  -7  -7  -7    8.20    7.10
   7   7   7   21.80   13.40
   7   7   7   -2.50    8.80
  -7  -7  -6   72.79   18.00
  -7  -7  -6   86.79   12.90
   7   7   6   89.19   18.40
   7   7   6   78.49   14.90
  -7  -7  -5   65.49   16.00
  -7  -7  -5   93.69   13.40
   7   7   5  111.79   19.10
   7   7   5   84.79   15.10
  -7  -7  -4   12.80   10.30
  -7  -7  -4   14.40    7.60
   7   7   4   24.20   11.50
   7   7   4   16.40   10.50
  -7  -7  -3  726.93   33.00
  -7  -7  -3  703.83   27.80
   7   7   3  722.13   31.30
   7   7   3  694.03   31.20
  -7  -7  -2  425.16   22.00
  -7  -7  -2  450.65   25.50
   7   7   2  400.76   22.60
   7   7   2  447.76   26.20
  -7  -7  -1  851.31   33.00
  -7  -7  -1  888.81   31.60
   7   7   1  910.11   35.50
   7   7   1  909.01   30.30
  -7  -7   0    3.70    6.70
  -7  -7   0   -4.90    6.40
   7   7   0    2.10    6.80
   7   7   0    2.00    8.40
  -7  -7   1  227.18   17.80
  -7  -7   1  269.07   20.10
   7   7  -1  240.18   14.80
   7   7  -1  246.58   25.20
  -7  -7   2  303.87   20.10
  -7  -7   2  273.07   21.60
   7   7  -2  286.27   23.20
   7   7  -2  315.67   15.10
  -7  -7   3  446.46   23.50
  -7  -7   3  488.35   27.70
   7   7  -3  436.96   16.30
   7   7  -3  439.16   28.10
  -7  -7   4  -10.20    5.30
  -7  -7   4   -1.10    8.30
   7   7  -4    5.40    8.50
   7   7  -4    3.70    4.90
  -7  -7   5  226.48   18.70
  -7  -7   5  293.37   30.40
   7   7  -5  234.78   26.20
   7   7  -5  240.98   12.70
  -7  -7   6   18.30    9.70
   7   7  -6    7.90   10.90
   7   7  -6   -4.20    8.70
  -7  -7   7   77.09   15.20
   7   7  -7   70.19   17.50
   7   7  -7   65.29   17.10
  -7  -7   8   12.00    9.30
   7   7  -8   23.00   14.60
   7   7  -8   11.00   11.50
  -7  -7   9  213.58   25.80
   7   7  -9  197.08   27.60
   7   7  -9  187.18   28.60
  -7  -7  10  107.89   20.60
   7   7 -10  145.89   25.60
   7   7 -10  143.49   26.20
  -7  -7  11  182.18   26.40
   7   7 -11  183.08   30.30
   7   7 -11  125.79   24.70
  -7  -7  12    3.90   12.20
   7   7 -12    8.30   13.70
   7   7 -12   13.50   15.30
  -7  -7  13   50.99   20.20
   7   7 -13  121.29   24.90
   7   7 -13  117.89   27.60
   7   7 -14   12.00   17.60
   7   7 -14   -6.30   12.80
  -8  -8 -13   40.90   22.70
   8   8  13    0.60   16.80
  -8  -8 -12   43.60   23.30
   8   8  12   62.19   23.40
  -8  -8 -11    7.70   17.20
   8   8  11   -7.00   15.40
  -8  -8 -10   52.29   20.50
   8   8  10   93.89   25.40
  -8  -8  -9    5.60   15.60
   8   8   9   15.40   15.90
  -8  -8  -8  267.17   33.70
   8   8   8  269.37   33.00
   8   8   8  253.87   25.20
  -8  -8  -7   82.89   20.10
  -8  -8  -7   75.19   13.90
   8   8   7   79.79   16.50
   8   8   7  155.68   24.30
  -8  -8  -6    7.00   12.20
  -8  -8  -6   14.30    8.40
   8   8   6   25.20   14.70
   8   8   6    1.60    9.80
  -8  -8  -5  211.08   26.10
  -8  -8  -5  204.38   17.50
   8   8   5  189.58   23.90
   8   8   5  228.18   24.00
  -8  -8  -4  346.97   26.90
  -8  -8  -4  322.47   20.90
   8   8   4  317.17   23.60
   8   8   4  349.27   26.20
  -8  -8  -3   -4.60    8.10
  -8  -8  -3    4.00    6.90
   8   8   3   -5.20    8.50
   8   8   3    5.70    9.10
  -8  -8  -2  653.63   32.20
  -8  -8  -2  715.93   30.30
   8   8   2  666.33   33.00
   8   8   2  665.73   30.00
  -8  -8  -1   -3.20    6.60
  -8  -8  -1   -0.20    7.40
   8   8   1    1.30    7.00
   8   8   1   -7.00    8.80
  -8  -8   0  231.28   22.70
  -8  -8   0  238.98   19.60
   8   8   0  222.88   16.40
   8   8   0  257.27   22.70
  -8  -8   1  368.56   23.00
  -8  -8   1  372.86   24.30
   8   8  -1  363.46   18.80
   8   8  -1  386.36   26.90
  -8  -8   2  259.77   21.80
  -8  -8   2  241.88   19.60
   8   8  -2  250.77   27.70
   8   8  -2  238.68   14.80
  -8  -8   3   43.90   13.60
  -8  -8   3   50.99   12.70
   8   8  -3   33.10    7.60
   8   8  -3   27.50   13.00
  -8  -8   4   63.59   13.10
  -8  -8   4   59.79   15.30
   8   8  -4   57.39   16.20
  -8  -8   5   -8.50    8.50
  -8  -8   5    4.20    8.30
   8   8  -5   10.70   11.00
  -8  -8   6   83.19   19.00
  -8  -8   6   85.99   16.10
   8   8  -6   73.79   18.70
  -8  -8   7   63.09   14.90
  -8  -8   7   35.20   15.30
   8   8  -7   54.49   17.00
  -8  -8   8  312.77   25.90
   8   8  -8  311.57   34.60
   8   8  -8  262.27   31.50
  -8  -8   9   49.90   15.90
   8   8  -9   41.30   16.90
   8   8  -9   69.89   20.00
  -8  -8  10   61.09   17.30
   8   8 -10   46.90   18.60
   8   8 -10   72.09   20.80
  -8  -8  11   35.50   14.80
   8   8 -11   22.90   16.10
   8   8 -11   51.29   18.10
   8   8 -12   78.99   24.40
   8   8 -12  112.69   25.10
   8   8 -13    8.30   14.00
   8   8 -13   32.50   18.60
  -9  -9 -12   -2.60   18.00
   9   9  12  -12.20   16.30
  -9  -9 -11   76.19   24.00
   9   9  11   63.09   23.00
  -9  -9 -10   11.80   17.30
   9   9  10   13.70   17.10
  -9  -9  -9  275.77   35.80
   9   9   9  168.68   28.00
  -9  -9  -8   -7.40   13.10
   9   9   8    5.80   13.90
  -9  -9  -7  286.27   33.90
   9   9   7  303.67   33.10
   9   9   7  372.16   27.90
  -9  -9  -6   86.59   21.00
  -9  -9  -6   94.29   14.90
   9   9   6  105.89   21.10
   9   9   6   92.59   18.50
  -9  -9  -5  157.18   24.40
  -9  -9  -5  177.08   19.80
   9   9   5  200.28   23.80
   9   9   5  201.08   26.10
  -9  -9  -4   -4.70    6.80
  -9  -9  -4   -6.90   10.50
   9   9   4    9.80   11.10
   9   9   4   15.20   13.20
  -9  -9  -3  174.68   20.20
  -9  -9  -3  164.58   22.60
   9   9   3  205.98   23.70
   9   9   3  156.98   22.40
  -9  -9  -2   70.89   16.10
  -9  -9  -2   77.49   15.60
   9   9   2   57.99   13.20
   9   9   2   55.79   16.10
  -9  -9  -1  319.77   23.30
  -9  -9  -1  342.37   26.00
   9   9   1  324.87   26.50
   9   9   1  351.56   22.60
  -9  -9   0   29.20   11.60
  -9  -9   0   22.80   10.50
   9   9   0   20.40   12.00
   9   9   0   11.20    7.50
  -9  -9   1  227.88   24.90
  -9  -9   1  249.68   25.40
   9   9  -1  247.68   27.80
   9   9  -1  205.28   16.70
  -9  -9   2  154.28   21.80
  -9  -9   2  134.29   18.90
   9   9  -2  118.39   13.60
   9   9  -2  143.69   22.40
  -9  -9   3  509.75   29.10
  -9  -9   3  563.44   34.20
   9   9  -3  583.84   35.70
  -9  -9   4    3.80   10.80
  -9  -9   4    6.40    9.30
   9   9  -4    7.00   12.00
  -9  -9   5  519.75   35.30
  -9  -9   5  575.74   31.60
   9   9  -5  584.94   38.00
  -9  -9   6  234.08   30.90
  -9  -9   6  196.98   24.00
   9   9  -6  166.58   27.00
  -9  -9   7  281.87   29.70
  -9  -9   7  177.18   27.30
   9   9  -7  185.38   27.20
  -9  -9   8   96.69   22.80
  -9  -9   8  127.09   21.40
   9   9  -8  145.09   26.80
  -9  -9   9  275.77   30.90
  -9  -9   9  256.47   35.40
   9   9  -9  182.28   29.60
  -9  -9  10   15.50   15.70
   9   9 -10   13.00   14.10
  -9  -9  11  115.39   27.80
   9   9 -11   71.29   22.20
  -9  -9  12  -16.50   11.60
   9   9 -12    8.70   13.50
 -10 -10 -11    6.00   18.20
  10  10  11  -40.00   12.50
 -10 -10 -10  127.49   28.60
  10  10  10  184.38   34.00
 -10 -10  -9   62.49   22.00
  10  10   9   29.00   18.90
 -10 -10  -8  117.59   25.60
  10  10   8   79.49   22.70
 -10 -10  -7   66.09   19.80
  10  10   7   73.79   20.80
  10  10   7   53.99   17.40
 -10 -10  -6  162.08   27.10
  10  10   6  220.28   26.30
  10  10   6  235.98   29.80
 -10 -10  -5   75.59   14.60
 -10 -10  -5   37.30   16.80
  10  10   5   61.69   17.60
  10  10   5   55.69   18.00
 -10 -10  -4   28.00   15.30
 -10 -10  -4   19.30   10.20
  10  10   4    3.80   12.50
  10  10   4   24.60   13.50
 -10 -10  -3   -4.70   10.80
 -10 -10  -3   -8.60    8.70
  10  10   3  -15.70    9.00
  10  10   3   -1.90   11.80
 -10 -10  -2  215.88   24.20
 -10 -10  -2  210.78   25.90
  10  10   2  252.27   28.90
  10  10   2  197.08   22.00
 -10 -10  -1    5.20    9.50
 -10 -10  -1   19.00   12.20
  10  10   1   13.70   13.90
  10  10   1    8.60    9.60
 -10 -10   0  237.98   26.80
 -10 -10   0  215.88   25.40
  10  10   0  211.58   18.10
  10  10   0  230.38   28.20
 -10 -10   1  100.39   18.50
 -10 -10   1   63.59   16.50
  10  10  -1   89.79   20.10
  10  10  -1   95.09   14.40
 -10 -10   2  491.55   30.20
 -10 -10   2  477.75   33.10
  10  10  -2  521.05   35.80
 -10 -10   3   67.09   17.10
 -10 -10   3   55.49   15.00
  10  10  -3   64.09   19.70
 -10 -10   4  400.56   28.80
 -10 -10   4  389.76   31.90
  10  10  -4  410.76   34.20
 -10 -10   5   -7.00    9.50
 -10 -10   5   13.80   11.40
  10  10  -5    6.60   13.40
 -10 -10   6   41.70   14.30
 -10 -10   6   74.19   20.20
  10  10  -6   79.79   21.10
 -10 -10   7  -10.10    9.90
 -10 -10   7   -0.80   11.70
  10  10  -7   14.10   12.90
 -10 -10   8  108.89   23.30
 -10 -10   8  133.89   26.10
  10  10  -8  109.59   25.10
 -10 -10   9    1.10   13.00
  10  10  -9   40.20   18.70
 -10 -10  10   24.50   16.00
  10  10 -10    5.60   14.90
 -10 -10  11    9.40   14.40
  10  10 -11    9.30   17.70
 -11 -11 -10   10.70   16.70
  11  11  10   10.20   19.40
 -11 -11  -9   19.40   15.30
  11  11   9   26.40   19.20
 -11 -11  -8  -20.20   11.80
  11  11   8  -13.90   11.80
 -11 -11  -7   11.40   15.80
  11  11   7   16.30   15.10
 -11 -11  -6   27.10   18.00
  11  11   6    5.00   15.00
  11  11   6   17.50   15.60
 -11 -11  -5   44.10   17.60
  11  11   5   21.00   16.50
  11  11   5   67.99   19.10
 -11 -11  -4   10.90   13.20
 -11 -11  -4   -4.30    8.10
  11  11   4   13.10   15.30
  11  11   4   -4.60   12.00
 -11 -11  -3  291.77   24.70
 -11 -11  -3  204.58   27.30
  11  11   3  288.57   28.80
  11  11   3  285.37   32.10
 -11 -11  -2   52.49   16.50
 -11 -11  -2   43.40   15.10
  11  11   2   68.89   19.20
  11  11   2   69.49   16.40
 -11 -11  -1  376.46   30.70
 -11 -11  -1  373.26   29.00
  11  11   1  388.16   33.30
  11  11   1  351.16   24.70
 -11 -11   0  114.49   21.40
 -11 -11   0   81.99   18.90
  11  11   0  111.79   23.00
 -11 -11   1  281.27   29.90
 -11 -11   1  353.56   29.90
  11  11  -1  261.27   32.60
 -11 -11   2   59.59   17.70
 -11 -11   2   22.30   13.30
  11  11  -2   23.90   16.30
 -11 -11   3  167.18   23.20
 -11 -11   3  177.08   26.60
  11  11  -3  126.69   25.20
 -11 -11   4    8.70   11.50
 -11 -11   4   10.60   12.30
  11  11  -4   13.70   14.90
 -11 -11   5  106.59   20.80
 -11 -11   5  148.09   26.50
  11  11  -5   83.79   21.30
 -11 -11   6    7.60   13.10
 -11 -11   6   -9.10   10.60
  11  11  -6  -19.30    9.60
 -11 -11   7  117.29   25.10
  11  11  -7   63.49   21.80
 -11 -11   8    2.20   13.40
  11  11  -8   33.50   17.40
 -11 -11   9    5.50   16.90
  11  11  -9   24.80   18.90
 -11 -11  10  -10.80   14.40
  11  11 -10  -12.30   13.30
 -12 -12  -9   -5.50   16.90
  12  12   9    3.20   16.70
 -12 -12  -8    9.30   16.10
  12  12   8  -23.70   14.20
 -12 -12  -7    1.20   15.20
  12  12   7   18.70   17.70
 -12 -12  -6   62.29   22.60
  12  12   6   44.30   18.20
  12  12   6   48.70   18.30
 -12 -12  -5    7.30   15.10
  12  12   5   16.20   16.40
  12  12   5    4.20   12.60
 -12 -12  -4  188.38   29.30
  12  12   4  245.88   28.70
  12  12   4  270.37   33.90
 -12 -12  -3   -3.90   13.40
 -12 -12  -3   12.90   12.50
  12  12   3   -4.00   10.60
  12  12   3  -16.70   10.70
 -12 -12  -2  312.87   34.30
 -12 -12  -2  428.66   32.10
  12  12   2  386.86   34.10
 -12 -12  -1   37.10   15.20
 -12 -12  -1   17.20   12.90
  12  12   1   72.89   21.60
 -12 -12   0  370.86   31.10
 -12 -12   0  399.26   33.50
  12  12   0  432.76   37.10
 -12 -12   1   23.30   15.10
 -12 -12   1   -3.50   10.50
  12  12  -1   -0.30   13.40
 -12 -12   2  527.95   35.80
 -12 -12   2  569.54   39.20
  12  12  -2  509.65   41.00
 -12 -12   3   -3.90    9.90
 -12 -12   3   18.80   13.20
  12  12  -3  -17.70   11.70
 -12 -12   4  209.78   31.30
 -12 -12   4  142.99   23.90
  12  12  -4  237.58   36.10
 -12 -12   5   -0.30   11.30
  12  12  -5   -2.40   15.00
 -12 -12   6  121.19   26.10
  12  12  -6   50.19   19.50
 -12 -12   7   -9.10   10.70
  12  12  -7  -20.70   10.60
 -12 -12   8   32.60   17.90
  12  12  -8   28.80   20.40
 -12 -12   9   23.60   15.70
  12  12  -9   -7.90   12.50
 -13 -13  -7   30.10   19.20
  13  13   7  -15.40   16.60
 -13 -13  -6   29.50   18.00
  13  13   6   21.10   17.00
  13  13   6   10.30   19.20
 -13 -13  -5   58.89   21.10
  13  13   5   94.29   25.40
  13  13   5   69.09   20.00
 -13 -13  -4   27.10   17.60
  13  13   4   11.40   17.70
 -13 -13  -3  178.58   29.70
  13  13   3  182.28   28.40
 -13 -13  -2    5.10   14.80
 -13 -13  -2  -11.60   10.70
  13  13   2  -21.90   13.90
 -13 -13  -1  297.77   34.50
 -13 -13  -1  239.18   31.10
  13  13   1  208.38   32.20
 -13 -13   0   -0.60   13.00
 -13 -13   0   25.00   15.00
  13  13   0   24.30   18.00
 -13 -13   1  220.98   30.70
 -13 -13   1  197.38   28.80
  13  13  -1  215.58   33.20
 -13 -13   2   20.30   14.80
 -13 -13   2   57.19   20.60
  13  13  -2   25.90   16.40
 -13 -13   3  123.59   25.40
  13  13  -3  177.48   32.10
 -13 -13   4  -11.30   13.20
  13  13  -4   -3.10   14.90
 -13 -13   5   45.20   18.30
  13  13  -5   17.90   18.00
 -13 -13   6   -1.80   14.80
  13  13  -6   26.00   17.40
 -13 -13   7  122.69   27.50
  13  13  -7   26.80   19.80
 -14 -14  -5   17.90   16.90
  14  14   5   40.20   20.80
 -14 -14  -4   72.29   22.60
  14  14   4   47.30   21.20
 -14 -14  -3   21.50   16.70
  14  14   3   34.10   22.50
 -14 -14  -2   40.80   20.10
  14  14   2   87.99   26.40
 -14 -14  -1    4.10   13.10
 -14 -14  -1   39.20   19.30
  14  14   1   23.80   19.10
 -14 -14   0  134.79   26.00
 -14 -14   0  151.98   27.40
  14  14   0  142.49   30.80
 -14 -14   1  -18.40   12.20
  14  14  -1    4.80   18.10
 -14 -14   2  113.99   26.70
  14  14  -2   57.49   22.80
 -14 -14   3   16.60   17.70
  14  14  -3   32.00   18.70
 -14 -14   4   95.09   25.40
  14  14  -4   82.19   26.70
 -14 -14   5   -0.30   15.30
  14  14  -5   -1.80   18.20
  13  15  -4   49.60   21.70
 -13 -15   4   53.09   20.40
  13  15  -3   75.59   24.10
 -13 -15   3  114.09   27.70
  13  15  -2   32.90   20.40
 -13 -15   2   -8.20   13.30
  13  15  -1   16.10   20.20
 -13 -15   1   18.60   18.20
 -13 -15   1   22.10   16.50
  13  15   0   -4.20   14.50
 -13 -15   0   10.40   13.80
 -13 -15   0    4.50   15.60
  13  15   1   42.70   21.40
 -13 -15  -1   23.10   17.20
  13  15   2    3.50   16.80
 -13 -15  -2   -1.00   14.20
  13  15   3   59.59   22.40
 -13 -15  -3   44.40   18.70
  12  14  -6   86.89   24.10
 -12 -14   6  102.79   26.50
  12  14  -5   12.10   17.10
 -12 -14   5   10.30   14.90
  12  14  -4   75.69   25.00
 -12 -14   4  110.99   24.50
  12  14  -3   12.00   17.50
 -12 -14   3  -11.90   11.60
 -12 -14   3   -2.90   12.80
  12  14  -2  172.08   31.60
 -12 -14   2  153.98   27.40
 -12 -14   2  161.98   27.30
  12  14  -1   19.00   17.70
 -12 -14   1  -24.40   10.50
 -12 -14   1    7.20   14.60
  12  14   0   74.29   21.60
 -12 -14   0   37.00   17.20
 -12 -14   0   65.29   20.40
  12  14   1    9.10   17.20
 -12 -14  -1  -10.90    9.00
 -12 -14  -1    7.00   15.00
  12  14   2   65.19   21.90
 -12 -14  -2   47.70   19.50
  12  14   3   66.69   21.20
 -12 -14  -3   56.59   20.70
  12  14   4  115.19   26.70
 -12 -14  -4   81.29   22.90
  12  14   5   50.09   21.70
 -12 -14  -5   21.30   17.60
  12  14   6   62.09   22.90
 -12 -14  -6   67.19   24.30
  11  13  -8    6.60   14.40
 -11 -13   8  -13.70   11.10
  11  13  -7  121.79   27.40
 -11 -13   7  105.69   26.70
  11  13  -6    9.00   15.90
 -11 -13   6    3.20   13.30
  11  13  -5   71.69   21.90
 -11 -13   5  112.39   27.20
 -11 -13   5  130.09   24.30
  11  13  -4   -1.30   14.10
 -11 -13   4    8.20   12.60
 -11 -13   4  -18.10   10.40
  11  13  -3  281.57   38.00
 -11 -13   3  349.27   39.00
 -11 -13   3  289.87   33.10
  11  13  -2    3.70   13.10
 -11 -13   2    6.40   12.50
 -11 -13   2   -0.40   11.10
  11  13  -1  331.37   38.50
 -11 -13   1  336.47   35.40
 -11 -13   1  285.87   33.30
  11  13   0   24.00   15.90
 -11 -13   0   18.90   14.80
 -11 -13   0   17.50   12.50
  11  13   1   97.59   24.20
 -11 -13  -1  108.89   21.20
 -11 -13  -1  106.09   23.40
  11  13   2   19.90   15.80
 -11 -13  -2   55.19   19.90
 -11 -13  -2   21.70   12.20
  11  13   3  269.37   35.00
 -11 -13  -3  226.78   32.40
  11  13   4   12.30   17.20
  11  13   4   25.40   14.40
 -11 -13  -4    9.30   16.20
  11  13   5   37.00   16.50
  11  13   5   20.70   18.10
 -11 -13  -5   31.90   17.30
  11  13   6  -20.30   13.80
  11  13   6  -18.20   13.60
 -11 -13  -6  -27.00   11.60
  11  13   7   35.00   19.80
 -11 -13  -7   37.80   20.80
  11  13   8   14.90   15.20
 -11 -13  -8  -16.10   12.80
  10  12 -10   -8.50   11.40
 -10 -12  10   -9.30   10.90
  10  12  -9  -25.50   13.20
 -10 -12   9   -7.10   12.00
  10  12  -8   21.30   15.20
 -10 -12   8   40.70   19.00
  10  12  -7   33.60   16.90
 -10 -12   7   11.90   14.00
 -10 -12   7   -4.60   13.00
  10  12  -6  208.98   32.10
 -10 -12   6  195.38   28.80
 -10 -12   6  230.18   34.30
  10  12  -5  -16.90   10.90
 -10 -12   5   -9.80   10.80
 -10 -12   5   -5.70   11.40
  10  12  -4  283.87   35.80
 -10 -12   4  363.16   30.90
 -10 -12   4  399.66   40.70
  10  12  -3   -1.90   14.00
 -10 -12   3    4.90   11.00
 -10 -12   3    3.30   12.10
  10  12  -2  319.97   37.70
 -10 -12   2  365.06   30.50
 -10 -12   2  330.17   34.70
  10  12  -1    5.50   14.00
 -10 -12   1    6.50   12.30
 -10 -12   1    7.40   10.10
  10  12   0  270.17   33.50
 -10 -12   0  345.57   29.70
 -10 -12   0  314.37   32.60
  10  12   1   -0.30   12.40
 -10 -12  -1   36.90   15.50
 -10 -12  -1   -3.60    9.00
  10  12   2   54.39   19.10
 -10 -12  -2  100.79   18.40
 -10 -12  -2   81.19   20.20
  10  12   3   13.30   10.90
  10  12   3   -7.10   12.50
 -10 -12  -3   -9.90    8.30
 -10 -12  -3   14.70   14.00
  10  12   4  139.09   25.30
  10  12   4  125.79   21.30
 -10 -12  -4  120.29   23.70
  10  12   5    6.90   12.20
  10  12   5    3.20   15.30
 -10 -12  -5   13.50   14.80
  10  12   6   71.29   20.20
  10  12   6   45.90   18.10
 -10 -12  -6   54.39   20.10
  10  12   7   18.50   17.30
  10  12   7   30.30   16.90
 -10 -12  -7   11.40   14.60
  10  12   8   68.99   20.80
 -10 -12  -8   52.29   20.60
  10  12   9   11.30   17.60
 -10 -12  -9   -0.90   15.20
  10  12  10   81.79   24.90
 -10 -12 -10   69.19   24.80
   9  11 -11    7.50   16.70
  -9 -11  11   31.70   18.20
   9  11 -10   -1.30   12.40
  -9 -11  10   21.60   17.50
   9  11  -9   48.10   20.40
  -9 -11   9   51.69   18.40
  -9 -11   9    8.00   15.20
   9  11  -8    3.80   13.30
  -9 -11   8   32.40   16.00
  -9 -11   8   27.90   15.60
   9  11  -7  153.08   27.10
  -9 -11   7  158.58   24.40
  -9 -11   7  209.78   31.70
   9  11  -6   12.60   14.40
  -9 -11   6   -9.50   13.10
  -9 -11   6   -5.90   10.80
   9  11  -5   51.59   18.20
  -9 -11   5   21.50   13.00
  -9 -11   5   50.89   17.40
   9  11  -4    5.90   12.80
  -9 -11   4    7.00   11.60
  -9 -11   4    8.30   11.20
   9  11  -3  437.56   35.10
  -9 -11   3  384.86   31.10
  -9 -11   3  413.46   30.50
   9  11  -2   38.70   16.00
  -9 -11   2   -0.50   11.00
  -9 -11   2   21.10   12.00
   9  11  -1  287.27   32.70
  -9 -11   1  281.87   29.90
  -9 -11   1  262.17   28.60
   9  11   0    1.30   11.50
  -9 -11   0    2.50   10.50
  -9 -11   0   23.60   13.60
   9  11   1   34.70   11.00
   9  11   1   58.29   17.30
  -9 -11  -1   28.20   14.40
  -9 -11  -1   -2.90    9.00
   9  11   2    1.90    8.40
   9  11   2    4.90   13.00
  -9 -11  -2   12.10    9.30
  -9 -11  -2    0.90   11.20
   9  11   3   24.10   11.90
   9  11   3   -6.30   11.70
  -9 -11  -3   21.90   14.10
  -9 -11  -3   14.40   10.50
   9  11   4  -10.90   10.90
   9  11   4   18.30   13.50
  -9 -11  -4  -10.70   11.50
  -9 -11  -4   -4.40    8.00
   9  11   5    2.00   12.20
   9  11   5   11.90   13.70
  -9 -11  -5   -5.40   11.70
   9  11   6    9.50   14.00
   9  11   6   22.60   15.40
  -9 -11  -6   11.90   14.30
   9  11   7   17.60   16.30
   9  11   7   38.80   16.80
  -9 -11  -7    3.30   16.10
   9  11   8    1.30   14.30
  -9 -11  -8   12.60   16.10
   9  11   9  283.87   36.70
  -9 -11  -9  261.97   37.00
   9  11  10   15.50   18.20
  -9 -11 -10  -17.60   14.70
   9  11  11  137.49   30.90
  -9 -11 -11  109.09   30.40
   8  10 -12   27.40   18.40
  -8 -10  12   19.20   18.70
   8  10 -11   19.10   15.70
   8  10 -10  209.08   32.70
  -8 -10  10  170.18   27.40
   8  10  -9   17.40   15.90
  -8 -10   9   24.40   14.10
  -8 -10   9   20.60   15.60
   8  10  -8  362.76   39.80
  -8 -10   8  366.96   41.10
  -8 -10   8  421.96   33.00
   8  10  -7   38.50   16.00
  -8 -10   7   49.60   18.40
  -8 -10   7   44.60   16.00
   8  10  -6  387.66   33.60
  -8 -10   6  406.56   33.70
  -8 -10   6  369.26   28.60
   8  10  -5   -7.20    9.40
  -8 -10   5   -6.00   10.50
  -8 -10   5   16.00   10.90
   8  10  -4  864.11   45.30
  -8 -10   4  830.22   38.90
  -8 -10   4  759.92   41.50
   8  10  -3   44.30   17.40
  -8 -10   3   46.20   15.40
  -8 -10   3   24.90   12.10
   8  10  -2  125.79   23.60
  -8 -10   2   99.69   17.80
  -8 -10   2  160.88   22.50
   8  10  -1   14.70   12.50
  -8 -10   1    9.30    9.80
  -8 -10   1   12.50   10.40
   8  10   0  123.19   14.70
   8  10   0   91.09   19.00
  -8 -10   0   79.29   15.90
  -8 -10   0   95.49   17.70
   8  10   1  -13.00   10.50
   8  10   1   -2.10    6.90
  -8 -10  -1    4.40    9.30
  -8 -10  -1    2.50    8.00
   8  10   2  178.98   20.90
   8  10   2  140.39   22.70
  -8 -10  -2  179.98   20.90
  -8 -10  -2  142.09   22.30
   8  10   3   62.99   15.10
   8  10   3   39.00   15.00
  -8 -10  -3   42.70   15.00
  -8 -10  -3   20.50    9.90
   8  10   4   94.29   18.80
   8  10   4  102.19   20.90
  -8 -10  -4   75.79   14.00
  -8 -10  -4   73.49   18.00
   8  10   5   54.89   16.80
   8  10   5   54.19   17.10
  -8 -10  -5   24.20   14.90
   8  10   6  170.88   25.80
   8  10   6  193.38   25.40
  -8 -10  -6  172.88   26.80
   8  10   7   13.80   14.20
   8  10   7   23.30   15.30
  -8 -10  -7   19.70   16.70
   8  10   8  178.38   28.60
   8  10   8  166.98   24.50
  -8 -10  -8  145.69   27.60
   8  10   9   -8.00   14.10
  -8 -10  -9   -3.00   16.10
   8  10  10  215.58   34.20
  -8 -10 -10  209.38   34.40
   8  10  11    9.30   16.10
  -8 -10 -11    3.60   20.10
   8  10  12  189.88   34.30
  -8 -10 -12  211.58   37.00
   7   9 -13   73.69   22.40
   7   9 -13   87.79   25.70
   7   9 -12   22.40   19.00
   7   9 -12    3.60   12.20
  -7  -9  12   -1.50   14.00
   7   9 -11   70.59   21.10
   7   9 -11   81.99   23.90
  -7  -9  11   54.99   19.30
   7   9 -10   36.70   16.20
   7   9 -10   48.70   18.90
  -7  -9  10   12.00   13.20
   7   9  -9  422.96   35.20
   7   9  -9  436.66   36.80
  -7  -9   9  483.95   34.50
   7   9  -8  -11.00   11.60
   7   9  -8   18.10   12.90
  -7  -9   8   -2.90    9.40
   7   9  -7  383.96   31.80
   7   9  -7  434.36   34.60
  -7  -9   7  425.06   30.20
   7   9  -6   14.20   14.50
   7   9  -6   34.30   14.70
  -7  -9   6   26.20   11.70
   7   9  -5  512.65   34.40
  -7  -9   5  490.15   33.30
  -7  -9   5  492.35   30.10
   7   9  -4  173.88   23.70
  -7  -9   4  175.18   24.50
  -7  -9   4  205.28   24.00
   7   9  -3  204.78   25.20
  -7  -9   3  237.78   26.50
  -7  -9   3  225.38   23.60
   7   9  -2  182.88   23.50
   7   9  -2  153.28   11.50
  -7  -9   2  186.98   22.90
  -7  -9   2  170.98   21.50
   7   9  -1  407.56   28.40
   7   9  -1  427.36   18.90
  -7  -9   1  422.86   25.90
  -7  -9   1  442.66   27.30
   7   9   0   26.80    8.70
   7   9   0   26.50   12.60
  -7  -9   0   19.20    9.50
  -7  -9   0   30.70   12.20
   7   9   1  319.27   25.90
   7   9   1  305.47   20.00
  -7  -9  -1  369.46   25.60
  -7  -9  -1  306.17   21.30
   7   9   2   -7.60   10.30
   7   9   2    3.70    8.60
  -7  -9  -2  -10.90    7.40
  -7  -9  -2   -2.30    6.70
   7   9   3  389.16   27.40
   7   9   3  420.66   26.20
  -7  -9  -3  379.66   28.60
  -7  -9  -3  461.05   24.00
   7   9   4  165.78   21.70
   7   9   4  173.88   22.80
  -7  -9  -4  167.38   23.90
  -7  -9  -4  156.58   17.50
   7   9   5  296.87   25.20
   7   9   5  255.67   27.60
  -7  -9  -5  261.27   29.70
  -7  -9  -5  280.27   19.10
   7   9   6   34.30   13.40
   7   9   6   38.50   16.70
  -7  -9  -6   41.40   16.30
   7   9   7  346.17   27.20
   7   9   7  425.76   34.10
  -7  -9  -7  393.26   34.00
   7   9   8   14.30   11.80
   7   9   8    9.80   14.00
  -7  -9  -8   16.70   15.60
   7   9   9  111.19   24.60
  -7  -9  -9   89.99   24.40
   7   9  10   31.80   17.90
  -7  -9 -10    2.60   16.50
   7   9  11   92.29   24.80
  -7  -9 -11   28.10   19.80
   7   9  12   16.30   18.50
  -7  -9 -12    3.90   18.40
   7   9  13   26.20   19.10
  -7  -9 -13   23.00   22.20
   6   8 -13   52.99   18.90
   6   8 -13   17.60   17.60
  -6  -8  13   29.50   18.30
   6   8 -12   39.40   20.90
   6   8 -12   42.40   17.80
  -6  -8  12   81.29   21.90
   6   8 -11   37.10   16.80
   6   8 -11   82.19   23.20
  -6  -8  11   52.09   17.80
   6   8 -10   13.40   13.50
   6   8 -10    8.00   13.40
  -6  -8  10   48.90   15.90
   6   8  -9    2.50   11.60
   6   8  -9   26.30   15.90
  -6  -8   9    3.30    9.80
   6   8  -8  303.17   33.50
   6   8  -8  273.37   32.10
  -6  -8   8  270.37   29.30
   6   8  -7   40.60   15.80
   6   8  -7   48.10   15.50
  -6  -8   7   26.40   12.60
   6   8  -6  206.88   26.00
   6   8  -6  210.38   26.30
  -6  -8   6  215.38   24.60
   6   8  -5   88.79   19.60
   6   8  -5  114.69   19.40
  -6  -8   5  129.99   18.70
   6   8  -4  193.38   23.30
   6   8  -4  188.28   24.10
  -6  -8   4  197.58   22.00
   6   8  -3  352.76   25.90
  -6  -8   3  348.97   24.70
  -6  -8   3  361.56   23.50
   6   8  -2  872.51   38.10
  -6  -8   2  889.21   35.70
  -6  -8   2  821.82   33.50
   6   8  -1   70.79    9.30
   6   8  -1   70.69   15.70
  -6  -8   1   82.19   14.80
  -6  -8   1   65.49   13.60
   6   8   0  313.67   16.80
   6   8   0  302.17   23.70
  -6  -8   0  318.17   22.00
  -6  -8   0  340.27   21.10
   6   8   1    8.50    7.50
   6   8   1   -8.20    7.90
  -6  -8  -1   -0.10    5.80
  -6  -8  -1   -3.80    6.80
   6   8   2  528.55   25.40
   6   8   2  586.04   30.10
  -6  -8  -2  547.05   24.50
  -6  -8  -2  585.24   30.30
   6   8   3   39.50   12.80
   6   8   3   52.69   12.90
  -6  -8  -3   62.39   11.40
  -6  -8  -3   45.60   13.20
   6   8   4   74.29   15.00
   6   8   4   94.29   17.00
  -6  -8  -4   80.59   12.10
  -6  -8  -4   89.19   16.80
   6   8   5  155.28   21.00
   6   8   5  153.88   20.00
  -6  -8  -5  134.19   21.60
  -6  -8  -5  163.58   14.10
   6   8   6  355.16   33.10
   6   8   6  289.47   23.50
  -6  -8  -6  296.67   17.60
  -6  -8  -6  330.57   28.90
   6   8   7   18.40   11.90
   6   8   7   10.40   12.50
  -6  -8  -7   28.40   14.80
   6   8   8  202.38   23.90
   6   8   8  172.98   27.60
  -6  -8  -8  211.08   29.00
   6   8   9   90.09   21.50
   6   8   9   48.70   15.20
  -6  -8  -9   51.09   19.00
   6   8  10  131.49   25.80
  -6  -8 -10  148.39   27.70
   6   8  11   35.20   20.00
  -6  -8 -11   35.00   18.90
   6   8  12   90.19   26.70
  -6  -8 -12  140.99   29.70
   6   8  13    6.10   16.80
  -6  -8 -13    1.20   18.50
   5   7 -14   -1.20   16.50
  -5  -7  14   -5.20   13.50
   5   7 -13  167.78   30.20
   5   7 -13  176.88   28.10
  -5  -7  13  163.28   28.20
   5   7 -12   50.89   16.70
   5   7 -12   17.30   15.00
  -5  -7  12   26.90   14.50
   5   7 -11   17.00   12.80
   5   7 -11   69.79   20.00
  -5  -7  11   30.20   14.60
   5   7 -10   14.80   11.10
   5   7 -10    1.40   12.80
  -5  -7  10  -16.20    8.10
   5   7  -9   46.50   16.30
   5   7  -9   58.09   16.80
  -5  -7   9   24.90   12.20
   5   7  -8   31.90   14.50
   5   7  -8   25.10   13.00
  -5  -7   8   28.90   12.90
   5   7  -7  197.28   24.80
   5   7  -7  201.78   25.00
  -5  -7   7  216.68   24.20
   5   7  -6    8.90   10.40
   5   7  -6   31.20   12.70
  -5  -7   6    8.90    9.50
   5   7  -5  479.65   29.00
   5   7  -5  468.15   29.10
  -5  -7   5  463.35   26.20
   5   7  -4    0.90    7.90
   5   7  -4   11.70    9.70
  -5  -7   4    5.10    7.70
   5   7  -3  773.12   34.00
   5   7  -3  765.52   33.60
  -5  -7   3  758.72   30.40
   5   7  -2   -1.10    8.10
   5   7  -2   -2.50    3.70
  -5  -7   2   -6.70    6.30
  -5  -7   2    0.00    6.30
   5   7  -1  909.41   22.50
   5   7  -1  921.61   35.70
  -5  -7   1  897.51   32.50
  -5  -7   1  938.11   32.80
   5   7   0  192.28   13.60
   5   7   0  199.98   21.50
  -5  -7   0  202.18   16.20
  -5  -7   0  215.88   18.20
   5   7   1 1016.00   36.30
   5   7   1 1004.20   29.30
  -5  -7  -1 1008.20   30.80
  -5  -7  -1 1048.60   35.80
   5   7   2  159.68   16.70
   5   7   2  158.98   18.80
  -5  -7  -2  177.18   20.50
  -5  -7  -2  136.29   14.20
   5   7   3  823.92   31.60
   5   7   3  859.41   33.50
  -5  -7  -3  876.31   35.50
  -5  -7  -3  785.52   26.00
   5   7   4   11.20    9.20
   5   7   4   17.30   10.50
  -5  -7  -4   11.70    6.00
  -5  -7  -4   12.80    9.70
   5   7   5   30.70   12.80
   5   7   5   16.10    9.20
  -5  -7  -5    3.60   10.10
  -5  -7  -5   15.40    6.40
   5   7   6   13.50   12.10
   5   7   6   -8.90    8.10
  -5  -7  -6    9.30   11.50
  -5  -7  -6   18.40    6.30
   5   7   7   -9.00    8.50
   5   7   7  -20.70    9.40
  -5  -7  -7    2.80   10.50
  -5  -7  -7    9.40    5.90
   5   7   8   66.99   15.10
   5   7   8   26.30   15.70
  -5  -7  -8   48.30   17.20
   5   7   9  415.26   34.50
   5   7   9  386.36   26.30
  -5  -7  -9  369.66   37.60
   5   7  10   38.60   16.90
  -5  -7 -10   25.10   18.20
   5   7  11  104.79   25.60
  -5  -7 -11  157.38   28.30
   5   7  12   14.40   17.70
  -5  -7 -12   20.70   17.40
   5   7  13   70.09   24.60
  -5  -7 -13   92.09   26.40
   5   7  14  -16.70   17.30
  -5  -7 -14  -21.20   15.60
   4   6 -14  138.59   28.00
  -4  -6  14   69.69   21.40
   4   6 -13  -10.20   13.50
   4   6 -13  -10.60    8.60
  -4  -6  13  -10.00   10.20
   4   6 -12  154.98   23.60
   4   6 -12  194.28   30.60
  -4  -6  12   99.29   21.40
   4   6 -11   34.60   14.60
   4   6 -11    9.30   13.30
  -4  -6  11   20.60   13.70
   4   6 -10   74.99   17.90
   4   6 -10   78.69   19.40
  -4  -6  10   85.39   18.80
   4   6  -9    0.20    9.50
   4   6  -9    4.20   11.10
  -4  -6   9   18.80   11.70
   4   6  -8   19.00   13.10
   4   6  -8   25.70   11.60
  -4  -6   8   20.50   10.70
   4   6  -7    2.90    5.00
   4   6  -7    4.00    8.20
   4   6  -7   -4.20    9.60
  -4  -6   7    6.80    8.10
   4   6  -6  405.46   25.50
   4   6  -6  366.76   26.30
   4   6  -6  364.06   14.20
  -4  -6   6  333.87   22.70
   4   6  -5   10.60    9.80
   4   6  -5   15.70    4.30
   4   6  -5   21.60    9.90
  -4  -6   5    1.40    7.00
   4   6  -4 1110.29   38.40
   4   6  -4 1065.49   37.90
  -4  -6   4 1128.19   36.00
   4   6  -3    9.80    8.80
   4   6  -3   -5.20    7.50
  -4  -6   3   -0.70    6.20
   4   6  -2  974.70   33.80
   4   6  -2  938.31   32.70
   4   6  -2  964.10   17.70
  -4  -6   2  890.31   29.90
   4   6  -1   -2.20    7.80
   4   6  -1   12.80    5.10
  -4  -6   1   -0.70    7.00
  -4  -6   1   -2.40    6.10
   4   6   0 1577.14   41.70
   4   6   0 1574.44   30.70
  -4  -6   0 1576.64   36.90
  -4  -6   0 1517.65   39.20
   4   6   1  163.68   13.50
   4   6   1  198.68   18.70
  -4  -6  -1  191.78   18.90
  -4  -6  -1  153.88   13.10
   4   6   2 1936.01   45.50
   4   6   2 1891.21   41.90
  -4  -6  -2 1954.00   47.40
  -4  -6  -2 1913.61   37.40
   4   6   3  291.77   19.80
   4   6   3  239.58   17.70
  -4  -6  -3  252.57   14.30
  -4  -6  -3  237.38   19.10
   4   6   4   45.30   11.50
   4   6   4   38.40   10.60
  -4  -6  -4   46.80    8.40
  -4  -6  -4   57.89   13.60
   4   6   5   27.90   11.50
   4   6   5   60.99   12.60
  -4  -6  -5   41.30   12.40
  -4  -6  -5   53.99    8.50
   4   6   6  135.89   19.50
   4   6   6  148.59   17.40
  -4  -6  -6  118.79   11.70
  -4  -6  -6  128.09   20.20
   4   6   7   17.20   10.40
   4   6   7    8.50   10.70
  -4  -6  -7    6.40   11.20
  -4  -6  -7   22.10    6.70
   4   6   8  140.39   18.50
   4   6   8  136.69   22.70
  -4  -6  -8  161.18   13.00
  -4  -6  -8  156.58   24.10
   4   6   9   17.80   11.60
   4   6   9   21.40   14.60
  -4  -6  -9    6.20   13.00
   4   6  10  324.97   35.60
  -4  -6 -10  297.07   33.70
   4   6  11   48.40   18.60
  -4  -6 -11   33.20   18.40
   4   6  12  319.87   39.00
  -4  -6 -12  369.16   41.10
   4   6  13   -5.50   14.60
  -4  -6 -13    4.00   15.80
   4   6  14  224.18   37.10
  -4  -6 -14  199.28   35.00
   3   5 -15   57.29   23.60
  -3  -5  15   33.60   17.70
   3   5 -14  -21.00   12.80
  -3  -5  14   -8.20   11.40
   3   5 -13    9.60   11.80
   3   5 -13   42.40   17.40
  -3  -5  13   16.20   14.80
   3   5 -12   -1.50    8.50
   3   5 -12   -3.80   10.30
  -3  -5  12   -5.80   10.00
   3   5 -11   28.90   12.70
   3   5 -11   20.10   11.80
  -3  -5  11   -8.20   10.60
   3   5 -10   -1.90    9.80
   3   5 -10   10.10   10.40
  -3  -5  10    1.30    8.80
  -3  -5  10   11.70   11.70
   3   5  -9  492.45   29.50
   3   5  -9  500.75   32.90
  -3  -5   9  495.45   25.30
  -3  -5   9  522.35   31.70
   3   5  -8   34.10   12.20
   3   5  -8   28.10   13.20
  -3  -5   8   19.60    8.30
  -3  -5   8   33.90   12.20
   3   5  -7  860.31   25.80
   3   5  -7  910.11   38.80
   3   5  -7  824.72   34.60
  -3  -5   7  875.11   35.20
   3   5  -6   41.90   12.50
   3   5  -6   11.50    8.70
   3   5  -6   16.50    5.80
  -3  -5   6   29.60   10.10
   3   5  -5  925.91   35.40
   3   5  -5  874.81   32.70
   3   5  -5  873.11   20.10
  -3  -5   5  877.21   31.50
   3   5  -4    5.50    8.10
   3   5  -4    9.00    4.00
   3   5  -4    0.70    7.40
  -3  -5   4   11.60    7.10
   3   5  -3  727.43   28.80
   3   5  -3  697.13   27.10
  -3  -5   3  777.82   26.90
   3   5  -2   14.80    8.20
   3   5  -2   12.70    7.80
  -3  -5   2    5.60    6.90
   3   5  -1  605.04   24.70
   3   5  -1  565.74   22.70
   3   5  -1  579.74   14.30
  -3  -5   1  578.64   22.20
   3   5   0  161.78   16.20
   3   5   0  166.58   11.10
  -3  -5   0  136.19   11.80
  -3  -5   0  167.88   15.90
   3   5   1  385.56   19.90
   3   5   1  384.96   17.20
  -3  -5  -1  375.56   19.30
  -3  -5  -1  391.46   16.20
   3   5   2    6.00    7.30
   3   5   2    7.70    7.60
  -3  -5  -2    5.60    4.80
  -3  -5  -2    0.90    6.80
   3   5   3  495.85   23.70
   3   5   3  506.45   22.20
  -3  -5  -3  556.44   25.20
  -3  -5  -3  493.05   16.70
   3   5   4    8.30    7.60
   3   5   4    6.90    9.20
  -3  -5  -4   12.10    8.90
  -3  -5  -4   16.50    5.60
   3   5   5  569.44   24.50
   3   5   5  556.14   28.70
  -3  -5  -5  608.14   30.10
  -3  -5  -5  601.24   18.30
   3   5   6   12.10    8.10
   3   5   6   13.30   11.00
  -3  -5  -6   21.50   10.90
  -3  -5  -6    8.10    5.20
   3   5   7  203.88   18.00
   3   5   7  213.58   25.10
  -3  -5  -7  207.68   12.80
  -3  -5  -7  191.98   23.60
   3   5   8   82.39   14.90
   3   5   8   79.29   18.50
  -3  -5  -8   82.19   18.10
  -3  -5  -8   96.49   11.60
   3   5   9  284.27   21.90
   3   5   9  284.07   31.40
  -3  -5  -9  282.97   31.50
   3   5  10   60.39   14.50
   3   5  10   55.69   18.10
  -3  -5 -10   89.69   20.60
   3   5  11  823.92   49.90
  -3  -5 -11  758.52   45.40
   3   5  12    2.60   16.20
  -3  -5 -12   -6.70   14.30
   3   5  13  573.04   45.50
  -3  -5 -13  523.65   50.49
   3   5  14  -15.00   14.70
  -3  -5 -14   11.90   19.00
   3   5  15   56.59   24.70
  -3  -5 -15   55.89   25.80
   2   4 -15    3.10   14.50
  -2  -4  15   19.20   15.50
   2   4 -14   85.19   21.20
  -2  -4  14   58.19   20.60
   2   4 -13   32.40   16.30
  -2  -4  13   -7.80   12.30
   2   4 -12   71.09   15.80
   2   4 -12   52.49   19.00
  -2  -4  12   46.10   15.70
  -2  -4  12   54.19   19.60
   2   4 -11   34.20   14.80
   2   4 -11   26.00   11.70
  -2  -4  11   41.70   15.10
  -2  -4  11   38.90   13.10
   2   4 -10  421.76   27.20
   2   4 -10  364.36   29.10
  -2  -4  10  429.86   26.90
  -2  -4  10  422.46   30.30
   2   4  -9   65.79   16.00
   2   4  -9   58.19   14.00
  -2  -4   9   51.69   12.40
  -2  -4   9   66.19   15.80
   2   4  -8  611.44   29.20
   2   4  -8  571.84   31.30
  -2  -4   8  624.34   26.00
  -2  -4   8  561.94   29.90
   2   4  -7    7.70    8.40
   2   4  -7    6.90    7.70
  -2  -4   7    9.50    8.40
   2   4  -6  425.86   17.70
   2   4  -6  446.36   23.40
   2   4  -6  429.16   25.10
  -2  -4   6  421.76   23.40
   2   4  -5  107.99   10.30
   2   4  -5  104.09   15.60
   2   4  -5  111.09   14.70
  -2  -4   5  100.79   13.90
   2   4  -4 1605.84   38.80
   2   4  -4 1633.94   25.90
   2   4  -4 1598.54   40.90
  -2  -4   4 1607.54   38.50
   2   4  -3  182.68   17.50
   2   4  -3  160.28   16.20
  -2  -4   3  166.28   15.30
   2   4  -2  294.97   16.90
   2   4  -2  282.47   16.60
  -2  -4   2  269.47   15.30
   2   4  -1    1.80    6.70
   2   4  -1    2.80    3.60
   2   4  -1    5.10    6.60
  -2  -4   1    1.90    6.00
   2   4   0   94.49    8.40
   2   4   0   79.09   11.70
  -2  -4   0   73.69   10.10
  -2  -4   0   82.29    9.70
   2   4   1  149.79   13.00
   2   4   1  150.78   12.20
  -2  -4  -1  172.58   13.30
  -2  -4  -1  154.38    9.80
   2   4   2 1337.87   31.50
   2   4   2 1393.16   31.80
  -2  -4  -2 1435.96   34.60
  -2  -4  -2 1435.16   24.50
   2   4   3   60.99   10.20
   2   4   3   82.89   12.20
  -2  -4  -3   84.19    7.90
  -2  -4  -3   76.69   12.20
   2   4   4  439.36   23.40
   2   4   4  441.86   19.70
  -2  -4  -4  438.56   13.60
  -2  -4  -4  446.06   23.00
   2   4   5   78.39   11.60
   2   4   5   74.99   13.70
  -2  -4  -5   71.59    8.10
  -2  -4  -5   67.19   12.90
   2   4   6  432.96   21.10
   2   4   6  437.46   26.50
  -2  -4  -6  448.96   26.50
  -2  -4  -6  438.16   16.20
   2   4   7   77.99   16.60
   2   4   7   74.29   12.60
  -2  -4  -7   86.19   16.30
  -2  -4  -7   68.89    9.10
   2   4   8  697.93   37.60
   2   4   8  684.03   28.40
  -2  -4  -8  675.03   35.80
  -2  -4  -8  733.63   24.20
   2   4   9    0.20   12.10
   2   4   9   17.10    9.30
  -2  -4  -9   16.00    7.70
  -2  -4  -9   33.30   14.30
   2   4  10  134.09   25.20
   2   4  10  195.88   20.80
  -2  -4 -10  143.59   25.00
  -2  -4 -10  177.58   17.40
   2   4  11   24.40   16.10
  -2  -4 -11    5.90   13.40
   2   4  12  341.47   39.40
  -2  -4 -12  281.17   35.70
   2   4  13   10.30   15.60
  -2  -4 -13   12.20   15.40
   2   4  14  152.48   30.90
  -2  -4 -14  157.98   31.70
   2   4  15   80.49   24.90
  -2  -4 -15   99.59   28.70
   1   3 -15  182.88   29.80
   1   3 -15  172.88   30.50
   1   3 -14  -11.00   12.30
   1   3 -14   24.00   16.50
   1   3 -13  192.68   29.80
   1   3 -13  204.58   28.10
  -1  -3  13  208.38   28.80
   1   3 -12   50.89   18.80
   1   3 -12   21.10   11.30
   1   3 -12   -2.30   11.20
  -1  -3  12   21.70   13.70
   1   3 -11  239.78   29.20
   1   3 -11  184.78   22.20
   1   3 -11  193.08   27.80
  -1  -3  11  202.08   24.80
   1   3 -10  184.68   21.00
   1   3 -10  238.48   28.90
   1   3 -10  205.58   25.20
  -1  -3  10  185.08   23.10
   1   3  -9  342.77   25.80
   1   3  -9  360.86   26.80
   1   3  -9  382.86   22.80
  -1  -3   9  340.07   23.30
   1   3  -8    2.40    7.60
   1   3  -8   13.30    9.90
   1   3  -8   -1.00    6.80
  -1  -3   8    4.90    7.20
   1   3  -7  534.05   27.10
   1   3  -7  492.85   23.60
   1   3  -7  532.15   26.90
  -1  -3   7  533.25   23.20
   1   3  -6    7.70    6.80
   1   3  -6   18.20    8.70
   1   3  -6    7.60    7.00
   1   3  -6   18.90    8.30
   1   3  -5 1929.21   35.30
   1   3  -5 1975.20   45.40
   1   3  -5 1997.60   41.70
  -1  -3   5 1984.70   44.30
   1   3  -4  244.68   16.60
   1   3  -4  269.07   15.60
   1   3  -4  254.77   12.00
  -1  -3   4  264.07   16.20
   1   3  -3 1530.95   21.90
   1   3  -3 1583.04   32.70
   1   3  -3 1540.85   34.40
  -1  -3   3 1557.24   33.10
   1   3  -2 2661.63   42.90
   1   3  -2 2511.85   40.20
  -1  -3   2 2616.74   40.80
   1   3  -1   67.19    9.70
   1   3  -1   54.29    8.50
  -1  -3   1   64.99    8.80
   1   3   0 1551.94   25.30
   1   3   0 1577.14   22.20
   1   3   0 1647.34   30.30
  -1  -3   0 1583.84   29.00
   1   3   1 6059.79   65.39
  -1  -3  -1 6174.08   67.29
  -1  -3  -1 5792.52   60.89
  -1  -3  -1 5775.82   53.19
   1   3   2 1782.92   32.20
  -1  -3  -2 1778.22   34.90
  -1  -3  -2 1770.22   33.50
  -1  -3  -2 1790.92   22.70
   1   3   3  102.39   11.30
  -1  -3  -3   93.89   12.30
  -1  -3  -3   88.49    6.30
  -1  -3  -3  135.99   14.60
   1   3   4   72.39   10.10
  -1  -3  -4   85.89    7.10
  -1  -3  -4   81.29   12.60
  -1  -3  -4   87.79   13.40
   1   3   5 1586.44   35.50
  -1  -3  -5 1625.54   42.50
  -1  -3  -5 1610.84   28.00
  -1  -3  -5 1632.44   43.10
   1   3   6   75.79   11.70
  -1  -3  -6   69.39    8.70
  -1  -3  -6   72.89   14.70
  -1  -3  -6   62.19   12.90
   1   3   7  613.14   24.60
  -1  -3  -7  601.04   31.30
  -1  -3  -7  560.94   29.40
  -1  -3  -7  529.85   19.80
   1   3   8   -1.50   10.10
   1   3   8   18.00    8.60
  -1  -3  -8    3.80    5.60
  -1  -3  -8  -10.70    8.60
   1   3   9  723.93   30.00
   1   3   9  710.13   38.50
  -1  -3  -9  743.03   27.30
  -1  -3  -9  661.33   36.10
   1   3  10    7.70   12.70
   1   3  10    2.00    7.80
  -1  -3 -10   -6.60   10.60
  -1  -3 -10    2.90    6.90
   1   3  11  114.49   16.80
   1   3  11  152.88   26.60
  -1  -3 -11   86.29   21.00
   1   3  12   83.29   21.70
  -1  -3 -12   55.99   19.30
   1   3  13  250.07   35.60
  -1  -3 -13  222.28   32.30
   1   3  14  176.58   32.70
  -1  -3 -14  137.79   29.20
   1   3  15   51.49   23.90
  -1  -3 -15   49.10   25.30
   0   2 -15    1.00   12.40
   0   2 -15   -6.80   16.20
   0  -2  15   -9.40   12.00
   0   2 -14   35.20   16.40
   0   2 -14   54.39   20.80
   0  -2  14   41.90   17.50
   0   2 -13   41.10   16.40
   0   2 -13    9.40   15.00
   0  -2  13    9.20   13.00
   0   2 -12  123.29   21.80
   0   2 -12  117.79   24.10
   0  -2  12   93.29   20.10
   0   2 -11  268.07   31.80
   0   2 -11  286.27   29.30
   0   2 -11  243.58   19.80
   0  -2  11  278.87   29.50
   0   2 -10  319.17   33.60
   0   2 -10  233.78   25.60
   0   2 -10  262.77   19.30
   0  -2  10  255.97   27.00
   0   2  -9   41.50   13.00
   0   2  -9   35.60    9.80
   0   2  -9   39.40   12.00
   0  -2   9   44.00   12.50
   0   2  -8  465.75   27.50
   0   2  -8  493.15   22.70
   0   2  -8  483.05   26.70
   0  -2   8  468.95   25.60
   0   2  -7   22.10   10.00
   0   2  -7   -2.10    5.80
   0   2  -7   16.50    8.20
   0  -2   7    1.90    6.80
   0   2  -6  432.06   23.50
   0   2  -6  437.26   22.40
   0   2  -6  443.96   19.50
   0  -2   6  447.46   20.90
   0   2  -5  201.48   13.40
   0   2  -5  192.88   15.30
   0   2  -5  205.38   16.30
   0  -2   5  165.98   13.30
   0   2  -4  343.47   17.80
   0   2  -4  361.56   18.30
   0   2  -4  330.67   15.10
   0  -2   4  335.97   14.80
   0   2  -3  119.39    9.70
   0   2  -3  133.99   11.70
   0   2  -3  128.29   12.10
   0  -2   3  128.69    9.50
   0   2  -2  836.62   21.20
   0   2  -2  810.72   18.70
   0  -2   2  844.22   14.00
   0  -2   2  841.02   20.60
   0   2  -1  177.38    9.90
   0   2  -1  177.58    9.60
   0  -2   1  183.28    9.70
   0   2   0 1512.65   24.00
   0   2   0 1492.85   20.20
   0  -2   0 1473.15   18.00
   0  -2   0 1546.75   24.00
   0   2   1  164.28    9.30
   0  -2  -1  167.58    5.00
   0  -2  -1  171.58    9.40
   0  -2  -1  161.28    9.50
   0   2   2  789.72   19.10
   0  -2  -2  795.62   20.60
   0  -2  -2  786.72   21.00
   0  -2  -2  799.62   10.50
   0   2   3  117.49   10.00
   0  -2  -3  118.99   12.30
   0  -2  -3  175.58   15.00
   0  -2  -3  129.29    7.00
   0   2   4  362.56   15.70
   0  -2  -4  351.96   18.50
   0  -2  -4  338.57   11.90
   0  -2  -4  354.06   19.40
   0   2   5  187.38   13.40
   0  -2  -5  183.18   18.20
   0  -2  -5  178.28   11.00
   0  -2  -5  191.78   16.50
   0   2   6  402.86   19.00
   0  -2  -6  449.95   17.40
   0  -2  -6  461.75   24.90
   0  -2  -6  457.95   23.90
   0   2   7    3.00    6.30
   0  -2  -7    6.50    6.10
   0  -2  -7    7.60    8.90
   0  -2  -7   16.80    9.90
   0   2   8  478.15   23.20
   0  -2  -8  464.25   21.70
   0  -2  -8  487.75   29.20
   0  -2  -8  536.15   29.70
   0   2   9   36.70   10.40
   0  -2  -9   54.99   15.40
   0  -2  -9   36.10    9.60
   0  -2  -9   54.09   16.00
   0   2  10  235.48   20.20
   0   2  10  241.78   28.50
   0  -2 -10  260.27   19.20
   0  -2 -10  274.07   29.70
   0   2  11  240.58   31.00
   0   2  11  261.67   25.60
   0  -2 -11  275.07   32.30
   0  -2 -11  300.07   21.90
   0   2  12   76.19   21.30
   0  -2 -12   81.49   21.10
   0  -2 -12   67.29   16.70
   0   2  13    2.30   13.90
   0  -2 -13   16.60   17.00
   0   2  14   18.30   16.40
   0  -2 -14   33.90   18.30
   0   2  15  -13.10   14.50
   0  -2 -15   -6.60   16.00
  -1   1 -15  161.08   31.10
  -1   1 -15  173.68   28.00
   1  -1  15  128.29   27.50
  -1   1 -14   13.60   16.10
  -1   1 -14   23.60   14.10
   1  -1  14   22.60   15.00
  -1   1 -13  177.88   26.80
  -1   1 -13  128.39   27.10
   1  -1  13   90.29   21.20
  -1   1 -12  113.69   24.10
  -1   1 -12  106.19   19.80
   1  -1  12   92.19   21.00
  -1   1 -11   14.70   12.90
  -1   1 -11   28.10   12.50
   1  -1  11   16.90   12.40
  -1   1 -10  162.08   16.90
  -1   1 -10  142.19   20.70
  -1   1 -10  160.48   23.80
   1  -1  10  180.28   23.40
  -1   1  -9   76.09   11.30
  -1   1  -9  104.79   19.10
  -1   1  -9   69.49   14.40
   1  -1   9   90.89   16.90
  -1   1  -8    5.30    8.00
  -1   1  -8   14.30    6.50
  -1   1  -8    6.50    9.50
   1  -1   8    8.50    8.80
  -1   1  -7   75.19   14.10
  -1   1  -7   92.69   13.60
  -1   1  -7   84.09   11.00
   1  -1   7   69.69   12.70
  -1   1  -6    9.70    8.80
  -1   1  -6   13.50    7.90
  -1   1  -6   20.30    6.50
   1  -1   6    9.40    7.50
  -1   1  -5  563.74   24.50
  -1   1  -5  559.64   22.50
  -1   1  -5  579.94   18.20
   1  -1   5  596.74   23.00
  -1   1  -4   44.60    7.10
  -1   1  -4   29.00    7.70
  -1   1  -4   46.90    9.70
   1  -1   4   44.50    9.00
  -1   1  -3  599.24   19.30
  -1   1  -3  626.64   14.90
  -1   1  -3  624.34   20.50
   1  -1   3  596.94   18.20
  -1   1  -2   72.49    8.40
  -1   1  -2   48.70    7.20
  -1   1  -2   46.20    5.10
   1  -1   2   53.09    6.50
  -1   1  -1 2447.56   29.00
  -1   1  -1 2414.66   24.60
   1  -1   1 2445.46   24.70
   1  -1   1 2479.85   29.10
  -1   1   0   26.70    2.80
  -1   1   0   27.30    3.50
   1  -1   0   27.20    3.20
   1  -1   0   24.90    3.30
  -1   1   1 1944.81   24.80
   1  -1  -1 1954.70   24.00
   1  -1  -1 1949.30   25.70
  -1   1   2 1407.96   23.60
   1  -1  -2 1474.75   17.90
   1  -1  -2 1479.35   26.90
   1  -1  -2 1473.45   24.80
  -1   1   3 4042.80   48.40
   1  -1  -3 4155.48   42.80
   1  -1  -3 4168.28   52.29
   1  -1  -3 4045.50   54.49
  -1   1   4   46.60    8.40
   1  -1  -4   36.80    8.70
   1  -1  -4   44.40    7.20
   1  -1  -4   18.40    8.40
  -1   1   5  809.32   24.10
   1  -1  -5  824.52   28.60
   1  -1  -5  860.61   27.90
   1  -1  -5  864.11   23.00
  -1   1   6   14.30    7.30
   1  -1  -6   10.40    6.60
   1  -1  -6   22.60   10.00
   1  -1  -6   22.00   10.10
  -1   1   7   13.90    7.30
   1  -1  -7   12.00    9.50
   1  -1  -7   -1.10    5.60
   1  -1  -7    1.40    7.70
  -1   1   8   71.29   12.40
   1  -1  -8   31.20    9.00
   1  -1  -8   72.69   15.70
   1  -1  -8   44.20   13.00
  -1   1   9  268.37   19.50
   1  -1  -9  286.07   24.80
   1  -1  -9  275.67   19.20
   1  -1  -9  300.07   29.70
  -1   1  10   -5.50    7.90
   1  -1 -10    7.20    8.90
   1  -1 -10   -8.40    9.60
   1  -1 -10   21.80   13.20
  -1   1  11  550.74   37.10
  -1   1  11  538.35   29.80
   1  -1 -11  507.35   28.40
   1  -1 -11  541.45   35.80
  -1   1  12   23.70   12.50
  -1   1  12   24.60   15.40
   1  -1 -12   19.60   16.30
   1  -1 -12   15.90   10.90
  -1   1  13  231.38   33.50
   1  -1 -13  280.77   34.70
  -1   1  14   20.10   15.60
   1  -1 -14   26.80   18.50
  -1   1  15  175.98   31.80
   1  -1 -15  316.67   40.20
  -2   0 -15  -30.50   13.20
   2   0  15   -0.40   14.30
  -2   0 -14  169.38   24.50
  -2   0 -14  196.38   31.50
   2   0  14  183.78   30.50
  -2   0 -13   24.70   15.90
  -2   0 -13    9.70   11.00
   2   0  13   -2.20   13.10
  -2   0 -12   57.49   15.50
  -2   0 -12   13.70   13.50
   2   0  12   31.80   16.60
  -2   0 -11   11.70   11.50
  -2   0 -11  -18.00   10.70
   2   0  11   -8.20   10.20
  -2   0 -10  171.08   21.40
  -2   0 -10  225.28   27.80
   2   0  10  151.28   22.80
   2   0  10  174.58   17.70
  -2   0  -9   -7.50    6.40
  -2   0  -9   -5.00    9.90
   2   0   9   -4.00    9.00
   2   0   9    7.40    6.60
  -2   0  -8   18.00   11.40
  -2   0  -8    8.80    8.00
   2   0   8   17.40   10.70
   2   0   8   24.20    7.10
  -2   0  -7   -5.70    8.10
  -2   0  -7   -3.30    5.80
   2   0   7   -0.30    7.70
   2   0   7    1.00    4.70
  -2   0  -6 2041.90   43.60
  -2   0  -6 2066.39   49.99
   2   0   6 2123.39   34.80
   2   0   6 2072.39   48.50
  -2   0  -5   -6.40    5.50
  -2   0  -5    3.50    7.80
   2   0   5    1.10    7.40
  -2   0  -4 1695.63   33.30
  -2   0  -4 1732.33   38.40
  -2   0  -4 1750.62   25.00
   2   0   4 1681.83   36.50
  -2   0  -3   -3.10    6.10
  -2   0  -3   -1.30    5.40
   2   0   3    4.10    6.90
  -2   0  -2 3713.13   45.40
  -2   0  -2 3635.14   41.80
   2   0   2 3666.53   28.50
   2   0   2 3643.24   44.20
  -2   0  -1   -7.00    3.20
  -2   0  -1   -5.40    3.60
   2   0   1   -4.70    4.30
  -2   0   0 2412.66   20.40
  -2   0   0 2453.05   26.20
   2   0   0 2436.76   24.50
   2   0   0 2399.86   27.00
  -2   0   1   -0.60    2.70
   2   0  -1    4.60    3.70
   2   0  -1    2.30    3.40
   2   0  -1   -0.30    1.80
   2   0  -2   41.20    6.10
   2   0  -2   55.49    7.60
   2   0  -2   36.70    7.00
   2   0  -2   44.90    5.90
   2   0  -3    5.50    6.70
   2   0  -3    6.30    5.40
   2   0  -3    3.40    5.80
   2   0  -3   -5.50    5.00
   2   0  -4 1485.75   32.10
   2   0  -4 1583.64   30.50
   2   0  -4 1558.94   32.60
   2   0  -4 1476.85   33.30
   2   0  -5   -1.60    6.40
   2   0  -5   -2.20    7.60
   2   0  -5   -6.40    6.00
   2   0  -5    5.70    6.60
   2   0  -6  168.28   14.60
   2   0  -6  174.28   14.70
   2   0  -6  185.88   15.60
   2   0  -6  192.18   17.30
   2   0  -7    6.20    6.80
   2   0  -7   -1.40    5.90
   2   0  -7  -11.40    7.20
   2   0  -7   -4.30    7.80
   2   0  -8  894.01   32.50
   2   0  -8  865.01   35.60
   2   0  -8  878.71   35.80
   2   0  -8  898.41   32.30
   2   0  -9  -10.80    7.80
   2   0  -9  -12.70    6.80
   2   0  -9    1.80    6.00
   2   0  -9    0.60    9.40
  -2   0  10  868.61   35.60
   2   0 -10  824.92   40.30
   2   0 -10  858.21   40.20
   2   0 -10  855.61   35.60
  -2   0  11   -0.40    8.20
   2   0 -11   -1.00   11.40
   2   0 -11    5.70    9.10
   2   0 -11  -19.10    9.70
  -2   0  12  944.51   40.50
  -2   0  12  919.71   47.30
   2   0 -12  911.01   41.10
   2   0 -12  954.60   47.30
  -2   0  13   -1.00   12.60
   2   0 -13   -5.00    9.50
   2   0 -13   -2.80   13.70
  -2   0  14  301.37   38.80
   2   0 -14  301.77   36.60
  -2   0  15   -7.90   13.80
   2   0 -15  -12.70   14.90
  -3  -1 -15   60.39   22.40
   3   1  15   64.69   22.40
  -3  -1 -14   -6.60   14.80
   3   1  14   -0.20   14.00
  -3  -1 -13   63.89   17.00
  -3  -1 -13   26.40   19.10
   3   1  13   57.79   21.60
  -3  -1 -12    8.60   15.20
  -3  -1 -12   15.30   11.70
   3   1  12    6.90   13.10
  -3  -1 -11   32.50   15.90
  -3  -1 -11   40.70   12.50
   3   1  11   10.70   12.90
  -3  -1 -10   74.99   18.40
  -3  -1 -10   80.89   15.70
   3   1  10   92.19   19.90
  -3  -1  -9  152.38   18.40
  -3  -1  -9  122.29   20.80
   3   1   9  142.89   13.90
   3   1   9  116.79   20.60
  -3  -1  -8  106.29   14.80
  -3  -1  -8  104.89   17.80
   3   1   8  109.19   11.90
   3   1   8   88.29   16.60
  -3  -1  -7  522.35   23.30
  -3  -1  -7  550.44   29.40
   3   1   7  552.54   18.60
   3   1   7  584.74   30.00
  -3  -1  -6   27.10    8.10
  -3  -1  -6   40.30   11.60
   3   1   6   32.20   11.00
   3   1   6   27.20    6.10
  -3  -1  -5  824.02   25.00
  -3  -1  -5  821.72   29.90
   3   1   5  878.01   19.10
   3   1   5  846.22   30.50
  -3  -1  -4   14.40    6.30
  -3  -1  -4    3.10    7.50
   3   1   4   10.50    8.10
   3   1   4    3.00    4.20
  -3  -1  -3  530.45   17.20
  -3  -1  -3  529.75   19.90
   3   1   3  505.45   20.40
   3   1   3  524.45   11.60
  -3  -1  -2   55.99    7.50
  -3  -1  -2   53.69    8.20
   3   1   2   50.39    9.00
   3   1   2   51.09    5.20
  -3  -1  -1 1316.17   21.80
  -3  -1  -1 1283.47   22.40
   3   1   1 1269.37   18.10
   3   1   1 1274.67   24.20
  -3  -1   0   13.60    4.50
  -3  -1   0   10.10    3.20
   3   1   0    8.50    4.50
   3   1   0    7.20    4.60
  -3  -1   1    9.20    2.80
  -3  -1   1   11.80    5.00
   3   1  -1   11.20    4.90
   3   1  -1   10.40    5.50
   3   1  -2 1623.24   30.10
   3   1  -2 1603.14   22.70
   3   1  -2 1556.74   28.50
   3   1  -2 1590.34   26.60
   3   1  -3  269.27   14.30
   3   1  -3  288.77   12.80
   3   1  -3  282.57   14.70
   3   1  -3  279.77   15.30
   3   1  -4  804.62   22.90
   3   1  -4  745.43   23.50
   3   1  -4  804.12   24.60
   3   1  -4  768.42   25.40
   3   1  -5   -2.80    5.50
   3   1  -5    1.80    7.10
   3   1  -5   -0.20    5.80
   3   1  -5   -5.80    6.30
   3   1  -6   85.29   13.40
   3   1  -6   75.39   12.70
   3   1  -6   63.99   11.60
   3   1  -6   60.79   12.10
   3   1  -7  722.03   28.70
   3   1  -7  739.13   29.20
   3   1  -7  720.33   29.50
   3   1  -7  686.23   29.10
   3   1  -8   58.79   13.40
   3   1  -8   82.39   15.30
   3   1  -8   85.09   14.80
   3   1  -8   69.89   14.40
   3   1  -9  467.05   27.90
   3   1  -9  475.65   27.40
   3   1  -9  499.45   27.10
   3   1  -9  474.75   29.10
   3   1 -10   76.69   17.70
   3   1 -10   58.69   15.80
   3   1 -10   36.70   11.60
   3   1 -10   51.09   14.30
   3   1 -11  553.44   32.30
   3   1 -11  594.44   35.80
   3   1 -11  641.94   37.40
   3   1 -11  570.94   31.50
  -3  -1  12   24.70   14.70
   3   1 -12   11.60   14.10
   3   1 -12    1.50   10.50
  -3  -1  13  309.97   36.30
   3   1 -13  314.87   36.30
   3   1 -13  335.07   33.30
  -3  -1  14   -8.10   11.20
   3   1 -14    3.70   14.80
   3   1 -14   18.40   12.70
  -3  -1  15  127.69   27.70
   3   1 -15  109.09   24.90
  -4  -2 -15   21.40   19.60
   4   2  15   17.40   18.60
  -4  -2 -14  159.88   32.00
   4   2  14  111.29   26.50
  -4  -2 -13   19.20   17.80
   4   2  13   16.80   15.80
  -4  -2 -12   91.09   21.50
  -4  -2 -12  107.09   18.20
   4   2  12   67.89   21.00
  -4  -2 -11   76.49   15.60
  -4  -2 -11   58.99   19.10
   4   2  11   22.20   16.60
  -4  -2 -10  195.48   27.10
  -4  -2 -10  244.88   23.70
   4   2  10  184.78   26.40
  -4  -2  -9  242.28   19.60
  -4  -2  -9  236.28   28.00
   4   2   9  222.88   15.10
   4   2   9  207.88   26.40
  -4  -2  -8  414.76   28.50
  -4  -2  -8  455.55   23.30
   4   2   8  438.76   18.50
   4   2   8  418.06   28.30
  -4  -2  -7  164.78   16.30
  -4  -2  -7  112.79   17.60
   4   2   7  155.38   11.50
   4   2   7  184.58   21.00
  -4  -2  -6  279.57   16.80
  -4  -2  -6  276.67   20.80
   4   2   6  300.67   21.70
   4   2   6  268.67   13.10
  -4  -2  -5   25.80    9.80
  -4  -2  -5   35.90    7.90
   4   2   5   27.60    6.40
   4   2   5   22.50    9.60
  -4  -2  -4  875.01   24.30
  -4  -2  -4  891.51   29.70
   4   2   4  903.81   19.90
   4   2   4  898.51   30.60
  -4  -2  -3    7.40    5.60
  -4  -2  -3    1.30    6.70
   4   2   3    0.10    4.60
   4   2   3    4.80    8.00
  -4  -2  -2 1537.55   29.00
  -4  -2  -2 1545.75   31.70
   4   2   2 1543.85   25.80
   4   2   2 1496.65   32.70
  -4  -2  -1   50.09    8.00
  -4  -2  -1   44.70    7.60
   4   2   1   34.30    8.90
   4   2   1   49.50    7.40
  -4  -2   0 1289.37   26.40
  -4  -2   0 1278.77   21.80
   4   2   0 1262.67   25.80
   4   2   0 1278.97   25.00
  -4  -2   1  800.92   21.70
  -4  -2   1  855.51   16.60
   4   2  -1  865.41   22.90
   4   2  -1  790.42   19.00
  -4  -2   2  693.03   16.00
  -4  -2   2  703.43   22.00
   4   2  -2  692.23   18.30
   4   2  -2  722.13   22.50
  -4  -2   3   -1.90    4.60
   4   2  -3   -4.80    5.50
   4   2  -3  -12.80    5.90
   4   2  -3    1.30    7.00
  -4  -2   4  246.18   13.40
   4   2  -4  223.58   16.20
   4   2  -4  274.67   17.00
   4   2  -4  235.58   14.60
   4   2  -5  611.94   22.80
   4   2  -5  636.84   23.10
   4   2  -5  586.24   25.00
   4   2  -5  621.74   25.70
   4   2  -6   66.29   11.50
   4   2  -6   53.79   10.80
   4   2  -6   79.09   13.50
   4   2  -6   71.49   13.30
   4   2  -7   -0.40    6.90
   4   2  -7   -0.40    7.40
   4   2  -7    5.00    8.50
   4   2  -7    0.50    6.50
   4   2  -8  296.97   22.00
   4   2  -8  286.77   21.40
   4   2  -8  297.07   21.20
   4   2  -8  271.27   20.60
   4   2  -9  214.28   23.90
   4   2  -9  234.68   24.90
   4   2  -9  238.18   25.20
   4   2  -9  197.68   22.70
   4   2 -10  311.57   24.80
   4   2 -10  266.17   22.60
   4   2 -10  286.77   28.60
   4   2 -10  293.67   25.10
   4   2 -11   23.10   13.90
   4   2 -11    1.70    8.60
   4   2 -11   -0.10   10.10
   4   2 -11   14.10   12.10
   4   2 -12  312.37   32.60
   4   2 -12  284.87   31.80
   4   2 -12  338.87   33.80
   4   2 -12  250.07   28.10
  -4  -2  13  125.09   24.60
   4   2 -13   83.69   21.40
   4   2 -13  178.58   26.80
   4   2 -13  101.39   18.80
  -4  -2  14  146.39   27.60
   4   2 -14  152.68   27.40
   4   2 -14  157.38   27.10
  -4  -2  15   15.60   17.10
   4   2 -15   49.30   18.30
   4   2 -15   12.20   15.50
  -5  -3 -15  118.79   29.70
   5   3  15  101.29   26.80
  -5  -3 -14  -12.10   14.80
   5   3  14   -3.80   15.20
  -5  -3 -13   83.29   23.90
   5   3  13  104.09   25.80
  -5  -3 -12  137.99   26.70
   5   3  12  152.08   27.30
  -5  -3 -11  370.86   24.80
  -5  -3 -11  366.96   38.10
   5   3  11  279.67   34.60
  -5  -3 -10  221.98   22.10
  -5  -3 -10  182.98   26.40
   5   3  10  218.98   29.40
  -5  -3  -9  280.17   20.80
  -5  -3  -9  256.77   28.70
   5   3   9  308.47   31.70
  -5  -3  -8    8.20   10.60
  -5  -3  -8   -7.30    5.00
   5   3   8    2.50    6.00
   5   3   8    0.10   11.10
  -5  -3  -7  907.31   38.50
  -5  -3  -7  860.81   29.30
   5   3   7  882.11   25.40
   5   3   7  854.91   38.30
  -5  -3  -6   50.09   10.00
  -5  -3  -6   42.90   12.20
   5   3   6   54.49    8.70
   5   3   6   39.60   12.30
  -5  -3  -5   76.09   14.00
  -5  -3  -5   95.49   11.90
   5   3   5   94.69   10.20
   5   3   5  100.99   15.10
  -5  -3  -4   75.89   10.40
  -5  -3  -4   63.69   12.50
   5   3   4   66.19   12.50
   5   3   4   69.59    9.30
  -5  -3  -3 1551.14   37.50
  -5  -3  -3 1444.46   31.80
   5   3   3 1571.54   30.40
   5   3   3 1489.15   38.30
  -5  -3  -2  722.83   23.80
  -5  -3  -2  725.03   22.50
   5   3   2  736.93   21.20
   5   3   2  742.63   25.50
  -5  -3  -1  446.76   17.90
  -5  -3  -1  463.05   17.50
   5   3   1  450.75   19.20
   5   3   1  414.46   17.20
  -5  -3   0  298.57   13.30
  -5  -3   0  279.47   15.20
   5   3   0  288.87   15.50
   5   3   0  295.07   14.80
  -5  -3   1  743.93   23.60
  -5  -3   1  777.42   19.40
   5   3  -1  755.52   24.10
   5   3  -1  771.02   21.00
  -5  -3   2    6.60    6.80
  -5  -3   2    6.00    4.80
   5   3  -2    2.80    5.40
   5   3  -2    2.50    7.30
  -5  -3   3 2272.17   36.60
  -5  -3   3 2243.78   45.80
   5   3  -3 2264.67   46.00
   5   3  -3 2180.78   35.60
  -5  -3   4  622.24   20.90
   5   3  -4  589.74   20.20
   5   3  -4  593.54   25.80
   5   3  -4  622.84   26.70
  -5  -3   5  391.06   18.50
   5   3  -5  397.56   22.60
   5   3  -5  379.76   18.40
   5   3  -5  345.77   21.20
  -5  -3   6  142.19   15.60
   5   3  -6  142.89   18.20
   5   3  -6  129.69   14.40
   5   3  -6  135.89   17.40
  -5  -3   7  189.58   19.00
   5   3  -7  191.28   22.20
   5   3  -7  189.08   18.50
   5   3  -7  178.58   20.90
   5   3  -8   52.59   14.30
   5   3  -8   76.59   14.20
   5   3  -8   68.29   15.10
   5   3  -9  266.57   27.50
   5   3  -9  267.27   25.20
   5   3  -9  282.17   28.50
   5   3  -9  280.07   22.40
   5   3 -10   50.69   14.60
   5   3 -10   25.50   12.40
   5   3 -10   15.50    9.80
   5   3 -10   36.30   13.60
   5   3 -11  234.88   26.80
   5   3 -11  197.58   26.40
   5   3 -11  229.98   27.20
   5   3 -11  182.98   25.30
   5   3 -12    9.50   10.60
   5   3 -12    7.30   11.90
   5   3 -12   -1.10   11.20
   5   3 -12   -1.20   13.30
  -5  -3  13  157.48   25.20
  -5  -3  13  122.29   23.60
   5   3 -13  137.99   23.50
   5   3 -13  140.09   24.40
  -5  -3  14   66.89   20.30
   5   3 -14  103.79   24.00
   5   3 -14   95.29   22.50
  -5  -3  15   69.29   21.40
   5   3 -15   94.09   23.00
  -6  -4 -15  -11.20   19.10
   6   4  15    2.10   16.30
  -6  -4 -14  102.89   28.80
   6   4  14  114.49   28.00
  -6  -4 -13   12.70   17.50
   6   4  13   -7.60   14.90
  -6  -4 -12   88.29   23.50
   6   4  12   79.09   23.10
  -6  -4 -11    4.50   15.50
   6   4  11    6.20   14.90
  -6  -4 -10   99.59   16.20
  -6  -4 -10  116.59   23.00
   6   4  10   84.69   21.30
  -6  -4  -9   80.59   13.80
  -6  -4  -9   98.49   20.60
   6   4   9   88.99   21.10
  -6  -4  -8   66.99   12.10
  -6  -4  -8   46.80   15.40
   6   4   8   66.79   11.30
   6   4   8   47.60   15.70
  -6  -4  -7    8.80    7.00
  -6  -4  -7   -1.20    9.40
   6   4   7   -1.20   10.10
   6   4   7    4.10    6.90
  -6  -4  -6  266.47   17.20
  -6  -4  -6  290.07   23.10
   6   4   6  286.97   16.50
   6   4   6  261.17   23.40
  -6  -4  -5  282.77   17.00
  -6  -4  -5  288.67   21.90
   6   4   5  275.77   15.80
   6   4   5  297.57   22.70
  -6  -4  -4  175.58   14.00
  -6  -4  -4  175.98   19.10
   6   4   4  156.88   18.10
   6   4   4  153.98   14.10
  -6  -4  -3  624.74   23.20
  -6  -4  -3  650.33   26.50
   6   4   3  649.24   27.70
   6   4   3  655.33   22.80
  -6  -4  -2  533.85   22.30
  -6  -4  -2  502.65   21.00
   6   4   2  533.25   21.30
   6   4   2  523.25   23.30
  -6  -4  -1  747.03   25.00
  -6  -4  -1  780.92   24.70
   6   4   1  711.33   25.10
   6   4   1  754.02   25.30
  -6  -4   0 1855.31   40.20
  -6  -4   0 1924.41   36.40
   6   4   0 1923.61   40.90
   6   4   0 1876.11   36.40
  -6  -4   1  226.58   15.90
  -6  -4   1  198.38   12.60
   6   4  -1  203.48   13.50
   6   4  -1  203.48   16.40
  -6  -4   2  976.80   24.80
  -6  -4   2  916.71   30.20
   6   4  -2  997.60   24.60
   6   4  -2  985.80   32.20
  -6  -4   3   88.49   13.40
  -6  -4   3   87.59   10.50
   6   4  -3   85.89   14.60
   6   4  -3   89.99   10.40
  -6  -4   4  491.45   19.70
   6   4  -4  491.45   18.80
   6   4  -4  489.75   25.10
   6   4  -4  488.65   25.50
  -6  -4   5   19.40    7.20
   6   4  -5    2.00    6.50
   6   4  -5   18.10   10.00
   6   4  -5   11.90    9.00
  -6  -4   6  713.43   27.40
   6   4  -6  818.82   34.50
   6   4  -6  762.42   33.50
   6   4  -6  777.62   26.20
  -6  -4   7   80.69   13.90
   6   4  -7   89.59   12.70
   6   4  -7   86.09   15.90
   6   4  -7   82.59   15.20
  -6  -4   8  139.69   18.40
   6   4  -8  156.78   17.70
   6   4  -8  115.39   19.30
   6   4  -8  128.69   20.10
  -6  -4   9   60.69   13.80
   6   4  -9   59.79   16.20
   6   4  -9   44.20   11.50
   6   4  -9   43.10   14.30
  -6  -4  10   57.09   14.60
   6   4 -10   84.79   18.00
   6   4 -10   66.19   15.20
   6   4 -10   84.49   18.60
  -6  -4  11  -16.30    8.00
   6   4 -11   10.00   12.50
   6   4 -11    4.90    9.40
   6   4 -11   -4.60    9.50
  -6  -4  12  157.38   24.00
   6   4 -12  138.59   23.20
   6   4 -12  182.78   24.90
   6   4 -12  178.08   27.50
  -6  -4  13   89.59   20.80
   6   4 -13   62.99   20.40
   6   4 -13   54.79   17.80
  -6  -4  14  117.59   23.80
   6   4 -14  126.89   26.70
   6   4 -14  103.89   22.90
  -6  -4  15   11.30   15.30
   6   4 -15  -16.40   13.80
  -7  -5 -14  -30.60   11.40
   7   5  14   -3.50   15.50
  -7  -5 -13  230.88   36.70
   7   5  13  235.98   36.90
  -7  -5 -12   46.80   19.40
   7   5  12    4.70   16.80
  -7  -5 -11   48.30   19.40
   7   5  11   59.39   21.40
  -7  -5 -10   17.30   14.80
  -7  -5 -10   28.30   10.90
   7   5  10   31.90   17.10
  -7  -5  -9    4.30   12.60
  -7  -5  -9   14.40    8.80
   7   5   9    3.20   13.70
  -7  -5  -8    2.40   12.00
  -7  -5  -8    4.20    7.30
   7   5   8   -1.50   12.30
   7   5   8   29.60    9.70
  -7  -5  -7  152.38   22.80
  -7  -5  -7  133.39   15.90
   7   5   7  145.39   15.60
   7   5   7  124.39   21.20
  -7  -5  -6   -6.50    8.60
  -7  -5  -6   15.80    7.80
   7   5   6    6.90    7.80
   7   5   6   -6.50    9.50
  -7  -5  -5  375.86   20.10
  -7  -5  -5  351.66   24.90
   7   5   5  356.56   19.60
   7   5   5  355.26   25.60
  -7  -5  -4  182.88   15.50
  -7  -5  -4  207.58   21.20
   7   5   4  190.98   20.70
   7   5   4  203.18   16.20
  -7  -5  -3  947.21   33.40
  -7  -5  -3  926.41   30.00
   7   5   3  926.31   33.80
   7   5   3  966.10   30.40
  -7  -5  -2   30.50    9.00
  -7  -5  -2   44.60   10.30
   7   5   2   42.80   11.10
   7   5   2   56.89   11.20
  -7  -5  -1  931.11   29.30
  -7  -5  -1  881.21   29.30
   7   5   1  898.61   30.30
   7   5   1  871.71   28.70
  -7  -5   0   78.69   11.50
  -7  -5   0   61.69   11.70
   7   5   0   52.79   10.10
   7   5   0   48.50   11.30
  -7  -5   1  610.64   22.40
  -7  -5   1  568.34   25.30
   7   5  -1  599.54   27.20
   7   5  -1  591.84   21.60
  -7  -5   2   21.10    7.20
  -7  -5   2   17.20    8.70
   7   5  -2   11.80    6.70
   7   5  -2   17.00   10.00
  -7  -5   3   56.49   13.30
  -7  -5   3   73.59   10.70
   7   5  -3   63.79    9.40
   7   5  -3   57.69   12.20
  -7  -5   4  152.38   12.90
  -7  -5   4  172.18   19.50
   7   5  -4  131.39   18.10
   7   5  -4  167.28   12.70
  -7  -5   5  664.53   32.30
  -7  -5   5  628.34   25.30
   7   5  -5  597.54   30.30
   7   5  -5  676.03   22.50
  -7  -5   6    3.00    6.30
   7   5  -6   -2.10    9.30
   7   5  -6   10.50    9.00
   7   5  -6    1.50    6.40
  -7  -5   7  195.28   20.20
   7   5  -7  236.58   16.50
   7   5  -7  234.98   25.90
   7   5  -7  211.08   24.60
  -7  -5   8   13.30    8.80
   7   5  -8   -7.50    9.80
   7   5  -8    9.30   10.50
   7   5  -8    0.70    6.80
  -7  -5   9   84.59   16.30
   7   5  -9   67.59   17.10
   7   5  -9   57.49   17.20
   7   5  -9   77.79   13.90
  -7  -5  10    3.20    8.90
   7   5 -10   10.90   13.10
   7   5 -10    1.70    9.50
   7   5 -10   27.80   14.40
  -7  -5  11  159.58   23.70
   7   5 -11  170.48   26.30
   7   5 -11  136.69   24.30
  -7  -5  12   16.30   11.80
   7   5 -12   40.20   16.10
   7   5 -12    7.70   12.40
  -7  -5  13  140.29   25.00
   7   5 -13  149.79   25.30
   7   5 -13   99.59   24.10
   7   5 -14    0.90   14.70
   7   5 -14   -2.60   13.20
  -8  -6 -14    2.20   18.80
   8   6  14   27.00   22.10
  -8  -6 -13   10.10   18.50
   8   6  13  -14.90   14.00
  -8  -6 -12  211.18   34.00
   8   6  12  145.89   29.10
  -8  -6 -11   17.10   17.30
   8   6  11    2.80   16.50
  -8  -6 -10  161.48   27.80
   8   6  10  205.08   30.30
  -8  -6  -9   13.70    9.10
  -8  -6  -9   28.30   15.80
   8   6   9   21.70   15.30
  -8  -6  -8   95.59   21.30
  -8  -6  -8  125.49   16.60
   8   6   8  137.89   24.50
  -8  -6  -7   21.90   13.70
  -8  -6  -7   19.60    9.30
   8   6   7   14.90    9.50
   8   6   7    7.00   12.50
  -8  -6  -6  103.69   14.60
  -8  -6  -6  106.39   19.60
   8   6   6   90.99   14.30
   8   6   6  105.49   19.00
  -8  -6  -5   95.79   14.10
  -8  -6  -5   86.09   16.60
   8   6   5   83.79   13.90
   8   6   5   92.59   17.70
  -8  -6  -4  918.81   32.30
  -8  -6  -4  975.20   38.80
   8   6   4  946.91   38.00
   8   6   4  903.91   32.10
  -8  -6  -3  117.09   15.50
  -8  -6  -3  128.09   17.90
   8   6   3  126.69   16.60
   8   6   3  144.49   18.40
  -8  -6  -2 1111.99   35.40
  -8  -6  -2 1174.38   37.20
   8   6   2 1173.18   37.90
   8   6   2 1151.48   37.40
  -8  -6  -1    1.00    6.40
  -8  -6  -1    3.00    7.00
   8   6   1    7.80    8.60
   8   6   1   -4.60    7.40
  -8  -6   0 1132.59   36.90
  -8  -6   0 1148.89   34.00
   8   6   0 1142.09   32.70
   8   6   0 1178.88   38.80
  -8  -6   1   28.70    8.70
  -8  -6   1   43.80   11.20
   8   6  -1   42.80   12.60
   8   6  -1   40.80    9.50
  -8  -6   2  118.49   17.20
  -8  -6   2  116.69   14.30
   8   6  -2  133.19   18.20
   8   6  -2  124.89   13.00
  -8  -6   3    0.10    5.50
  -8  -6   3    4.60    8.40
   8   6  -3    2.50    5.60
   8   6  -3   -3.80    8.00
  -8  -6   4    1.60    5.80
  -8  -6   4   -5.20    8.10
   8   6  -4    4.50    9.10
   8   6  -4   -8.10    4.90
  -8  -6   5   16.40    7.70
  -8  -6   5    3.00    8.40
   8   6  -5    5.30    5.90
   8   6  -5   -4.60    7.30
  -8  -6   6   92.79   14.40
  -8  -6   6  106.49   19.40
   8   6  -6   89.89   17.20
   8   6  -6   84.29   11.60
  -8  -6   7    9.00    6.70
  -8  -6   7    1.30   10.00
   8   6  -7    0.00    6.00
   8   6  -7    8.20   10.50
  -8  -6   8  259.17   21.80
   8   6  -8  237.38   17.70
   8   6  -8  310.37   33.20
   8   6  -8  296.57   31.90
  -8  -6   9    4.10    9.00
   8   6  -9  -13.10   10.40
   8   6  -9   -3.90   11.10
  -8  -6  10  456.35   30.50
   8   6 -10  374.66   32.30
   8   6 -10  436.36   36.20
  -8  -6  11   36.30   13.90
   8   6 -11   26.60   17.30
   8   6 -11   43.90   16.40
  -8  -6  12  219.88   29.40
   8   6 -12  221.98   31.30
   8   6 -12  253.17   34.20
   8   6 -13    6.10   12.90
   8   6 -13   -0.70   14.20
  -8  -6  14  243.08   36.90
   8   6 -14  185.08   31.60
  -9  -7 -13   21.70   20.90
   9   7  13   88.09   26.80
  -9  -7 -12   -7.50   16.80
   9   7  12  -16.50   13.20
  -9  -7 -11  121.29   27.60
   9   7  11  166.18   30.10
  -9  -7 -10   -2.90   15.50
   9   7  10   15.90   15.50
  -9  -7  -9  113.89   25.10
   9   7   9  144.89   27.50
  -9  -7  -8   23.70   15.60
  -9  -7  -8   37.10   12.00
   9   7   8   19.30   15.70
  -9  -7  -7  198.18   27.40
  -9  -7  -7  224.78   19.00
   9   7   7  249.18   30.80
   9   7   7  215.28   21.90
  -9  -7  -6  188.18   25.80
  -9  -7  -6  217.68   18.80
   9   7   6  209.88   22.00
   9   7   6  203.18   26.00
  -9  -7  -5  584.44   28.10
  -9  -7  -5  600.04   34.60
   9   7   5  572.44   34.20
   9   7   5  528.05   27.40
  -9  -7  -4   35.20   13.00
  -9  -7  -4   19.90    9.50
   9   7   4   34.50   11.50
   9   7   4   21.90   11.40
  -9  -7  -3  519.15   26.70
  -9  -7  -3  509.75   28.60
   9   7   3  521.35   29.60
   9   7   3  506.85   27.80
  -9  -7  -2   37.00   11.40
  -9  -7  -2   46.20   12.30
   9   7   2   55.49   12.50
   9   7   2   70.39   14.40
  -9  -7  -1  926.81   34.50
  -9  -7  -1  966.70   35.70
   9   7   1  899.11   33.00
   9   7   1  877.31   36.10
  -9  -7   0   12.60    8.40
  -9  -7   0    6.60    7.40
   9   7   0   11.20    7.80
   9   7   0    3.10    8.60
  -9  -7   1  462.75   23.50
  -9  -7   1  431.66   26.30
   9   7  -1  421.56   27.60
   9   7  -1  429.16   21.60
  -9  -7   2    3.80    8.90
  -9  -7   2   13.10    8.10
   9   7  -2    6.40   11.00
   9   7  -2   -1.80    6.10
  -9  -7   3   99.99   17.40
  -9  -7   3   80.59   13.50
   9   7  -3   73.79   11.00
   9   7  -3   59.79   15.40
  -9  -7   4   16.60    7.80
  -9  -7   4    9.20   10.10
   9   7  -4    0.00    6.30
   9   7  -4    4.70   10.00
  -9  -7   5   34.10   13.90
  -9  -7   5   35.00   10.50
   9   7  -5   25.10   12.10
   9   7  -5    8.00    6.40
  -9  -7   6   43.40   14.70
  -9  -7   6   37.00   11.70
   9   7  -6   42.40   15.30
  -9  -7   7   88.89   16.20
  -9  -7   7   94.69   20.30
   9   7  -7  102.99   21.00
  -9  -7   8   -0.10   11.60
  -9  -7   8    7.20    9.70
   9   7  -8   23.10   14.30
  -9  -7   9  353.36   39.40
  -9  -7   9  366.66   27.10
   9   7  -9  429.86   34.20
  -9  -7  10   51.69   15.20
  -9  -7  10   46.90   19.30
   9   7 -10   51.09   18.60
  -9  -7  11  252.27   35.60
   9   7 -11  267.57   36.00
  -9  -7  12   -9.40   10.80
   9   7 -12   -2.20   12.30
  -9  -7  13  130.49   28.20
   9   7 -13  158.58   29.40
 -10  -8 -12   27.10   21.10
  10   8  12   29.90   19.30
 -10  -8 -11   14.90   18.30
  10   8  11    8.60   16.60
 -10  -8 -10  159.38   28.60
  10   8  10  124.79   27.10
 -10  -8  -9   -3.70   14.80
  10   8   9   23.00   16.50
 -10  -8  -8  301.17   35.40
  10   8   8  288.47   34.60
 -10  -8  -7   27.20   15.70
 -10  -8  -7   -2.80    8.30
  10   8   7   -4.10   12.30
  10   8   7    8.10   10.30
 -10  -8  -6   89.39   19.50
 -10  -8  -6  119.69   17.40
  10   8   6  106.49   22.00
  10   8   6  112.69   18.90
 -10  -8  -5   -1.50   11.70
 -10  -8  -5    7.30    9.10
  10   8   5   10.00   10.60
  10   8   5   13.00   12.70
 -10  -8  -4  192.48   21.10
 -10  -8  -4  174.58   23.40
  10   8   4  210.48   23.90
  10   8   4  196.58   24.70
 -10  -8  -3   26.80   11.50
 -10  -8  -3   34.30   11.60
  10   8   3   36.90   13.20
  10   8   3   37.00   13.10
 -10  -8  -2  232.68   24.20
 -10  -8  -2  232.28   24.30
  10   8   2  240.38   25.30
  10   8   2  243.78   21.60
 -10  -8  -1   44.50   12.80
 -10  -8  -1   75.09   14.80
  10   8   1   36.50   13.90
  10   8   1   40.40   11.60
 -10  -8   0  532.95   28.20
 -10  -8   0  534.25   29.80
  10   8   0  528.65   25.70
  10   8   0  520.95   31.60
 -10  -8   1  238.38   20.00
 -10  -8   1  295.27   24.40
  10   8  -1  228.88   17.80
  10   8  -1  285.37   29.20
 -10  -8   2  113.39   19.30
 -10  -8   2  113.89   16.30
  10   8  -2   90.49   13.60
  10   8  -2   74.39   17.20
 -10  -8   3  145.79   18.50
 -10  -8   3  169.88   23.60
  10   8  -3  150.48   15.50
  10   8  -3  103.69   20.10
 -10  -8   4  111.19   16.90
 -10  -8   4   83.49   18.50
  10   8  -4   76.99   18.80
  10   8  -4   88.99   12.50
 -10  -8   5  111.99   17.10
 -10  -8   5  109.39   20.90
  10   8  -5   87.09   18.50
 -10  -8   6  149.39   19.70
 -10  -8   6  183.48   26.80
  10   8  -6  132.89   23.00
 -10  -8   7   91.79   20.40
 -10  -8   7   82.49   15.80
  10   8  -7   72.69   19.10
 -10  -8   8  244.48   33.30
 -10  -8   8  241.98   26.40
  10   8  -8  250.37   31.70
 -10  -8   9   29.80   16.40
  10   8  -9   23.90   14.20
 -10  -8  10  150.08   27.70
  10   8 -10   64.39   20.60
 -10  -8  11   -3.50   13.30
  10   8 -11  -17.90   12.50
 -10  -8  12   99.89   24.20
  10   8 -12  102.59   25.20
 -10  -8  13   70.49   22.80
  10   8 -13   57.69   21.00
 -11  -9 -12   39.40   23.70
  11   9  12    8.90   18.20
 -11  -9 -11  114.79   27.50
  11   9  11  105.39   28.50
 -11  -9 -10   23.30   17.00
  11   9  10   48.90   20.30
 -11  -9  -9  295.17   37.70
  11   9   9  305.87   38.40
 -11  -9  -8   12.00   16.10
  11   9   8  -30.20   11.20
 -11  -9  -7  199.88   29.50
  11   9   7  197.78   29.40
 -11  -9  -6   11.40    9.90
 -11  -9  -6   18.60   14.50
  11   9   6   10.00   12.40
  11   9   6   17.20   13.40
 -11  -9  -5  227.58   29.70
 -11  -9  -5  244.38   25.80
  11   9   5  261.97   30.10
  11   9   5  234.88   27.30
 -11  -9  -4   83.89   15.90
 -11  -9  -4   51.19   16.10
  11   9   4   70.29   18.30
  11   9   4   68.09   17.50
 -11  -9  -3  128.09   20.10
 -11  -9  -3  161.98   22.90
  11   9   3   94.89   18.60
  11   9   3  113.09   19.90
 -11  -9  -2   91.39   17.00
 -11  -9  -2   78.49   16.70
  11   9   2  123.59   20.60
  11   9   2   99.79   17.90
 -11  -9  -1  562.24   32.10
 -11  -9  -1  601.54   32.90
  11   9   1  583.54   34.50
  11   9   1  579.54   30.40
 -11  -9   0   63.69   15.20
 -11  -9   0   86.99   17.20
  11   9   0   71.19   13.40
  11   9   0   54.59   17.10
 -11  -9   1  212.78   23.40
 -11  -9   1  237.98   26.80
  11   9  -1  247.88   19.70
  11   9  -1  197.68   27.00
 -11  -9   2   20.40   11.10
 -11  -9   2   11.70    9.20
  11   9  -2   -0.80    6.90
  11   9  -2   -2.20   12.50
 -11  -9   3  786.32   34.60
 -11  -9   3  802.12   41.80
  11   9  -3  755.42   42.50
 -11  -9   4   17.60   12.70
 -11  -9   4   42.90   13.20
  11   9  -4   48.90   16.40
 -11  -9   5  266.47   31.90
 -11  -9   5  288.77   23.40
  11   9  -5  265.87   32.60
 -11  -9   6  117.39   19.30
 -11  -9   6   96.29   22.20
  11   9  -6  110.49   22.30
 -11  -9   7  207.48   30.80
  11   9  -7  189.88   29.60
 -11  -9   8   27.00   17.10
  11   9  -8   10.00   13.80
 -11  -9   9   99.09   24.50
  11   9  -9   89.39   23.30
 -11  -9  10   40.90   19.30
  11   9 -10    1.00   12.00
 -11  -9  11   79.49   24.10
  11   9 -11   74.19   24.10
 -11  -9  12   45.30   20.80
  11   9 -12   41.50   21.40
 -12 -10 -11   11.30   17.60
  12  10  11   -1.60   18.20
 -12 -10 -10   58.99   23.50
  12  10  10   51.69   22.90
 -12 -10  -9    1.00   16.50
  12  10   9   14.90   18.80
 -12 -10  -8   69.49   23.60
  12  10   8   53.19   21.10
 -12 -10  -7    7.00   16.30
  12  10   7    5.30   14.80
 -12 -10  -6  130.99   25.50
  12  10   6  135.19   24.90
  12  10   6  192.08   26.00
 -12 -10  -5  145.09   25.60
 -12 -10  -5  170.68   22.30
  12  10   5  132.89   22.80
  12  10   5  166.68   26.30
 -12 -10  -4  129.49   23.00
 -12 -10  -4  150.58   21.60
  12  10   4  128.49   22.20
  12  10   4  156.58   23.60
 -12 -10  -3    9.30   12.80
 -12 -10  -3    8.50   10.60
  12  10   3   -1.60   12.50
  12  10   3   -3.50   10.10
 -12 -10  -2  197.68   25.40
 -12 -10  -2  213.88   27.10
  12  10   2  166.48   25.60
  12  10   2  174.88   21.70
 -12 -10  -1    1.90   10.50
 -12 -10  -1   24.70   12.00
  12  10   1    4.60   10.00
  12  10   1   43.70   17.60
 -12 -10   0  520.05   33.90
 -12 -10   0  457.05   30.40
  12  10   0  476.95   35.40
  12  10   0  495.75   27.70
 -12 -10   1   10.00   11.80
 -12 -10   1   -3.70    8.80
  12  10  -1  -13.00   11.60
 -12 -10   2  693.73   35.00
 -12 -10   2  686.83   40.00
  12  10  -2  629.54   41.10
 -12 -10   3  -10.90    8.80
 -12 -10   3   -9.60    8.90
  12  10  -3    3.90   14.00
 -12 -10   4  172.08   23.10
 -12 -10   4  153.48   25.50
  12  10  -4  193.28   29.90
 -12 -10   5    0.50   11.60
 -12 -10   5    4.50    9.50
  12  10  -5   -9.90   11.20
 -12 -10   6  101.99   23.30
  12  10  -6   52.99   18.90
 -12 -10   7   -5.50    9.80
  12  10  -7  -18.60    9.50
 -12 -10   8  106.79   24.90
  12  10  -8   67.79   20.90
 -12 -10   9   -3.00   12.00
  12  10  -9   -9.10   11.40
 -12 -10  10   20.40   16.10
  12  10 -10    7.10   16.70
 -12 -10  11   54.49   21.40
  12  10 -11   22.20   17.20
 -13 -11  -9  -20.40   14.30
  13  11   9   18.90   20.30
 -13 -11  -8   -3.30   13.30
  13  11   8   23.90   17.60
 -13 -11  -7    3.50   16.00
  13  11   7  -10.50   14.00
 -13 -11  -6    9.90   15.00
  13  11   6   37.90   17.50
  13  11   6   22.70   17.00
 -13 -11  -5   38.30   19.30
  13  11   5   76.69   21.90
  13  11   5   79.59   19.80
 -13 -11  -4   -2.40   12.50
 -13 -11  -4   17.80   10.40
  13  11   4   -8.60   13.50
  13  11   4   15.40   13.40
 -13 -11  -3  310.97   33.60
 -13 -11  -3  383.06   29.80
  13  11   3  302.17   30.80
  13  11   3  325.57   35.20
 -13 -11  -2    0.30   11.50
 -13 -11  -2    5.40   10.80
  13  11   2   21.10   17.20
  13  11   2    1.70   11.50
 -13 -11  -1  316.27   32.80
 -13 -11  -1  352.46   30.60
  13  11   1  299.57   25.10
  13  11   1  323.97   36.10
 -13 -11   0    4.40   11.60
 -13 -11   0    8.70   11.30
  13  11   0    0.60   13.50
 -13 -11   1  337.97   29.10
 -13 -11   1  334.37   35.80
  13  11  -1  265.27   34.50
 -13 -11   2  -13.40    9.40
 -13 -11   2   19.40   13.60
  13  11  -2  -19.20   12.50
 -13 -11   3   31.30   13.90
 -13 -11   3   47.50   17.70
  13  11  -3   23.70   18.90
 -13 -11   4    1.30   10.80
  13  11  -4   10.10   16.10
 -13 -11   5  118.19   25.40
  13  11  -5  111.79   25.70
 -13 -11   6    7.00   13.30
  13  11  -6   -0.60   13.60
 -13 -11   7   43.90   19.20
  13  11  -7   37.60   17.10
 -13 -11   8   22.80   17.10
  13  11  -8   -1.70   14.10
 -13 -11   9   66.99   22.80
  13  11  -9   65.59   23.60
 -13 -11  10   34.80   20.70
  13  11 -10    8.00   17.10
 -14 -12  -8   31.30   19.40
  14  12   8   51.29   23.10
 -14 -12  -7    6.60   16.20
  14  12   7   48.40   19.40
 -14 -12  -6  183.38   31.90
  14  12   6  178.08   29.70
 -14 -12  -5    1.10   16.80
  14  12   5  -28.50   11.80
  14  12   5   24.40   17.80
 -14 -12  -4  279.97   30.70
 -14 -12  -4  260.97   34.30
  14  12   4  277.37   32.70
  14  12   4  352.96   38.50
 -14 -12  -3    7.00   11.40
 -14 -12  -3    4.60   14.30
  14  12   3   23.10   19.20
  14  12   3   11.30   11.70
 -14 -12  -2  371.36   38.10
 -14 -12  -2  409.26   33.10
  14  12   2  366.46   40.30
 -14 -12  -1   -5.20   11.90
 -14 -12  -1   11.80   14.50
  14  12   1    1.80   16.50
 -14 -12   0   42.70   16.30
 -14 -12   0   86.39   20.50
  14  12   0   62.89   21.40
 -14 -12   1    5.20   12.50
 -14 -12   1   11.00   13.10
  14  12  -1    9.30   15.10
 -14 -12   2  172.38   28.90
  14  12  -2  141.79   28.50
 -14 -12   3    3.00   15.00
  14  12  -3   -3.30   13.60
 -14 -12   4   28.00   17.00
  14  12  -4   58.89   21.50
 -14 -12   5    4.50   13.10
  14  12  -5  -13.10   12.80
 -14 -12   6   39.60   18.60
  14  12  -6   67.49   23.30
 -14 -12   7   -7.70   13.90
  14  12  -7    0.80   14.90
 -14 -12   8   49.60   20.20
  14  12  -8   62.59   21.60
 -15 -13  -6   20.40   17.30
  15  13   6   26.90   18.30
 -15 -13  -5   51.99   20.60
  15  13   5  111.19   22.70
  15  13   5  122.09   32.70
 -15 -13  -4    3.30   15.40
  15  13   4  -19.60   16.80
 -15 -13  -3  167.48   26.90
 -15 -13  -3  182.18   30.70
  15  13   3  274.67   36.00
 -15 -13  -2    6.60   14.50
 -15 -13  -2   11.60   14.00
  15  13   2    3.20   17.00
 -15 -13  -1  227.28   32.40
 -15 -13  -1  177.98   28.50
  15  13   1  200.78   34.00
 -15 -13   0    8.10   11.80
  15  13   0    6.50   16.30
 -15 -13   1   39.50   20.10
  15  13  -1   31.40   19.50
 -15 -13   2   29.30   17.50
  15  13  -2  -23.20   13.90
 -15 -13   3   10.80   16.80
  15  13  -3   54.49   21.20
 -15 -13   4   -8.30   16.50
  15  13  -4   40.00   20.90
 -15 -13   5   55.19   22.70
  15  13  -5   63.09   24.10
 -15 -13   6   17.60   16.60
  15  13  -6   25.00   19.00
 -16 -14  -3   25.10   19.00
  16  14   3   52.49   23.00
 -16 -14  -2  203.18   31.10
  16  14   2  226.38   36.40
 -16 -14  -1   43.90   16.90
  16  14   1    1.80   17.40
 -16 -14   0   77.69   24.70
  16  14   0   68.29   25.80
 -16 -14   1   47.70   21.40
  16  14  -1   33.50   23.00
 -16 -14   2   89.39   26.10
  16  14  -2   82.79   27.70
 -16 -14   3    9.00   17.80
  16  14  -3   -7.30   15.60
  11  15  -5  105.09   25.50
 -11 -15   5   78.39   23.40
  11  15  -4   15.10   16.60
 -11 -15   4   29.50   18.10
 -11 -15   4   45.30   18.40
  11  15  -3    6.30   16.80
 -11 -15   3   45.80   18.80
 -11 -15   3   46.70   17.70
  11  15  -2   16.90   16.40
 -11 -15   2    3.00   13.50
 -11 -15   2   -2.10   12.80
  11  15  -1   64.39   21.80
 -11 -15   1   22.10   16.40
 -11 -15   1   30.90   17.60
  11  15   0  118.59   27.10
 -11 -15   0   77.59   23.10
 -11 -15   0  120.49   23.70
  11  15   1  103.19   25.30
 -11 -15  -1  120.39   26.70
  11  15   2  -11.40   15.90
 -11 -15  -2    4.40   15.30
  11  15   3  144.49   27.80
 -11 -15  -3   82.79   24.20
  11  15   4   17.50   18.80
 -11 -15  -4   13.80   16.70
  11  15   5  249.88   36.60
 -11 -15  -5  120.69   28.10
  10  14  -7   35.00   18.10
 -10 -14   7   29.40   17.90
  10  14  -6  121.29   26.70
 -10 -14   6  149.99   29.90
 -10 -14   6  110.29   26.20
  10  14  -5   10.90   16.20
 -10 -14   5   46.60   18.60
 -10 -14   5    1.90   14.10
  10  14  -4  118.89   28.70
 -10 -14   4   64.99   20.40
 -10 -14   4  101.59   24.00
  10  14  -3  -11.60   12.00
 -10 -14   3  -20.90   10.20
 -10 -14   3    4.50   13.40
  10  14  -2  228.98   34.40
 -10 -14   2  298.87   34.50
 -10 -14   2  225.38   31.20
  10  14  -1   -6.50   12.80
 -10 -14   1   -6.80   12.50
 -10 -14   1   16.10   12.70
  10  14   0   15.70   16.10
 -10 -14   0   50.19   18.90
 -10 -14   0   24.90   13.50
  10  14   1   71.09   21.50
 -10 -14  -1   56.39   20.40
 -10 -14  -1   65.59   17.40
  10  14   2   64.59   21.60
 -10 -14  -2   82.79   22.40
  10  14   3   20.90   17.40
 -10 -14  -3   12.30   14.10
  10  14   4  122.49   26.90
 -10 -14  -4  128.09   26.10
  10  14   5   10.80   16.10
 -10 -14  -5    1.10   15.50
  10  14   6   77.99   22.40
  10  14   6   88.39   25.50
 -10 -14  -6  111.19   26.90
  10  14   7   49.80   18.90
  10  14   7   29.90   18.70
 -10 -14  -7   21.20   18.60
   9  13  -9   59.89   22.10
  -9 -13   9   34.90   16.90
   9  13  -8    8.70   15.00
  -9 -13   8   51.19   19.40
  -9 -13   8   55.19   20.60
   9  13  -7  133.89   28.30
  -9 -13   7  117.19   26.90
  -9 -13   7  127.99   26.50
   9  13  -6   -5.20   12.80
  -9 -13   6  -13.80   12.00
  -9 -13   6   14.00   13.60
   9  13  -5  120.89   26.80
  -9 -13   5  132.49   25.20
  -9 -13   5  102.69   23.50
   9  13  -4   25.40   16.50
  -9 -13   4   -8.50   11.20
  -9 -13   4   10.60   13.70
   9  13  -3  461.85   39.00
  -9 -13   3  503.55   36.80
  -9 -13   3  500.45   37.00
   9  13  -2    6.00   13.80
  -9 -13   2  -17.10    9.60
  -9 -13   2   -5.60   10.00
   9  13  -1  127.49   24.90
  -9 -13   1   96.29   22.20
  -9 -13   1  125.69   21.80
   9  13   0   16.70   14.30
  -9 -13   0   32.20   16.00
  -9 -13   0   23.70   13.30
   9  13   1   16.10   15.10
  -9 -13  -1   52.39   14.50
  -9 -13  -1   37.20   17.80
   9  13   2   42.60   18.60
  -9 -13  -2   53.19   14.40
  -9 -13  -2   35.10   16.10
   9  13   3   31.90   18.70
  -9 -13  -3   53.49   19.30
   9  13   4    2.60   11.40
   9  13   4   12.40   15.10
  -9 -13  -4  -10.00   11.70
   9  13   5  149.09   27.60
   9  13   5  186.68   26.10
  -9 -13  -5  115.19   24.60
   9  13   6    1.40   13.00
   9  13   6   -6.50   13.90
  -9 -13  -6    9.00   14.70
   9  13   7   80.89   23.00
   9  13   7   73.79   20.30
  -9 -13  -7   92.99   24.50
   9  13   8   -6.80   15.40
  -9 -13  -8   26.90   18.80
   9  13   9  177.48   31.40
  -9 -13  -9  139.09   31.20
   8  12 -10  128.99   29.20
  -8 -12  10   97.79   25.10
  -8 -12  10   74.89   23.50
   8  12  -9   10.40   14.20
  -8 -12   9  -10.00   11.70
  -8 -12   9   11.00   15.20
   8  12  -8  325.77   41.10
  -8 -12   8  345.17   38.40
  -8 -12   8  326.17   39.60
   8  12  -7  -14.30   12.20
  -8 -12   7   15.20   14.40
  -8 -12   7    6.80   12.70
   8  12  -6  422.36   37.20
  -8 -12   6  442.96   35.60
  -8 -12   6  427.66   43.70
   8  12  -5   -3.50   11.80
  -8 -12   5    4.70   12.10
  -8 -12   5  -13.50    9.80
   8  12  -4  475.25   36.90
  -8 -12   4  486.45   35.40
  -8 -12   4  477.05   35.40
   8  12  -3   25.60   15.30
  -8 -12   3   23.20   13.80
  -8 -12   3   40.30   15.40
   8  12  -2   52.99   18.70
  -8 -12   2  121.69   21.30
  -8 -12   2  112.09   21.00
   8  12  -1   -0.70   12.60
  -8 -12   1    7.40   10.30
  -8 -12   1    2.30   11.40
   8  12   0  167.68   26.60
  -8 -12   0  150.08   24.10
  -8 -12   0  191.98   24.00
   8  12   1    7.50   11.80
  -8 -12  -1    8.90   10.10
  -8 -12  -1   11.70   13.00
   8  12   2   46.30   17.90
  -8 -12  -2   47.40   12.60
  -8 -12  -2   10.70   13.70
   8  12   3    3.30    9.70
   8  12   3   28.60   16.20
  -8 -12  -3   13.50   13.40
  -8 -12  -3    0.50    8.20
   8  12   4   69.89   19.20
   8  12   4   18.50   12.80
  -8 -12  -4   39.70   17.10
   8  12   5   14.00   14.00
   8  12   5  -13.20   13.00
  -8 -12  -5   27.90   16.40
   8  12   6   56.19   19.20
   8  12   6   45.90   19.60
  -8 -12  -6   67.89   20.60
   8  12   7   15.00   15.70
   8  12   7   15.90   15.90
  -8 -12  -7    3.80   15.50
   8  12   8  234.38   31.40
   8  12   8  188.48   30.00
  -8 -12  -8  197.98   33.20
   8  12   9   -1.50   15.50
  -8 -12  -9   -7.50   16.60
   8  12  10  177.58   32.50
  -8 -12 -10  106.39   28.80
   7  11 -11   45.80   16.90
   7  11 -11   27.10   18.80
  -7 -11  11   37.30   19.40
   7  11 -10   -9.60   12.30
   7  11 -10    2.10   16.50
  -7 -11  10    1.40   11.20
   7  11  -9  352.66   42.30
   7  11  -9  281.37   36.30
  -7 -11   9  250.57   32.40
   7  11  -8    9.10   15.90
   7  11  -8    3.60   12.20
  -7 -11   8   25.20   14.50
   7  11  -7  631.74   42.80
  -7 -11   7  586.34   38.40
   7  11  -6   -2.60   11.00
  -7 -11   6   -5.40   10.30
  -7 -11   6   -2.90   10.60
   7  11  -5  369.86   38.50
  -7 -11   5  361.16   35.70
  -7 -11   5  407.16   32.70
   7  11  -4    4.20   11.00
  -7 -11   4   10.60   11.20
  -7 -11   4    9.00   10.60
   7  11  -3  324.57   33.80
  -7 -11   3  369.76   35.10
  -7 -11   3  352.66   28.50
   7  11  -2   52.49   16.40
  -7 -11   2   40.10   14.10
  -7 -11   2   66.89   17.20
   7  11  -1  131.69   22.20
  -7 -11   1  175.38   24.30
  -7 -11   1  145.29   21.60
   7  11   0   26.40   14.40
  -7 -11   0   -8.00    9.10
  -7 -11   0    7.50    7.70
   7  11   1   24.10   14.90
   7  11   1   36.70   10.40
  -7 -11  -1   65.89   17.40
  -7 -11  -1   42.70   12.20
   7  11   2   34.50   14.90
   7  11   2    3.80    8.30
  -7 -11  -2   -5.40    6.70
  -7 -11  -2    4.30   10.80
   7  11   3   20.50   11.20
   7  11   3   16.50   13.60
  -7 -11  -3   17.70    9.00
  -7 -11  -3   -0.20   11.80
   7  11   4   33.50   16.50
   7  11   4   42.50   15.50
  -7 -11  -4   41.30   16.30
   7  11   5   38.30   16.20
   7  11   5   78.99   19.90
  -7 -11  -5   57.89   18.80
   7  11   6   -0.30   12.60
   7  11   6   18.40   14.30
  -7 -11  -6   13.00   15.10
   7  11   7  308.37   34.40
   7  11   7  332.77   33.80
  -7 -11  -7  232.68   32.10
   7  11   8    9.00   14.40
   7  11   8   -7.80   13.30
  -7 -11  -8   -6.70   15.30
   7  11   9  388.96   42.10
  -7 -11  -9  273.37   37.00
   7  11  10    3.30   15.70
  -7 -11 -10    3.20   16.70
   7  11  11  143.99   31.00
  -7 -11 -11  109.39   29.10
   6  10 -12  122.69   26.70
   6  10 -12   46.30   20.70
  -6 -10  12   61.29   21.00
   6  10 -11  104.59   26.40
   6  10 -11   28.60   17.20
  -6 -10  11   66.49   21.70
   6  10 -10  299.87   36.30
   6  10 -10  270.47   35.40
  -6 -10  10  281.57   35.30
   6  10  -9   26.30   16.60
   6  10  -9   -4.70   10.20
  -6 -10   9   19.50   13.50
   6  10  -8  243.48   32.50
   6  10  -8  271.67   33.70
  -6 -10   8  355.16   31.20
   6  10  -7   23.40   16.20
   6  10  -7    7.70   11.80
  -6 -10   7   21.90   14.00
   6  10  -6  290.27   33.40
   6  10  -6  294.17   32.40
  -6 -10   6  365.76   29.40
   6  10  -5    8.70   12.90
   6  10  -5   16.20   13.40
  -6 -10   5   13.00   11.00
   6  10  -4  701.13   39.70
  -6 -10   4  671.53   35.90
  -6 -10   4  662.23   37.10
   6  10  -3    7.00   11.30
  -6 -10   3   12.60   10.90
  -6 -10   3   16.20   11.80
   6  10  -2   19.80   12.80
  -6 -10   2   80.49   16.80
  -6 -10   2   52.99   14.50
   6  10  -1   -3.70    9.60
  -6 -10   1  -10.20    7.00
  -6 -10   1    6.40   10.50
   6  10   0  155.28   15.10
   6  10   0  143.19   22.60
  -6 -10   0  164.48   19.80
  -6 -10   0  185.38   23.90
   6  10   1    8.70    7.80
   6  10   1   -9.40    8.90
  -6 -10  -1    7.60    8.00
  -6 -10  -1    1.00    9.40
   6  10   2  133.19   21.90
   6  10   2  170.68   19.10
  -6 -10  -2  159.38   18.00
  -6 -10  -2  159.18   23.00
   6  10   3   52.19   13.70
   6  10   3   45.50   15.80
  -6 -10  -3   58.19   12.00
  -6 -10  -3   66.79   17.20
   6  10   4  757.22   37.90
   6  10   4  812.82   37.50
  -6 -10  -4  755.12   28.90
  -6 -10  -4  831.62   41.70
   6  10   5  158.78   23.50
   6  10   5  151.18   21.60
  -6 -10  -5  104.29   21.10
   6  10   6  286.27   30.30
   6  10   6  321.67   32.60
  -6 -10  -6  295.27   34.00
   6  10   7    1.20   13.10
   6  10   7   41.90   15.60
  -6 -10  -7   60.89   19.60
   6  10   8  319.37   32.40
   6  10   8  364.16   38.20
  -6 -10  -8  276.17   35.40
   6  10   9    6.50   15.00
   6  10   9  -14.70   11.60
  -6 -10  -9   -0.10   15.30
   6  10  10  177.98   30.70
  -6 -10 -10  220.88   34.10
   6  10  11   -4.00   15.40
  -6 -10 -11  -16.80   15.10
   6  10  12   43.20   19.80
  -6 -10 -12  -21.20   16.20
   5   9 -13   92.19   25.20
   5   9 -13   47.20   19.00
  -5  -9  13   37.40   18.30
   5   9 -12   43.10   18.20
   5   9 -12   59.89   22.50
  -5  -9  12   88.69   21.90
   5   9 -11  130.49   26.10
   5   9 -11   58.09   19.60
  -5  -9  11   94.79   22.10
   5   9 -10   18.60   14.20
   5   9 -10   11.30   12.60
  -5  -9  10    4.10   11.70
   5   9  -9  123.59   23.80
   5   9  -9  147.49   25.40
  -5  -9   9  147.89   25.00
   5   9  -8   23.90   15.00
   5   9  -8   -7.50    9.60
  -5  -9   8   -1.90    9.80
   5   9  -7  486.65   34.90
   5   9  -7  458.05   33.20
  -5  -9   7  442.46   30.90
   5   9  -6  181.18   25.90
   5   9  -6  186.78   26.70
  -5  -9   6  165.68   23.20
   5   9  -5  320.87   27.50
   5   9  -5  325.87   27.40
  -5  -9   5  352.86   25.90
   5   9  -4  428.16   29.40
   5   9  -4  408.16   29.30
  -5  -9   4  400.06   26.90
   5   9  -3  135.89   20.60
   5   9  -3  165.88   21.60
  -5  -9   3  174.38   22.50
   5   9  -2   12.40    9.90
  -5  -9   2   29.00   10.90
  -5  -9   2   30.50   11.50
   5   9  -1  309.87   29.60
   5   9  -1  265.07   13.50
  -5  -9   1  250.47   21.30
  -5  -9   1  247.28   19.90
   5   9   0   -1.30    5.10
   5   9   0   -2.40    8.70
  -5  -9   0    7.20    9.50
  -5  -9   0   -7.90    6.70
   5   9   1  312.37   24.80
   5   9   1  286.17   18.00
  -5  -9  -1  287.87   19.30
  -5  -9  -1  317.27   24.60
   5   9   2   -0.70    8.20
   5   9   2   -6.00    7.30
  -5  -9  -2   -6.60    5.30
  -5  -9  -2    5.60    9.70
   5   9   3  635.54   29.90
   5   9   3  680.43   33.90
  -5  -9  -3  621.74   34.20
  -5  -9  -3  625.94   25.00
   5   9   4  270.57   27.30
   5   9   4  300.67   24.20
  -5  -9  -4  233.48   15.80
  -5  -9  -4  261.97   28.00
   5   9   5  342.97   26.70
   5   9   5  336.37   27.40
  -5  -9  -5  335.77   28.70
  -5  -9  -5  312.17   17.90
   5   9   6   43.20   14.80
   5   9   6   26.90   14.60
  -5  -9  -6   52.79   16.50
   5   9   7  117.79   22.60
   5   9   7  107.29   19.10
  -5  -9  -7  114.99   22.90
   5   9   8   45.00   17.70
   5   9   8   42.50   15.70
  -5  -9  -8   15.10   15.50
   5   9   9  293.17   35.10
   5   9   9  195.28   26.30
  -5  -9  -9  187.38   29.10
   5   9  10   74.59   22.90
  -5  -9 -10   38.30   19.60
   5   9  11  223.58   34.50
  -5  -9 -11  231.08   35.50
   5   9  12   58.09   20.10
  -5  -9 -12   50.89   22.10
   5   9  13   11.70   17.70
  -5  -9 -13   61.59   22.70
   4   8 -13   46.30   20.80
   4   8 -13   73.99   21.20
  -4  -8  13   51.79   19.10
   4   8 -12   73.29   23.00
   4   8 -12   93.49   21.80
  -4  -8  12  104.19   23.50
   4   8 -11    7.00   14.70
   4   8 -11  -10.50    8.40
  -4  -8  11   11.50   13.20
   4   8 -10   25.70   16.00
   4   8 -10   44.40   16.20
  -4  -8  10   43.70   16.50
   4   8  -9   53.39   16.20
   4   8  -9   88.39   20.40
  -4  -8   9   48.90   16.30
   4   8  -8  401.76   29.50
   4   8  -8  469.15   33.90
  -4  -8   8  392.16   30.00
   4   8  -7  113.49   19.40
   4   8  -7  111.89   20.60
  -4  -8   7  125.19   20.80
   4   8  -6  226.88   26.10
   4   8  -6  174.98   23.80
  -4  -8   6  204.48   24.80
   4   8  -5  227.68   25.40
   4   8  -5  228.78   25.40
  -4  -8   5  229.48   24.70
   4   8  -4  677.33   33.80
   4   8  -4  685.03   34.00
  -4  -8   4  629.84   31.10
   4   8  -3   -4.50    8.20
   4   8  -3   10.70    9.50
  -4  -8   3    4.70    8.00
   4   8  -2  493.65   28.50
   4   8  -2  430.16   25.50
  -4  -8   2  451.15   25.60
   4   8  -1   84.79   16.70
   4   8  -1   88.99    9.00
  -4  -8   1   72.29   14.20
  -4  -8   1   88.39   14.40
   4   8   0  677.33   31.50
   4   8   0  744.03   22.50
  -4  -8   0  670.03   30.70
  -4  -8   0  730.93   27.90
   4   8   1   29.00    8.40
   4   8   1   26.20   11.10
  -4  -8  -1   38.00    9.20
  -4  -8  -1   28.60   11.20
   4   8   2  148.09   19.70
   4   8   2  131.89   15.30
  -4  -8  -2  140.59   18.40
  -4  -8  -2  128.69   13.70
   4   8   3  100.29   14.80
   4   8   3   97.29   16.80
  -4  -8  -3   92.59   11.70
  -4  -8  -3  100.49   17.40
   4   8   4  522.95   28.80
   4   8   4  540.55   28.40
  -4  -8  -4  557.34   20.60
  -4  -8  -4  514.15   30.40
   4   8   5   17.80   12.10
   4   8   5   28.90   12.60
  -4  -8  -5   35.90    7.20
  -4  -8  -5   28.40   13.40
   4   8   6  298.47   24.30
   4   8   6  303.47   27.20
  -4  -8  -6  301.07   31.00
   4   8   7  305.37   25.00
   4   8   7  289.07   30.60
  -4  -8  -7  329.97   33.90
   4   8   8  375.66   36.40
   4   8   8  287.77   25.00
  -4  -8  -8  387.86   33.00
   4   8   9   40.70   18.80
   4   8   9   55.59   16.10
  -4  -8  -9   49.10   19.50
   4   8  10  153.28   27.50
   4   8  10  173.78   24.10
  -4  -8 -10  135.49   26.50
   4   8  11   92.69   23.40
  -4  -8 -11   72.29   21.80
   4   8  12  352.36   41.80
  -4  -8 -12  304.77   39.10
   4   8  13    9.30   16.40
  -4  -8 -13   -7.80   15.40
   3   7 -14    8.60   17.70
  -3  -7  14   -3.90   11.80
   3   7 -13  157.48   29.00
  -3  -7  13  114.89   26.00
   3   7 -12   46.40   16.50
   3   7 -12   21.00   15.20
  -3  -7  12   57.19   19.80
   3   7 -11   57.39   16.10
   3   7 -11   65.49   19.30
  -3  -7  11   53.19   17.80
   3   7 -10   10.50   11.70
   3   7 -10   13.10   12.10
  -3  -7  10    8.30   12.40
   3   7  -9  158.58   24.90
   3   7  -9  144.19   22.10
  -3  -7   9  181.38   25.30
   3   7  -8   20.40   11.90
   3   7  -8   16.60   10.40
  -3  -7   8    6.20   10.90
   3   7  -7  481.75   31.40
   3   7  -7  506.65   29.90
  -3  -7   7  582.14   32.70
   3   7  -6   67.29   15.90
   3   7  -6   83.79   17.30
  -3  -7   6   95.39   16.80
   3   7  -5 1113.19   41.00
   3   7  -5 1098.89   41.60
  -3  -7   5 1139.99   40.70
   3   7  -4   37.00   11.20
   3   7  -4   44.10   12.30
  -3  -7   4   60.79   13.30
   3   7  -3  586.04   28.20
   3   7  -3  613.44   29.10
  -3  -7   3  589.54   27.70
   3   7  -2   69.79   12.90
   3   7  -2   87.79   15.20
  -3  -7   2   89.09   14.40
   3   7  -1  759.12   28.90
   3   7  -1  708.93   29.80
   3   7  -1  676.73   16.70
  -3  -7   1  719.93   29.10
   3   7   0  559.04   18.50
   3   7   0  533.25   26.70
  -3  -7   0  556.94   22.70
  -3  -7   0  603.84   27.20
   3   7   1   87.09   14.90
   3   7   1  100.09   12.10
  -3  -7  -1   93.29   11.50
  -3  -7  -1   81.19   14.10
   3   7   2    8.70    7.70
   3   7   2   10.40    8.90
  -3  -7  -2   13.80    8.60
  -3  -7  -2    6.70    5.50
   3   7   3  587.04   26.60
   3   7   3  576.84   27.70
  -3  -7  -3  629.54   30.50
  -3  -7  -3  598.94   19.80
   3   7   4    4.40    8.80
   3   7   4    0.20    8.30
  -3  -7  -4   17.60    5.30
  -3  -7  -4   17.10    9.90
   3   7   5  294.47   24.00
   3   7   5  259.67   21.10
  -3  -7  -5  278.47   12.80
  -3  -7  -5  307.87   24.50
   3   7   6   74.49   16.80
   3   7   6   58.79   13.40
  -3  -7  -6   76.59    8.60
  -3  -7  -6   78.39   17.10
   3   7   7  143.99   22.20
   3   7   7  145.39   19.50
  -3  -7  -7  156.48   23.30
   3   7   8   -6.00    9.10
   3   7   8    4.80   11.60
  -3  -7  -8   17.20   14.60
   3   7   9  401.76   35.20
   3   7   9  387.56   27.60
  -3  -7  -9  394.86   33.60
   3   7  10    9.80   15.40
   3   7  10   19.20   12.90
  -3  -7 -10   33.30   17.60
   3   7  11  376.46   41.60
  -3  -7 -11  412.56   42.60
   3   7  12   -6.70   14.10
  -3  -7 -12   -0.80   15.70
   3   7  13  260.37   37.70
  -3  -7 -13  277.47   40.30
   3   7  14   -4.50   17.70
  -3  -7 -14   47.00   22.40
   2   6 -14   12.20   14.90
  -2  -6  14   15.60   17.30
   2   6 -13   30.60   17.60
  -2  -6  13    6.60   14.40
   2   6 -12    3.10   12.60
   2   6 -12   10.60   11.10
  -2  -6  12   22.90   14.80
   2   6 -11    1.60   10.50
   2   6 -11   31.30   15.80
  -2  -6  11    2.10   11.30
   2   6 -10    5.60    9.40
   2   6 -10   13.20   12.60
  -2  -6  10   -6.10   10.90
   2   6  -9   -5.80    7.10
   2   6  -9  -13.80    9.50
  -2  -6   9   -3.20    8.80
   2   6  -8  543.45   32.90
   2   6  -8  555.94   30.80
  -2  -6   8  504.25   23.50
  -2  -6   8  519.15   31.80
   2   6  -7   -3.40    9.40
   2   6  -7    0.50    7.80
  -2  -6   7    2.00    5.30
  -2  -6   7    9.10    9.60
   2   6  -6 1442.26   44.20
   2   6  -6 1413.46   46.80
  -2  -6   6 1486.65   46.30
  -2  -6   6 1456.45   26.40
   2   6  -5    8.80    8.70
   2   6  -5    4.30    7.80
  -2  -6   5   -2.60    6.80
   2   6  -4 2398.96   55.99
   2   6  -4 2507.45   55.19
  -2  -6   4 2570.74   55.89
   2   6  -3    3.00    6.70
   2   6  -3   14.40    8.80
  -2  -6   3   13.60    8.10
   2   6  -2  667.13   27.90
   2   6  -2  657.53   26.70
  -2  -6   2  644.54   26.60
   2   6  -1   52.69   12.00
   2   6  -1   29.70    8.80
   2   6  -1   49.40    5.80
  -2  -6   1   44.80   10.60
   2   6   0   -0.70    6.10
   2   6   0    2.00    7.90
   2   6   0    4.40    5.20
  -2  -6   0   17.10    8.30
   2   6   1   95.89   11.30
   2   6   1  101.49   14.30
  -2  -6  -1   76.39   12.70
  -2  -6  -1   92.69   10.10
   2   6   2   35.30   10.20
   2   6   2   54.19   10.60
  -2  -6  -2   26.50    9.90
  -2  -6  -2   33.40    6.80
   2   6   3  453.25   23.00
   2   6   3  458.25   23.10
  -2  -6  -3  468.65   15.40
  -2  -6  -3  423.36   24.00
   2   6   4    4.10    8.20
   2   6   4   13.80    8.70
  -2  -6  -4   12.90    9.20
  -2  -6  -4    6.70    3.80
   2   6   5    3.80    9.00
   2   6   5    8.50    8.40
  -2  -6  -5   10.40    4.00
  -2  -6  -5    7.00   10.10
   2   6   6  380.76   27.10
   2   6   6  461.65   25.00
  -2  -6  -6  375.36   26.90
  -2  -6  -6  380.76   13.20
   2   6   7   -0.70    9.20
   2   6   7   -1.80    9.80
  -2  -6  -7   -8.90    9.80
  -2  -6  -7    0.30    4.40
   2   6   8  659.53   31.50
   2   6   8  711.83   39.60
  -2  -6  -8  665.53   38.40
   2   6   9    5.70   12.60
   2   6   9   -5.90    9.40
  -2  -6  -9   -6.70   12.50
   2   6  10  497.75   30.00
   2   6  10  541.75   41.10
  -2  -6 -10  553.94   38.60
   2   6  11    4.90   14.40
  -2  -6 -11   -5.40   14.20
   2   6  12  310.47   39.40
  -2  -6 -12  318.67   38.30
   2   6  13   10.80   17.50
  -2  -6 -13   12.10   16.80
   2   6  14  277.37   39.80
  -2  -6 -14  245.38   38.20
   1   5 -15  -29.40   11.40
  -1  -5  15    7.80   15.20
   1   5 -14    7.40   16.30
  -1  -5  14   -3.20   12.10
   1   5 -13   34.40   17.70
  -1  -5  13   -2.80   12.40
   1   5 -12   -3.10   10.80
   1   5 -12    2.00    8.20
  -1  -5  12   23.30   13.60
   1   5 -11   52.49   14.20
   1   5 -11   76.59   19.70
  -1  -5  11   58.39   17.70
   1   5 -10   -1.20   10.80
   1   5 -10   -1.60    7.90
  -1  -5  10  -11.20    7.40
  -1  -5  10   -1.50   10.60
   1   5  -9  531.45   33.40
   1   5  -9  531.55   28.80
  -1  -5   9  506.15   32.20
  -1  -5   9  542.85   25.60
   1   5  -8    3.30    9.60
   1   5  -8    3.60    7.90
  -1  -5   8   11.60    9.90
  -1  -5   8   10.00    7.30
   1   5  -7  433.66   27.10
   1   5  -7  400.96   23.70
  -1  -5   7  457.75   27.00
  -1  -5   7  431.76   19.20
   1   5  -6   12.40    8.80
   1   5  -6   -0.90    6.60
  -1  -5   6   13.00    9.10
  -1  -5   6    2.00    5.00
   1   5  -5 1223.68   36.40
   1   5  -5 1190.38   38.80
  -1  -5   5 1180.18   38.20
  -1  -5   5 1194.88   22.80
   1   5  -4   76.69   13.20
   1   5  -4  110.09   14.70
  -1  -5   4   85.29   13.40
   1   5  -3 1131.99   34.40
   1   5  -3 1104.59   32.30
  -1  -5   3 1141.79   33.50
   1   5  -2   -5.40    6.50
   1   5  -2   -6.10    6.20
  -1  -5   2  -10.30    5.50
   1   5  -1  982.70   27.10
   1   5  -1 1008.30   29.90
  -1  -5   1  971.70   29.00
   1   5   0    8.70    6.30
   1   5   0    2.80    6.50
   1   5   0    3.80    5.30
  -1  -5   0    4.80    6.50
   1   5   1   56.39   10.90
  -1  -5  -1   50.09   10.50
  -1  -5  -1   37.60    7.00
  -1  -5  -1   34.30    7.80
   1   5   2  556.04   22.90
  -1  -5  -2  576.94   21.90
  -1  -5  -2  572.24   24.00
  -1  -5  -2  584.24   15.20
   1   5   3  516.25   22.80
  -1  -5  -3  509.85   24.10
  -1  -5  -3  530.25   13.30
  -1  -5  -3  502.95   22.90
   1   5   4   44.20   10.90
  -1  -5  -4   33.00    4.60
  -1  -5  -4   26.50   10.30
  -1  -5  -4   40.70   10.70
   1   5   5   24.70    9.30
  -1  -5  -5   27.80   10.40
  -1  -5  -5   38.60    5.00
  -1  -5  -5   23.40   10.50
   1   5   6   86.99   14.40
  -1  -5  -6   88.69   16.30
  -1  -5  -6   62.09   14.70
  -1  -5  -6   93.49    8.10
   1   5   7  511.45   26.30
  -1  -5  -7  521.05   16.20
  -1  -5  -7  542.65   32.10
  -1  -5  -7  472.85   29.70
   1   5   8   41.60   15.60
   1   5   8   34.60   11.50
  -1  -5  -8   32.00   14.20
  -1  -5  -8   32.60    7.00
   1   5   9  446.86   27.20
   1   5   9  468.05   34.50
  -1  -5  -9  472.35   33.70
   1   5  10   -9.40   12.20
   1   5  10    4.70   10.00
  -1  -5 -10   -5.80   11.30
   1   5  11  571.24   32.90
   1   5  11  658.33   45.40
  -1  -5 -11  658.83   41.80
   1   5  12  -30.60   12.50
  -1  -5 -12   -8.10   14.70
   1   5  13   89.09   26.80
  -1  -5 -13  109.59   25.70
   1   5  14   -7.70   15.30
  -1  -5 -14   30.00   19.70
   1   5  15   -1.80   16.50
  -1  -5 -15   14.80   21.20
   0   4 -15   26.90   16.50
   0  -4  15    7.90   15.90
   0   4 -14  146.49   26.50
   0  -4  14   83.19   21.60
   0   4 -13  105.79   22.10
   0  -4  13   19.10   15.60
   0   4 -12  298.97   34.70
   0  -4  12  268.57   34.20
   0  -4  12  270.77   29.30
   0   4 -11    8.90    8.70
   0   4 -11    7.30   12.20
   0  -4  11   16.20   10.90
   0  -4  11   27.60   15.30
   0   4 -10  268.37   20.80
   0   4 -10  260.57   28.60
   0  -4  10  237.98   28.40
   0  -4  10  260.87   21.80
   0   4  -9  223.68   22.30
   0   4  -9  233.58   26.70
   0  -4   9  201.88   25.60
   0  -4   9  227.68   22.40
   0   4  -8  351.46   25.50
   0   4  -8  312.47   20.30
   0  -4   8  318.07   19.90
   0  -4   8  338.77   25.10
   0   4  -7  170.98   17.80
   0   4  -7  189.88   21.40
   0  -4   7  157.58   14.00
   0  -4   7  209.08   23.50
   0   4  -6  396.06   20.10
   0   4  -6  427.26   24.80
   0  -4   6  377.46   17.20
   0  -4   6  428.26   24.40
   0   4  -5  134.89   16.40
   0   4  -5  166.88   16.20
   0  -4   5  149.69   10.80
   0  -4   5  159.28   18.40
   0   4  -4  380.86   20.80
   0   4  -4  392.26   18.90
   0  -4   4  402.36   12.70
   0  -4   4  396.46   20.70
   0   4  -3  270.67   17.00
   0   4  -3  278.67   15.70
   0  -4   3  284.67   17.50
   0   4  -2 1032.40   27.40
   0   4  -2 1052.99   28.50
   0  -4   2 1061.89   28.90
   0   4  -1  172.78   12.40
   0   4  -1  163.38   13.50
   0  -4   1  144.09   12.70
   0   4   0 2179.28   33.20
   0   4   0 2129.59   39.20
   0  -4   0 2065.69   38.80
   0  -4   0 2094.69   28.60
   0   4   1  148.09   12.20
   0   4   1  174.38    9.30
   0  -4  -1  165.28   11.60
   0  -4  -1  151.88   12.20
   0   4   2 1013.10   27.50
   0  -4  -2 1027.10   15.60
   0  -4  -2  992.80   28.30
   0  -4  -2 1007.40   26.60
   0   4   3  270.57   16.40
   0  -4  -3  285.67   17.70
   0  -4  -3  259.37   17.60
   0   4   4  413.36   20.50
   0  -4  -4  406.36   22.70
   0  -4  -4  400.66   21.80
   0   4   5  171.78   16.70
   0  -4  -5  145.79   17.10
   0  -4  -5  135.19   16.90
   0  -4  -5  145.49    7.30
   0   4   6  425.56   22.20
   0  -4  -6  462.45   26.20
   0  -4  -6  423.76   26.40
   0  -4  -6  423.86   13.60
   0   4   7  174.48   18.60
   0  -4  -7  187.28   22.70
   0  -4  -7  181.48   11.00
   0  -4  -7  185.08   21.20
   0   4   8  345.37   22.20
   0  -4  -8  319.47   25.50
   0  -4  -8  347.07   16.00
   0  -4  -8  323.87   27.00
   0   4   9  196.68   21.50
   0  -4  -9  202.28   13.90
   0  -4  -9  210.18   27.70
   0  -4  -9  180.88   24.40
   0   4  10  301.07   23.90
   0   4  10  279.97   33.10
   0  -4 -10  290.17   31.90
   0   4  11   17.50   11.80
   0   4  11   20.90   15.20
   0  -4 -11   17.90   14.40
   0   4  12  215.68   31.40
   0  -4 -12  261.87   33.80
   0   4  13   14.90   18.00
   0  -4 -13   39.70   19.90
   0   4  14   85.39   25.90
   0  -4 -14   97.09   25.80
   0   4  15   29.00   19.00
   0  -4 -15   14.60   20.10
  -1   3 -15   64.09   24.00
  -1   3 -15   30.90   17.70
  -1   3 -14  112.19   24.30
  -1   3 -14  150.08   29.00
   1  -3  14  107.69   23.40
  -1   3 -13  288.97   34.70
  -1   3 -13  221.78   31.80
   1  -3  13  266.97   31.70
  -1   3 -12   95.69   20.60
  -1   3 -12  101.89   23.30
   1  -3  12   72.69   17.00
  -1   3 -11  133.69   22.40
  -1   3 -11  128.99   18.40
  -1   3 -11   73.89   19.20
   1  -3  11  167.88   23.50
  -1   3 -10   -0.40    5.60
  -1   3 -10  -11.40    8.70
  -1   3 -10   26.80   12.80
   1  -3  10   -5.20    7.90
  -1   3  -9  724.53   35.30
  -1   3  -9  744.23   28.60
  -1   3  -9  691.73   36.50
   1  -3   9  738.33   32.10
  -1   3  -8  -10.00    6.70
  -1   3  -8    9.90   10.00
  -1   3  -8   15.30    7.30
   1  -3   8    0.50    6.90
  -1   3  -7  527.75   27.20
  -1   3  -7  536.45   28.50
  -1   3  -7  548.25   22.50
   1  -3   7  557.44   24.20
  -1   3  -6  103.99   14.90
  -1   3  -6   99.89   15.70
  -1   3  -6   65.59   10.60
   1  -3   6   58.99   10.10
  -1   3  -5 1611.84   33.90
  -1   3  -5 1540.95   40.00
   1  -3   5 1606.44   32.90
   1  -3   5 1580.54   41.50
  -1   3  -4   87.19   10.50
  -1   3  -4   76.29   12.00
   1  -3   4   86.79    9.60
   1  -3   4   74.79   11.50
  -1   3  -3  117.59   10.80
  -1   3  -3  107.39   12.40
   1  -3   3  112.89   12.20
   1  -3   3   90.79    8.10
  -1   3  -2 1914.81   32.60
  -1   3  -2 1820.22   34.40
   1  -3   2 1853.01   35.50
   1  -3   2 1820.82   21.40
  -1   3  -1 5973.60   63.19
  -1   3  -1 5905.51   63.99
   1  -3   1 5840.52   49.40
   1  -3   1 6150.58   67.69
  -1   3   0 1545.15   24.40
  -1   3   0 1550.44   29.10
   1  -3   0 1563.64   23.20
   1  -3   0 1607.54   29.60
  -1   3   1   57.69    5.20
  -1   3   1   61.99    9.50
   1  -3  -1   65.89    8.50
   1  -3  -1   66.99    9.40
  -1   3   2 2564.34   41.10
   1  -3  -2 2568.24   41.30
   1  -3  -2 2600.64   42.30
  -1   3   3 1614.24   33.80
   1  -3  -3 1585.84   34.90
   1  -3  -3 1536.85   35.00
  -1   3   4  245.88   15.50
   1  -3  -4  253.07    7.90
   1  -3  -4  241.98   16.80
   1  -3  -4  231.18   17.90
  -1   3   5 1914.11   41.10
   1  -3  -5 1939.71   45.20
   1  -3  -5 1995.10   47.60
   1  -3  -5 1983.40   27.90
  -1   3   6   22.30    8.30
   1  -3  -6   14.80    5.30
   1  -3  -6   17.10    9.60
   1  -3  -6    4.70    8.80
  -1   3   7  536.65   24.60
   1  -3  -7  535.75   28.80
   1  -3  -7  529.75   29.60
   1  -3  -7  531.25   18.40
  -1   3   8    2.60    7.10
   1  -3  -8   10.00   10.20
   1  -3  -8    8.40    5.80
   1  -3  -8   14.50   11.20
  -1   3   9  335.27   22.60
   1  -3  -9  352.56   18.60
   1  -3  -9  343.87   28.80
   1  -3  -9  332.27   26.60
  -1   3  10  185.48   21.50
   1  -3 -10  204.68   27.80
   1  -3 -10  182.88   15.40
   1  -3 -10  197.18   26.60
  -1   3  11  224.98   23.70
  -1   3  11  125.39   25.20
   1  -3 -11  185.98   27.20
  -1   3  12   16.80   10.90
  -1   3  12   -5.60   14.70
   1  -3 -12   16.80   15.30
  -1   3  13  158.38   29.40
   1  -3 -13  195.88   30.50
  -1   3  14   -1.10   14.00
   1  -3 -14   -7.10   13.70
  -1   3  15  141.29   30.90
   1  -3 -15   91.99   27.80
  -2   2 -15   20.30   17.30
  -2   2 -15   17.80   19.30
   2  -2  15   27.30   16.00
  -2   2 -14   26.50   19.40
  -2   2 -14   47.70   18.50
   2  -2  14   39.40   17.10
  -2   2 -13  179.58   26.40
  -2   2 -13  104.89   24.10
   2  -2  13  137.09   23.70
  -2   2 -12   78.49   18.50
  -2   2 -12   55.09   19.30
   2  -2  12   63.59   17.30
  -2   2 -11   33.60   14.70
  -2   2 -11   55.29   15.70
   2  -2  11   26.50   13.20
  -2   2 -10  180.38   25.00
  -2   2 -10  230.38   26.20
   2  -2  10  189.38   23.80
  -2   2  -9   33.80   12.10
  -2   2  -9   30.60    8.60
  -2   2  -9   44.50   14.20
   2  -2   9   42.90   11.90
  -2   2  -8  136.29   11.90
  -2   2  -8  153.88   19.10
  -2   2  -8  116.99   18.90
   2  -2   8  173.18   19.50
  -2   2  -7   68.59   14.70
  -2   2  -7   54.79   12.30
  -2   2  -7   59.69    9.40
   2  -2   7   66.59   12.20
  -2   2  -6  353.76   22.60
  -2   2  -6  351.66   20.60
  -2   2  -6  394.26   16.60
   2  -2   6  399.66   20.40
  -2   2  -5   57.09   12.00
  -2   2  -5   42.80    7.80
  -2   2  -5   41.10    9.80
   2  -2   5   42.70    9.00
  -2   2  -4  824.02   26.40
  -2   2  -4  821.32   27.60
  -2   2  -4  836.02   19.60
   2  -2   4  834.62   23.00
  -2   2  -3  559.24   14.90
  -2   2  -3  558.14   20.30
  -2   2  -3  586.04   21.30
   2  -2   3  560.64   16.90
  -2   2  -2  177.38    9.20
  -2   2  -2  191.08   12.30
   2  -2   2  172.08    9.50
   2  -2   2  180.98   12.10
  -2   2  -1  209.38   10.50
  -2   2  -1  235.58   10.10
   2  -2   1  216.08    9.20
   2  -2   1  232.48   11.50
  -2   2   0  426.16   13.50
  -2   2   0  446.46   11.70
   2  -2   0  433.16   13.60
   2  -2   0  424.26   12.00
  -2   2   1  846.22   12.50
  -2   2   1  822.82   19.40
   2  -2  -1  839.02   19.50
   2  -2  -1  884.21   19.20
  -2   2   2 3235.78   44.30
  -2   2   2 3194.28   27.40
   2  -2  -2 3293.97   43.00
   2  -2  -2 3295.07   46.40
  -2   2   3 1255.47   28.60
   2  -2  -3 1247.88   27.90
   2  -2  -3 1195.98   30.10
  -2   2   4  776.62   24.40
   2  -2  -4  753.52   24.40
   2  -2  -4  788.32   16.80
   2  -2  -4  771.42   26.70
  -2   2   5   33.90    9.30
   2  -2  -5   32.00    6.50
   2  -2  -5   50.69   11.00
   2  -2  -5   30.10   10.50
  -2   2   6  130.79   14.80
   2  -2  -6  167.58   18.20
   2  -2  -6  127.19   17.00
   2  -2  -6  129.69   10.80
  -2   2   7  119.19   15.80
   2  -2  -7  123.99   18.50
   2  -2  -7  123.49   17.20
   2  -2  -7  109.79   11.70
  -2   2   8  494.95   25.80
   2  -2  -8  471.25   29.80
   2  -2  -8  496.15   21.50
   2  -2  -8  470.75   27.60
  -2   2   9  117.39   17.00
   2  -2  -9  110.89   19.50
   2  -2  -9  119.09   20.60
   2  -2  -9  121.89   14.80
  -2   2  10  166.78   20.80
   2  -2 -10  142.79   23.10
   2  -2 -10  148.89   17.40
   2  -2 -10  169.08   23.50
  -2   2  11   98.49   18.20
   2  -2 -11  116.39   22.10
   2  -2 -11   87.09   14.90
   2  -2 -11   83.19   20.80
  -2   2  12  171.48   28.10
  -2   2  12  196.98   25.60
   2  -2 -12  237.78   30.90
  -2   2  13   11.00   16.00
   2  -2 -13  -19.50   12.60
  -2   2  14  183.18   32.80
   2  -2 -14  212.18   31.70
  -2   2  15   -3.10   16.80
   2  -2 -15    0.50   17.40
  -3   1 -15   39.40   23.20
  -3   1 -15   87.29   21.50
   3  -1  15   15.40   16.50
  -3   1 -14   11.60   12.30
  -3   1 -14   -6.00   15.20
   3  -1  14   -0.50   13.20
  -3   1 -13   76.89   21.90
  -3   1 -13   48.20   17.70
   3  -1  13   65.99   19.60
  -3   1 -12   -8.00   11.50
  -3   1 -12   -1.80   10.60
   3  -1  12   -3.60   11.40
  -3   1 -11   18.40   14.70
  -3   1 -11   40.90   14.20
   3  -1  11   31.70   14.60
  -3   1 -10   60.19   14.30
  -3   1 -10   74.79   19.70
   3  -1  10   63.49   16.30
  -3   1  -9  137.09   21.20
  -3   1  -9  141.89   19.20
   3  -1   9  142.49   20.70
   3  -1   9  146.09   12.60
  -3   1  -8  111.09   11.50
  -3   1  -8   75.39   16.70
  -3   1  -8  105.99   16.10
   3  -1   8  117.19   17.30
  -3   1  -7  520.45   28.30
  -3   1  -7  589.34   18.60
  -3   1  -7  515.25   25.30
   3  -1   7  498.45   26.00
  -3   1  -6   46.90    7.00
  -3   1  -6   24.80   10.40
  -3   1  -6   42.70   10.90
   3  -1   6   42.10   10.60
  -3   1  -5  887.51   31.40
  -3   1  -5  858.31   18.10
  -3   1  -5  876.51   28.70
   3  -1   5  844.72   28.00
  -3   1  -4   10.60    3.90
  -3   1  -4   -3.80    6.70
  -3   1  -4   -2.00    6.00
   3  -1   4    7.10    7.10
  -3   1  -3  531.35   19.40
  -3   1  -3  516.45   20.20
  -3   1  -3  548.85   10.40
   3  -1   3  527.05   19.00
  -3   1  -2   66.89    8.70
  -3   1  -2   51.19    4.30
  -3   1  -2   59.99    8.50
   3  -1   2   60.89    8.40
  -3   1  -1 1273.07   23.30
  -3   1  -1 1271.57   17.20
   3  -1   1 1265.37   22.40
   3  -1   1 1299.07   22.30
  -3   1   0    7.20    3.70
  -3   1   0    6.90    4.00
   3  -1   0   10.30    5.00
   3  -1   0    3.80    3.20
  -3   1   1    4.10    5.20
  -3   1   1    7.80    3.90
   3  -1  -1    4.70    5.30
   3  -1  -1    2.50    3.40
  -3   1   2 1561.54   22.50
   3  -1  -2 1631.44   29.80
   3  -1  -2 1615.04   30.40
   3  -1  -2 1602.94   24.30
  -3   1   3  302.07   11.40
   3  -1  -3  291.37   15.40
   3  -1  -3  294.47   13.40
   3  -1  -3  280.47   16.70
   3  -1  -4  746.33   25.80
   3  -1  -4  767.32   24.60
   3  -1  -4  804.52   19.90
   3  -1  -4  734.03   22.60
   3  -1  -5   12.30    7.60
   3  -1  -5   -4.50    5.10
   3  -1  -5    4.40    8.20
   3  -1  -5    3.40    6.60
   3  -1  -6   81.29   10.50
   3  -1  -6   57.39   12.70
   3  -1  -6   71.69   11.60
   3  -1  -6   73.79   12.80
  -3   1   7  715.53   29.00
   3  -1  -7  696.43   29.50
   3  -1  -7  711.03   25.10
   3  -1  -7  739.73   32.30
  -3   1   8   86.09   14.60
   3  -1  -8   71.59   15.50
   3  -1  -8   79.39   12.70
   3  -1  -8   71.99   15.10
  -3   1   9  472.35   26.40
   3  -1  -9  447.86   28.70
   3  -1  -9  461.65   23.90
   3  -1  -9  407.86   29.40
  -3   1  10   86.39   16.60
   3  -1 -10   63.29   16.70
   3  -1 -10   61.69   12.90
   3  -1 -10   53.79   16.70
  -3   1  11  598.64   32.90
   3  -1 -11  559.84   30.00
   3  -1 -11  536.35   34.40
   3  -1 -11  588.84   38.30
  -3   1  12    0.20   10.40
   3  -1 -12    7.10   14.10
   3  -1 -12   13.80   14.90
   3  -1 -12    1.70    9.20
  -3   1  13  232.58   33.30
   3  -1 -13  321.07   36.20
  -3   1  14   13.00   15.10
   3  -1 -14   22.80   18.20
  -3   1  15  140.39   29.20
   3  -1 -15  129.39   26.80
  -4   0 -15    4.50   19.90
   4   0  15   10.20   17.70
  -4   0 -14   71.79   24.50
  -4   0 -14   76.09   20.00
   4   0  14   69.69   21.10
  -4   0 -13    8.10   15.30
  -4   0 -13    2.00   10.80
   4   0  13    2.30   13.60
  -4   0 -12   18.20   13.20
  -4   0 -12   26.20   17.00
   4   0  12   15.70   14.60
  -4   0 -11   -8.70   10.40
  -4   0 -11   -3.00   11.10
   4   0  11  -16.10    9.40
  -4   0 -10  462.15   33.20
  -4   0 -10  519.85   29.10
   4   0  10  478.05   33.20
  -4   0  -9   -2.80    9.10
  -4   0  -9    8.00    7.80
   4   0   9    7.60    5.80
   4   0   9    5.50   10.50
  -4   0  -8 1014.50   36.00
  -4   0  -8  987.70   41.30
   4   0   8  998.10   39.80
   4   0   8 1004.80   24.40
  -4   0  -7   -4.80    6.50
  -4   0  -7  -11.70    6.90
   4   0   7    1.60    7.90
   4   0   7    4.10    4.50
  -4   0  -6 2080.99   51.89
  -4   0  -6 2005.40   45.00
   4   0   6 2072.39   49.90
   4   0   6 2086.09   29.10
  -4   0  -5   -9.30    5.10
  -4   0  -5    8.80    8.40
   4   0   5    1.50    3.20
   4   0   5   -1.30    7.50
  -4   0  -4  792.52   27.40
  -4   0  -4  801.92   24.70
   4   0   4  776.02   27.00
  -4   0  -3   -0.40    6.20
  -4   0  -3   -1.10    5.70
   4   0   3    2.00    7.20
  -4   0  -2 9999.00   93.69
  -4   0  -2 9666.93   92.09
   4   0   2 9870.41   96.49
  -4   0  -1   -0.40    4.40
  -4   0  -1   -4.00    4.30
   4   0   1   -1.00    5.90
   4   0   1    1.20    3.30
  -4   0   0  303.57   12.30
  -4   0   0  307.77    7.70
   4   0   0  298.97   11.10
   4   0   0  328.07   13.60
  -4   0   1   -4.40    4.20
   4   0  -1   -4.00    4.70
   4   0  -1   -3.00    5.50
  -4   0   2   47.60    7.40
   4   0  -2   62.49    9.30
   4   0  -2   69.69    9.50
   4   0  -2   69.19    5.80
  -4   0   3    1.60    4.90
   4   0  -3    2.70    4.80
   4   0  -3   -2.60    6.70
   4   0  -3    2.30    6.70
   4   0  -4  527.25   18.40
   4   0  -4  529.65   19.40
   4   0  -4  502.45   21.70
   4   0  -4  538.95   22.30
   4   0  -5    0.80    8.00
   4   0  -5   -1.00    6.30
   4   0  -5    0.70    6.10
   4   0  -5    1.40    6.80
   4   0  -6   68.79   11.50
   4   0  -6   64.49   12.30
   4   0  -6   86.69   13.60
   4   0  -6   83.39   12.80
   4   0  -7    3.50    7.60
   4   0  -7   -2.60    6.50
   4   0  -7    1.90    8.20
   4   0  -7   -0.70    7.00
   4   0  -8  929.51   37.60
   4   0  -8  968.40   33.70
   4   0  -8  977.30   36.30
   4   0  -8 1038.60   37.20
   4   0  -9   -2.30    6.90
   4   0  -9    4.00    8.40
   4   0  -9   11.60   10.30
   4   0  -9   -2.20    9.10
   4   0 -10  837.62   39.20
   4   0 -10  879.01   42.00
   4   0 -10  820.42   36.60
   4   0 -10  809.42   34.90
  -4   0  11    2.20   10.70
   4   0 -11    2.50   11.40
   4   0 -11    2.70    8.90
   4   0 -11  -18.10   10.40
  -4   0  12  206.78   25.40
   4   0 -12  227.28   30.30
   4   0 -12  278.07   31.90
   4   0 -12  207.18   24.90
  -4   0  13  -14.00    8.60
   4   0 -13   -6.60    9.30
   4   0 -13    0.60   12.70
   4   0 -13   21.80   15.00
  -4   0  14  107.99   25.60
   4   0 -14  145.49   26.80
  -4   0  15   11.00   16.80
   4   0 -15    6.00   15.20
  -5  -1 -15   40.30   24.00
   5   1  15   42.30   22.10
  -5  -1 -14   12.60   16.20
   5   1  14   -3.10   13.10
  -5  -1 -13   38.30   19.10
  -5  -1 -13   21.40   13.40
   5   1  13   16.00   16.40
  -5  -1 -12   36.10   17.40
  -5  -1 -12   42.80   14.60
   5   1  12   23.10   15.80
  -5  -1 -11   14.00   14.40
  -5  -1 -11   15.70   11.30
   5   1  11   18.00   14.50
  -5  -1 -10   -7.60   11.40
  -5  -1 -10   18.30   10.70
   5   1  10  -10.20   11.60
  -5  -1  -9  619.94   30.20
  -5  -1  -9  679.43   37.60
   5   1   9  566.44   34.10
  -5  -1  -8    4.50   10.30
  -5  -1  -8   -0.90    6.80
   5   1   8    5.60    4.90
   5   1   8   -1.30    9.70
  -5  -1  -7 1514.45   48.60
  -5  -1  -7 1568.34   41.70
   5   1   7 1568.94   48.30
   5   1   7 1606.04   27.30
  -5  -1  -6   26.90   11.20
  -5  -1  -6    4.20    7.30
   5   1   6   10.60    9.50
   5   1   6    7.20    3.90
  -5  -1  -5 2397.96   52.89
  -5  -1  -5 2194.88   44.90
   5   1   5 2359.96   27.80
   5   1   5 2318.37   51.79
  -5  -1  -4    6.10    7.60
  -5  -1  -4   -3.10    5.80
   5   1   4   -4.20    7.60
   5   1   4   -0.80    3.20
  -5  -1  -3  439.76   18.20
  -5  -1  -3  429.36   19.30
   5   1   3  430.06   10.00
   5   1   3  450.85   20.90
  -5  -1  -2 1302.57   29.00
  -5  -1  -2 1318.07   28.00
   5   1   2 1314.47   31.30
   5   1   2 1309.57   19.80
  -5  -1  -1   -3.30    5.40
  -5  -1  -1   12.80    5.50
   5   1   1   -1.20    4.90
   5   1   1    1.80    7.10
  -5  -1   0 1614.34   31.00
  -5  -1   0 1680.23   21.60
   5   1   0 1656.63   31.40
   5   1   0 1664.63   28.90
  -5  -1   1 3455.55   47.40
   5   1  -1 3334.57   46.80
   5   1  -1 3378.56   46.30
  -5  -1   2  142.79   11.40
  -5  -1   2  136.89    6.20
   5   1  -2  138.69   13.20
   5   1  -2  146.99   12.70
  -5  -1   3 2177.88   39.70
   5   1  -3 2085.09   38.30
   5   1  -3 2171.88   30.10
   5   1  -3 2217.28   43.60
  -5  -1   4   -0.30    6.70
   5   1  -4    6.70    7.40
   5   1  -4   12.50    5.90
   5   1  -4   11.50    7.80
   5   1  -5   18.20    9.00
   5   1  -5   -0.10    5.70
   5   1  -5   -4.80    6.90
   5   1  -5    6.70    7.20
   5   1  -6  343.67   18.40
   5   1  -6  329.77   21.00
   5   1  -6  345.47   20.30
   5   1  -6  337.47   20.70
   5   1  -7  242.68   19.60
   5   1  -7  245.88   17.90
   5   1  -7  256.97   19.00
   5   1  -7  238.68   19.30
   5   1  -8    0.40    7.70
   5   1  -8    6.60    9.00
   5   1  -8    1.40    8.70
   5   1  -8   -6.50    7.70
   5   1  -9  519.15   30.30
   5   1  -9  540.75   29.90
   5   1  -9  556.94   29.20
   5   1  -9  536.05   28.70
   5   1 -10  259.17   27.50
   5   1 -10  195.38   25.30
   5   1 -10  295.97   23.50
   5   1 -10  296.07   28.80
   5   1 -11  467.25   30.00
   5   1 -11  482.55   31.60
   5   1 -11  507.15   34.10
   5   1 -11  528.65   32.90
   5   1 -12  -13.20    9.40
   5   1 -12    6.20   13.30
   5   1 -12  -14.40   10.30
   5   1 -12   -1.10   10.00
  -5  -1  13  181.18   27.20
   5   1 -13  156.68   24.20
   5   1 -13  175.68   27.40
   5   1 -13  170.48   28.10
  -5  -1  14   38.40   17.70
   5   1 -14   39.00   15.20
   5   1 -14   68.59   20.40
  -5  -1  15   -7.90   12.20
   5   1 -15   -4.30   14.80
  -6  -2 -15   20.60   18.00
   6   2  15    7.00   17.50
  -6  -2 -14   61.29   23.00
   6   2  14   54.39   22.90
  -6  -2 -13   -0.10   14.90
  -6  -2 -13   45.70   15.90
   6   2  13    9.10   14.50
  -6  -2 -12   66.29   20.50
  -6  -2 -12  105.59   18.80
   6   2  12   90.89   22.70
  -6  -2 -11   84.19   17.40
  -6  -2 -11   64.99   20.20
   6   2  11   97.89   22.90
  -6  -2 -10  425.16   33.90
  -6  -2 -10  482.45   28.00
   6   2  10  496.65   35.80
  -6  -2  -9  165.78   19.80
  -6  -2  -9  174.18   24.80
   6   2   9  135.49   22.50
  -6  -2  -8  393.56   23.10
  -6  -2  -8  382.26   28.80
   6   2   8  410.96   29.10
   6   2   8  393.76   15.50
  -6  -2  -7   54.09   11.40
  -6  -2  -7   45.60   13.60
   6   2   7   59.59    7.60
   6   2   7   50.49   14.00
  -6  -2  -6 1184.78   34.50
  -6  -2  -6 1241.48   41.50
   6   2   6 1159.88   40.90
   6   2   6 1153.28   22.90
  -6  -2  -5   12.00    8.90
  -6  -2  -5   17.20    7.70
   6   2   5   18.80    5.10
   6   2   5    6.50    8.70
  -6  -2  -4 1149.39   31.20
  -6  -2  -4 1273.17   36.10
   6   2   4 1191.58   22.10
   6   2   4 1175.28   36.70
  -6  -2  -3 1056.09   30.30
  -6  -2  -3 1015.50   28.30
   6   2   3 1033.90   32.10
   6   2   3 1047.30   21.30
  -6  -2  -2  526.85   20.30
  -6  -2  -2  498.95   19.50
   6   2   2  490.35   21.90
   6   2   2  523.05   16.20
  -6  -2  -1  828.92   24.90
  -6  -2  -1  843.62   21.40
   6   2   1  799.82   25.00
   6   2   1  814.92   21.50
  -6  -2   0 1053.19   20.20
  -6  -2   0 1026.60   27.40
   6   2   0 1023.40   26.80
   6   2   0 1051.69   26.00
  -6  -2   1  175.68    8.20
  -6  -2   1  153.48   12.80
   6   2  -1  159.28   13.60
   6   2  -1  173.08   13.70
  -6  -2   2 1412.26   21.40
  -6  -2   2 1391.96   33.30
   6   2  -2 1369.06   30.30
   6   2  -2 1483.35   35.40
  -6  -2   3  404.76   13.10
  -6  -2   3  378.06   19.00
   6   2  -3  383.76   20.40
   6   2  -3  377.16   18.00
  -6  -2   4  269.87   13.10
  -6  -2   4  287.77   18.50
   6   2  -4  306.77   17.20
   6   2  -4  280.27   19.30
  -6  -2   5  422.86   17.80
   6   2  -5  410.56   23.60
   6   2  -5  414.66   20.70
   6   2  -5  397.56   22.30
   6   2  -6 1232.68   40.60
   6   2  -6 1255.97   36.70
   6   2  -6 1281.87   39.80
   6   2  -6 1257.87   33.20
   6   2  -7  272.47   21.30
   6   2  -7  237.88   19.30
   6   2  -7  254.57   17.80
   6   2  -7  260.27   20.10
   6   2  -8  627.54   31.70
   6   2  -8  646.74   28.70
   6   2  -8  632.64   31.60
   6   2  -8  647.24   30.10
   6   2  -9    7.50   10.80
   6   2  -9   -4.20    7.70
   6   2  -9    7.40    9.70
   6   2  -9    7.10   10.00
   6   2 -10  227.48   25.90
   6   2 -10  267.57   23.20
   6   2 -10  218.58   26.10
   6   2 -10  265.67   24.00
   6   2 -11   31.10   13.20
   6   2 -11   13.20   13.60
   6   2 -11    1.30    9.90
   6   2 -11   32.00   13.40
   6   2 -12  289.37   31.60
   6   2 -12  357.56   35.30
   6   2 -12  326.47   29.50
   6   2 -12  344.97   33.80
   6   2 -13   58.29   18.70
   6   2 -13   96.39   21.70
   6   2 -13   48.10   15.20
   6   2 -13   51.69   17.60
   6   2 -14  128.39   23.30
   6   2 -14  113.29   24.20
   6   2 -14  113.19   23.00
   6   2 -15    1.00   14.40
  -7  -3 -15   58.39   24.30
   7   3  15   39.20   23.90
  -7  -3 -14   63.99   23.80
   7   3  14   32.40   20.30
  -7  -3 -13   77.79   24.10
   7   3  13  113.09   26.60
  -7  -3 -12    4.20   15.60
  -7  -3 -12    1.00    9.60
   7   3  12  -19.10   12.90
  -7  -3 -11   97.89   23.40
  -7  -3 -11  157.88   21.80
   7   3  11  181.48   29.30
  -7  -3 -10   34.90   12.20
  -7  -3 -10   33.30   16.20
   7   3  10   39.60   17.00
  -7  -3  -9  259.67   30.10
  -7  -3  -9  263.37   21.30
   7   3   9  287.17   31.40
  -7  -3  -8   99.59   15.60
  -7  -3  -8  126.19   20.90
   7   3   8  113.49   20.80
  -7  -3  -7  230.28   25.60
  -7  -3  -7  252.27   19.00
   7   3   7  221.38   25.10
   7   3   7  269.67   13.60
  -7  -3  -6  157.28   17.10
  -7  -3  -6  148.49   19.50
   7   3   6  118.69   17.80
   7   3   6  121.89   10.50
  -7  -3  -5  306.77   21.60
  -7  -3  -5  304.27   18.50
   7   3   5  316.87   14.30
   7   3   5  312.47   23.90
  -7  -3  -4  171.08   17.00
  -7  -3  -4  144.99   17.20
   7   3   4  120.09   10.30
   7   3   4  133.89   17.10
  -7  -3  -3 1021.70   30.90
  -7  -3  -3 1001.50   31.40
   7   3   3 1032.80   33.90
   7   3   3 1036.10   25.30
  -7  -3  -2   13.90    7.40
  -7  -3  -2   16.00    7.90
   7   3   2   20.70    9.20
   7   3   2   13.00    6.50
  -7  -3  -1  398.46   16.80
  -7  -3  -1  376.46   19.60
   7   3   1  369.66   20.20
   7   3   1  396.66   18.10
  -7  -3   0   -0.50    5.90
  -7  -3   0   -2.20    4.70
   7   3   0   10.40    7.40
   7   3   0   -1.90    6.40
  -7  -3   1  488.95   22.30
  -7  -3   1  540.65   15.90
   7   3  -1  543.25   21.20
   7   3  -1  549.25   23.00
  -7  -3   2 1204.08   23.50
  -7  -3   2 1176.08   33.80
   7   3  -2 1248.38   35.10
   7   3  -2 1184.38   29.70
  -7  -3   3  759.62   28.70
  -7  -3   3  771.72   19.60
   7   3  -3  755.12   24.20
   7   3  -3  751.72   29.60
  -7  -3   4    1.10    6.80
  -7  -3   4   -1.40    4.20
   7   3  -4   -2.90    7.20
   7   3  -4   -4.80    6.20
  -7  -3   5  369.36   22.60
  -7  -3   5  379.16   17.20
   7   3  -5  355.06   23.20
   7   3  -5  371.46   19.40
  -7  -3   6   29.30   10.40
  -7  -3   6   24.70    7.60
   7   3  -6   37.30   11.70
   7   3  -6   15.10    8.40
  -7  -3   7  205.88   16.10
   7   3  -7  253.67   26.10
   7   3  -7  172.58   18.40
   7   3  -7  236.48   24.00
  -7  -3   8   10.00    8.00
   7   3  -8   -1.60    7.60
   7   3  -8  -13.30    7.70
   7   3  -8    1.10    9.50
  -7  -3   9  130.39   18.30
   7   3  -9  160.98   23.60
   7   3  -9  118.29   19.80
   7   3  -9  168.28   21.20
  -7  -3  10   16.60   10.40
   7   3 -10   20.00   12.30
   7   3 -10   12.20   11.20
   7   3 -10   17.80   11.70
  -7  -3  11  327.87   26.60
   7   3 -11  375.46   29.40
   7   3 -11  309.07   32.40
   7   3 -11  382.26   31.00
  -7  -3  12   58.59   16.70
   7   3 -12   71.49   19.60
   7   3 -12   67.19   18.10
   7   3 -12   34.20   14.80
  -7  -3  13   60.39   18.00
   7   3 -13  129.79   24.60
   7   3 -13   62.69   18.10
   7   3 -13   79.49   19.20
  -7  -3  14   24.80   15.60
   7   3 -14   -2.30   11.30
   7   3 -14   11.80   13.90
  -8  -4 -14  130.59   30.80
   8   4  14   96.99   26.80
  -8  -4 -13    6.00   16.50
   8   4  13  -15.10   13.70
  -8  -4 -12   30.40   18.70
   8   4  12   39.40   19.40
  -8  -4 -11   -3.90    9.10
  -8  -4 -11   -2.40   15.30
   8   4  11   43.50   19.90
  -8  -4 -10  275.07   22.50
  -8  -4 -10  241.58   32.40
   8   4  10  246.88   31.90
  -8  -4  -9  167.98   20.30
  -8  -4  -9  154.08   25.50
   8   4   9  164.28   25.50
  -8  -4  -8   23.90   10.20
  -8  -4  -8   33.10   15.00
   8   4   8   31.60   15.00
  -8  -4  -7  220.28   25.50
  -8  -4  -7  212.98   20.90
   8   4   7  215.28   25.90
   8   4   7  203.08   14.10
  -8  -4  -6  267.37   26.90
  -8  -4  -6  218.38   18.00
   8   4   6  225.88   25.00
   8   4   6  210.98   14.00
  -8  -4  -5   18.50    9.80
  -8  -4  -5   52.49   11.60
   8   4   5   35.30    8.80
   8   4   5   57.09   14.50
  -8  -4  -4 1170.08   35.70
  -8  -4  -4 1170.38   39.20
   8   4   4 1187.58   30.40
   8   4   4 1169.18   40.10
  -8  -4  -3   49.99   10.80
  -8  -4  -3   49.10   10.60
   8   4   3   30.90   10.90
   8   4   3   49.50   10.00
  -8  -4  -2  469.75   21.80
  -8  -4  -2  505.55   23.60
   8   4   2  450.85   20.50
   8   4   2  469.05   24.00
  -8  -4  -1   13.30    7.70
  -8  -4  -1    2.30    6.00
   8   4   1    3.90    7.20
   8   4   1    1.80    7.90
  -8  -4   0  512.55   19.30
  -8  -4   0  504.65   23.70
   8   4   0  498.95   23.30
   8   4   0  538.45   23.20
  -8  -4   1    2.60    7.30
  -8  -4   1    3.50    4.90
   8   4  -1    4.70    8.00
   8   4  -1    7.30    7.20
  -8  -4   2  739.23   21.30
  -8  -4   2  760.32   29.70
   8   4  -2  737.03   29.90
   8   4  -2  700.33   24.60
  -8  -4   3   18.20    5.90
  -8  -4   3   21.10    9.10
   8   4  -3   18.30    7.70
   8   4  -3   18.80    8.80
  -8  -4   4   46.70    8.10
  -8  -4   4   49.80   12.60
   8   4  -4   48.20   12.80
   8   4  -4   44.20    9.40
  -8  -4   5   22.40    9.80
  -8  -4   5   24.90    7.10
   8   4  -5   30.80    9.10
   8   4  -5   27.10   10.80
  -8  -4   6  223.58   15.80
  -8  -4   6  269.27   26.60
   8   4  -6  271.27   27.20
   8   4  -6  238.98   17.60
  -8  -4   7    7.10    7.80
  -8  -4   7   28.50   12.00
   8   4  -7    0.70    8.70
   8   4  -7    8.10    8.30
  -8  -4   8  154.88   22.50
  -8  -4   8  174.18   19.20
   8   4  -8  190.18   24.70
   8   4  -8  194.38   20.60
  -8  -4   9  162.68   20.10
   8   4  -9  127.19   21.40
   8   4  -9  207.58   22.70
   8   4  -9  206.08   27.00
  -8  -4  10  265.07   22.60
   8   4 -10  291.97   24.80
   8   4 -10  367.76   31.60
   8   4 -10  301.77   32.50
  -8  -4  11   -8.90    8.30
   8   4 -11    0.10    9.70
   8   4 -11   14.30   13.00
   8   4 -11   -5.00   11.10
  -8  -4  12  225.98   28.60
   8   4 -12  223.28   27.50
   8   4 -12  193.18   28.30
   8   4 -12  249.38   33.10
   8   4 -13   22.90   14.90
  -8  -4  14  119.49   25.80
   8   4 -14  139.09   27.30
  -9  -5 -14  -10.70   17.90
   9   5  14    5.50   18.00
  -9  -5 -13    1.00   17.70
   9   5  13   15.80   19.40
  -9  -5 -12   23.10   18.70
   9   5  12    8.60   15.50
  -9  -5 -11   64.19   22.80
   9   5  11   74.09   22.80
  -9  -5 -10    6.50   13.70
  -9  -5 -10   11.20    9.60
   9   5  10  -17.00   12.80
  -9  -5  -9  323.47   24.00
  -9  -5  -9  311.47   34.30
   9   5   9  363.06   36.80
  -9  -5  -8    2.80   11.80
  -9  -5  -8   -2.30    6.80
   9   5   8   -2.60   11.40
  -9  -5  -7  999.80   37.60
  -9  -5  -7 1035.20   45.20
   9   5   7  959.30   45.10
   9   5   7 1008.50   30.70
  -9  -5  -6   22.00    9.40
  -9  -5  -6    7.00   10.10
   9   5   6   17.30   13.00
   9   5   6    2.30    7.00
  -9  -5  -5  909.11   33.70
  -9  -5  -5  890.71   38.10
   9   5   5  829.12   37.90
   9   5   5  796.42   28.10
  -9  -5  -4  321.37   21.40
  -9  -5  -4  359.06   23.80
   9   5   4  314.67   25.00
   9   5   4  355.36   20.20
  -9  -5  -3  687.23   29.80
  -9  -5  -3  652.03   28.40
   9   5   3  690.93   27.00
   9   5   3  641.84   31.00
  -9  -5  -2   45.20   11.20
  -9  -5  -2   32.10    9.60
   9   5   2   35.40    9.80
   9   5   2   52.19   11.70
  -9  -5  -1  868.61   28.80
  -9  -5  -1  872.11   32.60
   9   5   1  821.72   31.20
   9   5   1  898.41   31.50
  -9  -5   0   53.89   12.20
  -9  -5   0   54.89   10.00
   9   5   0   40.70   10.50
   9   5   0   62.49   13.00
  -9  -5   1  483.45   26.00
  -9  -5   1  514.15   20.40
   9   5  -1  516.45   26.70
   9   5  -1  525.65   23.50
  -9  -5   2   14.80    8.00
  -9  -5   2   10.20    6.50
   9   5  -2   -1.80    8.40
   9   5  -2   10.50    7.50
  -9  -5   3   29.00    7.60
  -9  -5   3   38.30   11.00
   9   5  -3   35.40    8.90
   9   5  -3   37.60   11.30
  -9  -5   4    9.40    6.00
  -9  -5   4   16.70    8.70
   9   5  -4    6.30    6.50
   9   5  -4   -3.70    8.20
  -9  -5   5  276.77   23.00
  -9  -5   5  290.37   17.10
   9   5  -5  289.97   24.10
   9   5  -5  272.67   17.70
  -9  -5   6   31.00   11.60
  -9  -5   6   39.70    9.60
   9   5  -6   48.50   10.70
   9   5  -6   47.80   14.40
  -9  -5   7  243.78   18.50
  -9  -5   7  244.98   28.80
   9   5  -7  288.37   30.00
   9   5  -7  225.58   18.50
  -9  -5   8   28.40   10.20
  -9  -5   8   58.59   16.80
   9   5  -8   36.00   10.30
   9   5  -8   37.80   14.90
  -9  -5   9  161.78   25.80
  -9  -5   9  137.99   19.10
   9   5  -9  146.29   18.60
   9   5  -9  143.89   24.10
  -9  -5  10   16.60   11.20
  -9  -5  10   34.50   16.00
   9   5 -10   11.40    9.60
   9   5 -10   36.70   16.90
  -9  -5  11  367.76   39.20
  -9  -5  11  474.45   35.40
   9   5 -11  462.75   35.10
  -9  -5  12   11.90   13.50
   9   5 -12    5.60   11.90
  -9  -5  13  315.87   38.60
   9   5 -13  242.58   32.90
  -9  -5  14    0.10   13.20
   9   5 -14   -7.70   11.70
 -10  -6 -13   19.40   19.70
  10   6  13    6.90   18.80
 -10  -6 -12   -8.40   16.60
  10   6  12    3.50   15.20
 -10  -6 -11  -15.40   13.50
  10   6  11    7.80   17.80
 -10  -6 -10   88.39   23.60
  10   6  10   69.59   21.20
 -10  -6  -9   28.90   10.70
 -10  -6  -9  -11.80   12.40
  10   6   9   -8.60   12.50
 -10  -6  -8  774.92   35.00
 -10  -6  -8  702.53   41.70
  10   6   8  765.32   44.50
 -10  -6  -7    2.70   12.80
 -10  -6  -7    4.10    7.80
  10   6   7   12.50   13.40
 -10  -6  -6  864.41   35.60
 -10  -6  -6  868.61   41.50
  10   6   6  845.62   31.50
  10   6   6  873.01   43.30
 -10  -6  -5   17.30    9.70
 -10  -6  -5   20.70   12.70
  10   6   5   47.50   15.90
  10   6   5   36.80   11.60
 -10  -6  -4 1233.08   41.10
 -10  -6  -4 1206.28   43.60
  10   6   4 1155.18   44.90
  10   6   4 1230.48   38.10
 -10  -6  -3   14.80    9.40
 -10  -6  -3    2.00    8.30
  10   6   3   18.00   11.00
  10   6   3   16.30   10.10
 -10  -6  -2 1011.90   37.30
 -10  -6  -2 1075.59   36.60
  10   6   2  996.40   37.10
  10   6   2  999.20   35.70
 -10  -6  -1    9.20    8.20
 -10  -6  -1   -1.60    6.80
  10   6   1    6.90    9.20
  10   6   1   15.40   10.10
 -10  -6   0  753.42   32.60
 -10  -6   0  752.02   28.20
  10   6   0  776.52   30.10
  10   6   0  762.42   33.60
 -10  -6   1   -5.90    5.90
 -10  -6   1    1.30    8.10
  10   6  -1   -7.90    6.70
  10   6  -1   -5.10    8.50
 -10  -6   2  177.48   14.60
 -10  -6   2  223.18   23.50
  10   6  -2  165.28   21.00
  10   6  -2  182.78   16.00
 -10  -6   3   29.90    8.70
 -10  -6   3    0.20    8.50
  10   6  -3   31.80   11.30
  10   6  -3   21.90    8.80
 -10  -6   4  149.19   16.10
 -10  -6   4  165.88   23.10
  10   6  -4  110.99   18.90
  10   6  -4  153.08   15.90
 -10  -6   5    7.90    9.90
 -10  -6   5   18.60    7.90
  10   6  -5   13.80    8.10
  10   6  -5    7.40   11.40
 -10  -6   6   51.19   11.20
 -10  -6   6   44.30   14.40
  10   6  -6   20.00    8.50
  10   6  -6   27.50   13.40
 -10  -6   7    4.50    7.10
 -10  -6   7   -3.40    9.70
  10   6  -7   -3.60    8.00
  10   6  -7    1.70    6.80
 -10  -6   8  553.54   28.70
 -10  -6   8  635.14   38.50
  10   6  -8  634.74   28.90
  10   6  -8  640.44   39.00
 -10  -6   9    5.80    9.40
 -10  -6   9    6.80   13.90
  10   6  -9   -8.10   11.50
 -10  -6  10  585.74   40.20
  10   6 -10  549.85   39.30
 -10  -6  11    7.90   13.40
  10   6 -11    5.30   11.90
 -10  -6  12  206.78   32.80
  10   6 -12  180.88   29.50
 -10  -6  13   -1.60   13.40
  10   6 -13   -3.30   13.10
 -11  -7 -13   23.70   21.60
  11   7  13   48.30   25.20
 -11  -7 -12    8.30   19.80
  11   7  12   27.10   19.50
 -11  -7 -11   52.89   21.40
  11   7  11  102.29   24.80
 -11  -7 -10  -14.30   13.60
  11   7  10   26.40   19.20
 -11  -7  -9   53.79   18.60
  11   7   9   42.90   20.90
 -11  -7  -8   -4.70   12.20
 -11  -7  -8    4.80    9.80
  11   7   8   -2.10   14.50
 -11  -7  -7  407.26   33.70
 -11  -7  -7  398.76   26.70
  11   7   7  429.66   35.30
 -11  -7  -6   64.49   17.70
 -11  -7  -6   64.49   14.90
  11   7   6   49.50   13.80
  11   7   6   50.49   17.50
 -11  -7  -5  916.71   37.80
 -11  -7  -5  840.82   41.10
  11   7   5  825.52   42.10
  11   7   5  901.51   35.30
 -11  -7  -4   18.70   10.10
 -11  -7  -4  -15.20    7.30
  11   7   4   -4.10    9.20
  11   7   4    0.90   11.20
 -11  -7  -3  443.06   27.40
 -11  -7  -3  442.36   27.90
  11   7   3  429.16   26.50
  11   7   3  444.56   29.00
 -11  -7  -2   24.10   10.90
 -11  -7  -2   34.20   11.60
  11   7   2   44.00   13.40
  11   7   2   31.20   13.00
 -11  -7  -1  381.56   23.10
 -11  -7  -1  334.67   24.50
  11   7   1  380.76   26.40
  11   7   1  359.76   24.20
 -11  -7   0  242.18   24.90
 -11  -7   0  230.18   18.30
  11   7   0  220.18   19.40
  11   7   0  231.58   25.50
 -11  -7   1  121.59   15.60
 -11  -7   1  105.89   18.00
  11   7  -1   98.49   18.30
  11   7  -1  114.29   16.20
 -11  -7   2   72.29   12.90
 -11  -7   2   72.59   16.60
  11   7  -2   59.19   16.20
  11   7  -2   75.79   13.60
 -11  -7   3  182.98   23.90
 -11  -7   3  164.88   17.70
  11   7  -3  199.98   17.00
  11   7  -3  194.78   25.10
 -11  -7   4   -7.50    5.80
 -11  -7   4    6.90    9.20
  11   7  -4   -3.30    8.80
  11   7  -4   -7.10    6.50
 -11  -7   5  249.97   19.20
 -11  -7   5  241.68   29.10
  11   7  -5  261.27   18.50
  11   7  -5  252.17   29.70
 -11  -7   6   70.39   14.20
 -11  -7   6   49.30   16.20
  11   7  -6   28.90   14.80
  11   7  -6   72.69   12.60
 -11  -7   7  423.16   25.80
 -11  -7   7  456.95   35.30
  11   7  -7  406.36   33.50
 -11  -7   8   11.90   13.70
  11   7  -8   15.90   13.60
 -11  -7   9  448.76   36.80
  11   7  -9  282.67   34.70
 -11  -7  10   27.60   17.30
  11   7 -10   10.30   13.40
 -11  -7  11  226.88   33.30
  11   7 -11  241.18   34.00
 -11  -7  12   39.20   17.80
  11   7 -12   10.60   15.30
 -11  -7  13   67.49   22.00
  11   7 -13   23.60   16.80
 -12  -8 -12   10.00   17.90
  12   8  12    9.90   19.70
 -12  -8 -11   23.40   20.20
  12   8  11   40.30   20.70
 -12  -8 -10  164.48   30.40
  12   8  10  138.69   28.80
 -12  -8  -9   -4.20   13.50
  12   8   9    0.20   14.30
 -12  -8  -8   76.29   22.00
  12   8   8   82.49   22.80
 -12  -8  -7   68.29   15.80
 -12  -8  -7   77.49   20.60
  12   8   7   53.09   18.80
 -12  -8  -6  248.38   30.40
 -12  -8  -6  227.88   24.60
  12   8   6  240.98   30.80
  12   8   6  264.17   26.10
 -12  -8  -5  227.98   28.70
 -12  -8  -5  236.58   25.60
  12   8   5  220.28   24.50
  12   8   5  219.28   28.20
 -12  -8  -4   90.39   17.00
 -12  -8  -4   99.59   19.10
  12   8   4   66.29   17.60
  12   8   4   85.89   17.40
 -12  -8  -3  120.29   19.40
 -12  -8  -3  126.29   19.40
  12   8   3  133.79   21.20
  12   8   3  135.59   21.00
 -12  -8  -2  308.47   25.80
 -12  -8  -2  305.47   24.70
  12   8   2  351.16   26.10
  12   8   2  286.87   25.10
 -12  -8  -1   28.20   13.10
 -12  -8  -1   26.10   11.00
  12   8   1   42.90   12.90
  12   8   1   35.90   14.40
 -12  -8   0  225.38   26.20
 -12  -8   0  177.98   20.60
  12   8   0  156.38   19.90
  12   8   0  164.88   23.60
 -12  -8   1   36.90   13.60
 -12  -8   1   48.30   12.60
  12   8  -1   31.30   14.40
  12   8  -1   41.90   12.50
 -12  -8   2  153.68   23.20
 -12  -8   2  140.49   17.70
  12   8  -2  133.19   22.80
  12   8  -2  144.69   17.80
 -12  -8   3  -14.60    9.00
 -12  -8   3    8.10    8.90
  12   8  -3   -4.00    7.50
  12   8  -3   -4.20    9.80
 -12  -8   4   75.69   14.60
 -12  -8   4   99.09   20.30
  12   8  -4   99.09   15.10
  12   8  -4   80.59   20.00
 -12  -8   5   78.39   14.70
 -12  -8   5   44.20   16.10
  12   8  -5   57.99   17.60
 -12  -8   6  331.07   36.90
  12   8  -6  351.06   38.00
 -12  -8   7   63.99   19.10
  12   8  -7   56.49   18.80
 -12  -8   8   60.99   20.30
  12   8  -8   52.09   19.10
 -12  -8   9   -0.30   12.70
  12   8  -9   12.30   14.20
 -12  -8  10  452.15   48.80
  12   8 -10  457.25   39.30
 -12  -8  11   -2.10   14.20
  12   8 -11    9.80   15.00
 -12  -8  12   86.39   24.60
  12   8 -12   74.89   23.10
 -13  -9 -11  125.69   29.10
  13   9  11  115.49   28.40
 -13  -9 -10   16.90   19.50
  13   9  10  -14.60   15.10
 -13  -9  -9   74.99   22.70
  13   9   9   71.89   22.90
 -13  -9  -8   15.60   16.90
  13   9   8    6.20   13.90
 -13  -9  -7  176.68   25.80
 -13  -9  -7  150.98   26.90
  13   9   7  159.08   28.10
 -13  -9  -6   69.09   16.10
 -13  -9  -6   63.39   20.20
  13   9   6   68.89   20.00
 -13  -9  -5  132.49   21.00
 -13  -9  -5  135.39   24.10
  13   9   5  135.29   24.70
  13   9   5  156.18   22.30
 -13  -9  -4  103.89   21.40
 -13  -9  -4  125.89   19.70
  13   9   4  112.89   21.60
  13   9   4  108.89   20.40
 -13  -9  -3  178.28   24.90
 -13  -9  -3  214.78   26.30
  13   9   3  182.88   25.30
  13   9   3  227.18   26.90
 -13  -9  -2   61.39   16.10
 -13  -9  -2   61.99   16.30
  13   9   2   34.40   14.80
  13   9   2   56.59   16.40
 -13  -9  -1  612.84   33.40
 -13  -9  -1  571.94   34.90
  13   9   1  569.14   36.60
  13   9   1  574.54   32.00
 -13  -9   0    4.80    9.20
 -13  -9   0   -4.80    9.10
  13   9   0  -16.30    9.90
  13   9   0   -3.60    8.70
 -13  -9   1  617.64   36.90
 -13  -9   1  520.55   30.00
  13   9  -1  535.05   36.90
  13   9  -1  549.15   29.60
 -13  -9   2   81.09   15.70
 -13  -9   2  112.59   22.10
  13   9  -2   99.29   16.70
  13   9  -2   70.59   20.50
 -13  -9   3  290.67   32.70
 -13  -9   3  316.27   23.60
  13   9  -3  275.87   32.80
 -13  -9   4  194.48   29.90
  13   9  -4  147.89   26.60
 -13  -9   5   86.49   22.10
  13   9  -5  106.79   24.30
 -13  -9   6   -3.10   11.30
  13   9  -6   10.10   13.60
 -13  -9   7  172.38   28.90
  13   9  -7  136.09   26.60
 -13  -9   8   16.30   13.80
  13   9  -8    5.70   13.10
 -13  -9   9   69.29   21.40
  13   9  -9   89.99   23.80
 -13  -9  10   18.50   16.20
  13   9 -10   -3.10   14.00
 -13  -9  11  191.98   33.80
  13   9 -11  242.98   38.00
 -14 -10 -10   23.30   18.60
  14  10  10   54.09   22.70
 -14 -10  -9  -19.30   15.20
  14  10   9   -3.00   16.20
 -14 -10  -8   48.00   21.20
  14  10   8   90.89   24.40
 -14 -10  -7  110.79   26.10
  14  10   7  105.79   24.60
 -14 -10  -6   77.89   17.30
 -14 -10  -6   83.09   22.60
  14  10   6  104.29   24.10
 -14 -10  -5   38.30   14.60
 -14 -10  -5   25.90   16.60
  14  10   5   34.10   16.40
  14  10   5    3.50   12.30
 -14 -10  -4  168.18   26.60
 -14 -10  -4  133.29   21.40
  14  10   4  150.08   25.90
  14  10   4  143.29   24.70
 -14 -10  -3   35.90   15.20
 -14 -10  -3   54.09   17.70
  14  10   3   54.69   17.10
  14  10   3   63.49   18.40
 -14 -10  -2  277.27   30.80
 -14 -10  -2  232.88   29.40
  14  10   2  237.48   26.80
  14  10   2  295.97   33.50
 -14 -10  -1    0.50   10.60
 -14 -10  -1  -11.70   10.20
  14  10   1   -6.40   13.80
  14  10   1   25.90   13.00
 -14 -10   0  296.37   25.80
 -14 -10   0  293.07   33.50
  14  10   0  313.97   35.50
  14  10   0  346.87   26.20
 -14 -10   1  136.09   24.70
 -14 -10   1  138.69   21.40
  14  10  -1  126.09   25.00
 -14 -10   2  321.07   35.40
  14  10  -2  280.37   34.90
 -14 -10   3   18.80   14.50
  14  10  -3    0.40   14.20
 -14 -10   4   46.10   16.80
  14  10  -4   27.80   16.70
 -14 -10   5   12.50   14.50
  14  10  -5    4.10   14.10
 -14 -10   6  181.18   31.00
  14  10  -6  105.19   25.30
 -14 -10   7   24.90   15.80
  14  10  -7    1.90   13.10
 -14 -10   8   55.39   21.90
  14  10  -8   67.59   22.10
 -14 -10   9   27.50   16.80
  14  10  -9   10.10   16.50
 -14 -10  10  110.99   28.60
  14  10 -10   98.39   27.00
 -15 -11  -9   -4.00   17.40
  15  11   9   17.80   19.20
 -15 -11  -8   19.20   19.40
  15  11   8   -7.70   14.00
 -15 -11  -7  158.38   30.10
  15  11   7  160.98   29.20
 -15 -11  -6  -15.00   14.10
  15  11   6    5.00   15.70
 -15 -11  -5  382.36   32.90
 -15 -11  -5  354.66   38.60
  15  11   5  424.76   37.10
  15  11   5  421.36   35.70
 -15 -11  -4  -27.10    8.30
 -15 -11  -4   12.20   14.80
  15  11   4   14.20   16.80
  15  11   4   -1.50   11.80
 -15 -11  -3  174.08   25.70
 -15 -11  -3  225.98   30.60
  15  11   3  258.47   32.90
  15  11   3  205.08   27.60
 -15 -11  -2   19.40   13.80
 -15 -11  -2   13.50   14.30
  15  11   2   13.60   12.80
  15  11   2   10.40   15.80
 -15 -11  -1  227.98   32.10
 -15 -11  -1  189.58   26.60
  15  11   1  218.08   32.60
  15  11   1  256.37   31.40
 -15 -11   0   26.00   16.80
 -15 -11   0   83.59   20.10
  15  11   0   27.50   19.20
 -15 -11   1  -15.10   10.90
  15  11  -1   24.80   18.50
 -15 -11   2    0.90   14.60
  15  11  -2   18.00   17.80
 -15 -11   3   -5.00   13.10
  15  11  -3    8.10   15.00
 -15 -11   4   20.50   15.40
  15  11  -4    4.50   14.10
 -15 -11   5  107.29   24.80
  15  11  -5   43.50   20.30
 -15 -11   6   11.90   15.30
  15  11  -6    1.90   15.50
 -15 -11   7    1.60   13.40
  15  11  -7   71.59   23.50
 -15 -11   8   12.00   14.30
  15  11  -8   -4.30   15.10
 -15 -11   9  149.79   31.60
  15  11  -9   77.99   23.50
 -16 -12  -7   32.30   18.00
  16  12   7   23.20   17.10
 -16 -12  -6  204.78   34.80
  16  12   6  182.28   30.70
 -16 -12  -5   12.30   17.20
  16  12   5   28.70   17.30
 -16 -12  -4  180.08   28.70
 -16 -12  -4  181.78   30.30
  16  12   4  167.48   30.60
  16  12   4  156.68   26.70
 -16 -12  -3    7.60   15.70
 -16 -12  -3  -14.90   10.90
  16  12   3  -14.30   12.90
  16  12   3   17.10   17.50
 -16 -12  -2  345.97   38.40
 -16 -12  -2  307.37   35.30
  16  12   2  342.97   40.90
 -16 -12  -1  -10.70   12.20
  16  12   1   -5.80   15.30
 -16 -12   0   56.19   20.30
  16  12   0   27.10   18.90
 -16 -12   1   -6.80   12.40
  16  12  -1  -14.00   12.80
 -16 -12   2   38.20   18.70
  16  12  -2   19.00   17.90
 -16 -12   3  -10.10   13.30
  16  12  -3   13.60   17.40
 -16 -12   4    9.30   15.50
  16  12  -4   13.20   17.50
 -16 -12   5   11.50   18.50
  16  12  -5   -4.70   16.20
 -16 -12   6   42.90   20.40
  16  12  -6    7.50   18.60
 -16 -12   7   25.10   19.30
  16  12  -7    4.10   15.40
  17  13   4   25.20   21.00
 -17 -13  -3   93.69   22.30
  17  13   3  167.08   30.10
 -17 -13  -2  -16.20   11.70
  17  13   2   -4.50   17.40
 -17 -13  -1   61.79   22.30
  17  13   1   77.09   25.80
 -17 -13   0   47.50   17.90
  17  13   0   24.60   20.30
 -17 -13   1   57.19   23.30
  17  13  -1   37.20   21.30
 -17 -13   2    4.60   15.50
  17  13  -2   -4.20   18.50
 -17 -13   3   27.70   20.50
  17  13  -3   -1.30   17.40
 -17 -13   4   19.10   18.20
  17  13  -4   30.50   20.10
 -17 -13   5  129.89   32.00
  17  13  -5  144.99   33.40
  10  16  -3   16.00   17.30
 -10 -16   3   -4.30   12.10
 -10 -16   3   14.20   15.60
  10  16  -2   71.79   23.90
 -10 -16   2   77.69   22.90
 -10 -16   2   43.40   17.90
  10  16  -1   71.89   24.20
 -10 -16   1   55.69   19.50
 -10 -16   1   74.69   21.40
  10  16   0   15.50   18.60
 -10 -16   0   40.60   20.50
  10  16   1   -1.80   15.70
 -10 -16  -1  -13.50   12.90
  10  16   2  125.69   27.90
 -10 -16  -2  142.39   28.80
  10  16   3   -2.20   14.90
 -10 -16  -3   -6.40   13.30
   9  15  -6   29.90   17.10
  -9 -15   6   70.19   21.90
  -9 -15   6   13.80   17.20
   9  15  -5   26.70   19.60
  -9 -15   5   53.29   18.60
  -9 -15   5   76.09   22.90
   9  15  -4   -3.10   14.50
  -9 -15   4  -10.90   14.70
  -9 -15   4   11.30   15.10
   9  15  -3   59.19   20.50
  -9 -15   3  101.39   23.80
  -9 -15   3  121.89   24.90
   9  15  -2   -1.20   14.20
  -9 -15   2   45.20   19.40
  -9 -15   2   -9.70   11.80
   9  15  -1   58.89   21.10
  -9 -15   1   90.89   22.60
  -9 -15   1   77.39   18.90
   9  15   0   23.80   16.40
  -9 -15   0   44.90   17.90
  -9 -15   0   28.20   14.50
   9  15   1  110.19   25.70
  -9 -15  -1  131.79   28.10
   9  15   2   -5.80   12.90
  -9 -15  -2   18.90   14.70
   9  15   3  139.99   28.90
  -9 -15  -3  131.09   26.90
   9  15   4   -5.60   14.60
  -9 -15  -4    8.90   14.80
   9  15   5   83.29   24.00
  -9 -15  -5   74.49   24.20
   9  15   6   54.19   22.70
  -9 -15  -6   24.50   17.00
   8  14  -8   78.29   24.50
  -8 -14   8   76.09   23.10
  -8 -14   8   40.50   19.70
   8  14  -7    8.20   15.50
  -8 -14   7   10.30   17.50
  -8 -14   7   13.90   15.70
   8  14  -6   83.59   24.00
  -8 -14   6  124.89   27.50
  -8 -14   6  155.48   29.50
   8  14  -5   10.90   14.30
  -8 -14   5   -7.40   12.20
  -8 -14   5  -20.50    9.90
   8  14  -4  190.18   31.70
  -8 -14   4  210.38   30.80
  -8 -14   4  238.68   33.30
   8  14  -3   -7.70   13.30
  -8 -14   3   -5.80   11.30
  -8 -14   3   -3.20   12.80
   8  14  -2   62.89   20.70
  -8 -14   2   67.69   18.60
  -8 -14   2   72.79   20.00
   8  14  -1   15.30   15.80
  -8 -14   1   22.90   13.90
  -8 -14   1   11.30   14.10
   8  14   0   41.30   18.00
  -8 -14   0   57.19   20.40
  -8 -14   0   48.30   15.70
   8  14   1   24.00   17.10
  -8 -14  -1   43.90   18.20
  -8 -14  -1   45.20   14.30
   8  14   2   72.79   22.10
  -8 -14  -2   69.59   20.30
   8  14   3   14.00   16.10
  -8 -14  -3    6.80   15.30
   8  14   4   83.69   22.80
  -8 -14  -4   67.99   20.80
   8  14   5   36.50   19.00
  -8 -14  -5   30.70   17.30
   8  14   6  181.08   28.00
   8  14   6  206.98   30.70
  -8 -14  -6  155.48   29.90
   8  14   7   70.09   23.20
   8  14   7   64.89   21.60
  -8 -14  -7   54.29   21.60
   8  14   8   71.49   23.00
   8  14   8   97.29   25.90
  -8 -14  -8   44.60   23.80
   7  13 -10   11.40   15.60
   7  13  -9  179.88   30.60
  -7 -13   9  205.88   32.30
  -7 -13   9  141.89   29.20
   7  13  -8   31.10   17.00
  -7 -13   8   18.70   15.60
  -7 -13   8   12.30   15.10
   7  13  -7  227.08   35.00
  -7 -13   7  201.18   31.50
  -7 -13   7  241.08   35.40
   7  13  -6   44.50   17.40
  -7 -13   6    1.00   13.80
  -7 -13   6  -11.00   10.70
   7  13  -5  245.78   35.30
  -7 -13   5  236.08   31.70
  -7 -13   5  236.08   31.70
   7  13  -4   40.80   17.40
  -7 -13   4   -7.50   11.70
  -7 -13   4   31.40   16.50
   7  13  -3  204.68   31.00
  -7 -13   3  262.47   31.70
  -7 -13   3  212.28   29.80
   7  13  -2   40.50   17.30
  -7 -13   2   64.89   16.30
  -7 -13   2   45.40   17.50
   7  13  -1  113.79   23.90
  -7 -13   1  104.79   21.20
  -7 -13   1  114.79   20.60
   7  13   0    1.90   14.20
  -7 -13   0   16.40   10.20
  -7 -13   0  -14.40   10.20
   7  13   1  166.48   27.90
  -7 -13  -1  150.58   25.60
  -7 -13  -1  171.38   22.80
   7  13   2   -6.50   12.90
  -7 -13  -2   -6.60    8.30
  -7 -13  -2    1.60   12.60
   7  13   3    8.50   14.60
  -7 -13  -3   20.80   15.70
   7  13   4   33.90   17.70
   7  13   4   40.20   14.70
  -7 -13  -4   23.20   15.50
   7  13   5  396.76   34.40
   7  13   5  347.47   31.00
  -7 -13  -5  314.17   36.40
   7  13   6   30.80   15.90
   7  13   6  -13.10   13.20
  -7 -13  -6   25.90   17.20
   7  13   7   91.19   22.90
   7  13   7  113.69   24.80
  -7 -13  -7   81.19   24.40
   7  13   8   -1.70   15.50
   7  13   8    8.40   16.90
  -7 -13  -8   -9.10   15.30
   7  13   9  127.49   26.30
  -7 -13  -9  161.88   32.20
   6  12 -11    4.40   13.60
   6  12 -11   -9.50   13.80
  -6 -12  11   17.10   17.60
   6  12 -10  199.18   33.00
   6  12 -10  239.08   38.60
  -6 -12  10  219.78   33.20
   6  12  -9   11.50   16.40
   6  12  -9   -2.10   12.70
  -6 -12   9   -8.00   13.30
   6  12  -8  139.19   29.40
   6  12  -8  167.38   29.70
  -6 -12   8  180.98   29.60
   6  12  -7   -0.50   12.10
   6  12  -7   24.20   17.00
  -6 -12   7   21.70   15.20
   6  12  -6  410.06   35.40
   6  12  -6  417.66   42.50
  -6 -12   6  376.86   38.70
   6  12  -5   19.10   13.60
  -6 -12   5    2.10   10.90
  -6 -12   5    5.20    9.90
   6  12  -4  568.04   39.10
  -6 -12   4  633.84   38.70
  -6 -12   4  625.84   38.10
   6  12  -3   -6.90    9.60
  -6 -12   3   13.80   13.30
  -6 -12   3   -6.50    8.90
   6  12  -2  121.09   22.50
  -6 -12   2  170.88   23.50
  -6 -12   2  158.88   25.30
   6  12  -1  -19.00   10.50
  -6 -12   1    1.40   11.20
  -6 -12   1   -1.50    9.40
   6  12   0   99.09   21.00
  -6 -12   0   57.69   17.70
  -6 -12   0  106.19   17.80
   6  12   1   50.19   17.50
  -6 -12  -1   59.99   13.40
  -6 -12  -1   49.10   16.90
   6  12   2   50.19   17.70
   6  12   2   70.89   13.80
  -6 -12  -2   72.69   19.30
  -6 -12  -2   71.89   14.00
   6  12   3   -2.00    9.40
   6  12   3  -10.40   11.10
  -6 -12  -3   -2.30   12.30
   6  12   4  234.78   26.30
   6  12   4  135.39   24.10
  -6 -12  -4  173.28   27.20
   6  12   5    0.00   13.30
   6  12   5   -7.00   10.30
  -6 -12  -5   -8.50   13.50
   6  12   6  302.37   33.10
   6  12   6  376.66   38.00
  -6 -12  -6  310.07   36.60
   6  12   7   13.40   14.60
   6  12   7   57.19   18.80
  -6 -12  -7   23.80   17.80
   6  12   8  288.67   34.10
   6  12   8  248.68   33.10
  -6 -12  -8  208.98   33.50
   6  12   9   -5.70   14.20
   6  12   9   13.40   17.10
  -6 -12  -9    2.80   18.30
   6  12  10   68.49   23.30
  -6 -12 -10   91.19   27.20
   6  12  11   -0.20   18.30
  -6 -12 -11  -16.30   16.50
   5  11 -12   -5.30   14.20
   5  11 -12    0.60   15.70
  -5 -11  12   16.70   15.00
   5  11 -11   87.69   24.30
   5  11 -11  124.09   26.30
  -5 -11  11   83.59   23.20
   5  11 -10   10.80   12.90
   5  11 -10  -12.90   14.10
  -5 -11  10  -11.00   10.60
   5  11  -9  282.57   38.00
   5  11  -9  379.16   41.60
  -5 -11   9  302.37   36.10
   5  11  -8   25.70   16.90
   5  11  -8   28.20   15.30
  -5 -11   8   53.69   18.10
   5  11  -7  126.09   24.00
   5  11  -7  120.79   24.40
  -5 -11   7  155.88   25.60
   5  11  -6   19.10   14.00
   5  11  -6    8.00   12.50
  -5 -11   6   17.10   13.40
   5  11  -5  136.99   25.20
   5  11  -5  127.59   23.40
  -5 -11   5  162.18   24.90
   5  11  -4   22.60   14.70
   5  11  -4   21.30   15.00
  -5 -11   4   42.50   15.60
   5  11  -3   76.49   17.90
  -5 -11   3   93.99   18.80
  -5 -11   3   88.89   18.50
   5  11  -2  -10.00    9.70
  -5 -11   2   -0.60    8.50
  -5 -11   2   -8.10   10.10
   5  11  -1  129.69   21.20
  -5 -11   1  172.98   24.20
  -5 -11   1  157.98   20.90
   5  11   0    7.90   11.00
  -5 -11   0    2.80    8.10
  -5 -11   0   11.80   11.30
   5  11   1  338.87   34.20
   5  11   1  318.97   19.40
  -5 -11  -1  302.37   21.50
  -5 -11  -1  318.67   32.40
   5  11   2    1.10    7.20
   5  11   2   -1.80   11.00
  -5 -11  -2    2.60    7.00
  -5 -11  -2   -0.40   10.40
   5  11   3  125.29   19.00
   5  11   3  111.99   21.20
  -5 -11  -3  113.89   21.40
  -5 -11  -3  119.79   15.30
   5  11   4    7.80   10.50
   5  11   4   -1.30   12.80
  -5 -11  -4   -5.60   11.00
   5  11   5  653.73   37.30
   5  11   5  613.54   37.30
  -5 -11  -5  588.14   38.70
   5  11   6   17.40   14.40
   5  11   6   14.50   15.00
  -5 -11  -6   14.00   15.20
   5  11   7  782.72   42.80
   5  11   7  820.12   45.50
   5  11   8   19.30   14.00
   5  11   8   -8.50   11.50
  -5 -11  -8   -6.90   13.80
   5  11   9  140.89   28.00
   5  11   9  186.38   27.30
  -5 -11  -9  202.98   32.60
   5  11  10    6.40   17.50
  -5 -11 -10   -1.70   15.60
   5  11  11   65.19   24.50
  -5 -11 -11   76.09   28.30
   5  11  12   15.90   19.00
  -5 -11 -12   12.10   20.70
   4  10 -12  118.49   25.10
   4  10 -12  132.19   29.60
  -4 -10  12  156.58   29.20
   4  10 -11   11.80   12.70
   4  10 -11   33.10   16.10
  -4 -10  11   25.50   18.10
   4  10 -10  287.27   35.50
   4  10 -10  279.57   36.80
  -4 -10  10  239.48   32.40
   4  10  -9   14.70   15.20
   4  10  -9   23.00   13.30
  -4 -10   9   22.60   15.10
   4  10  -8  140.39   25.10
   4  10  -8  155.48   26.10
  -4 -10   8  167.18   26.70
   4  10  -7   27.60   14.40
   4  10  -7   53.19   16.90
  -4 -10   7   47.30   16.70
   4  10  -6  164.68   24.60
   4  10  -6  190.28   27.10
  -4 -10   6  184.18   25.70
   4  10  -5   32.90   14.10
   4  10  -5   60.89   17.00
  -4 -10   5   52.19   15.90
   4  10  -4  -19.10    9.30
   4  10  -4   -3.20   10.20
  -4 -10   4    3.00    9.20
   4  10  -3    9.20   11.20
   4  10  -3    5.10    9.20
  -4 -10   3  -12.10    7.90
   4  10  -2   40.30   15.50
  -4 -10   2   70.49   16.10
   4  10  -1   -1.20    9.20
  -4 -10   1   -5.10    6.80
  -4 -10   1   -4.30    9.20
   4  10   0  346.27   17.00
   4  10   0  327.17   26.40
  -4 -10   0  347.57   26.40
  -4 -10   0  357.16   22.30
   4  10   1   60.49   15.80
   4  10   1   50.09   10.40
  -4 -10  -1   34.60   12.90
  -4 -10  -1   49.80   11.30
   4  10   2  384.36   22.30
   4  10   2  409.16   28.80
  -4 -10  -2  375.16   20.70
  -4 -10  -2  443.96   29.90
   4  10   3   -2.00    8.40
   4  10   3    1.30   10.30
  -4 -10  -3   20.00   11.90
  -4 -10  -3   -0.60    5.20
   4  10   4  761.42   35.50
   4  10   4  663.23   35.90
  -4 -10  -4  656.83   37.70
   4  10   5  260.77   28.60
   4  10   5  280.07   28.00
  -4 -10  -5  233.48   28.10
   4  10   6  170.88   24.70
   4  10   6  177.68   24.60
  -4 -10  -6  180.58   26.70
   4  10   7   34.60   15.70
   4  10   7    7.40   13.40
  -4 -10  -7   18.60   14.70
   4  10   8  229.88   28.50
   4  10   8  277.17   32.90
  -4 -10  -8  268.67   34.50
   4  10   9   15.10   16.00
   4  10   9   23.40   15.60
  -4 -10  -9   22.40   17.40
   4  10  10  125.59   23.80
   4  10  10  108.09   26.60
  -4 -10 -10   70.99   23.00
   4  10  11   25.60   17.50
  -4 -10 -11   12.30   16.90
   4  10  12    9.40   19.00
  -4 -10 -12   18.90   19.40
   3   9 -13   82.99   25.40
  -3  -9  13  114.99   26.10
   3   9 -12   28.80   18.10
   3   9 -12   42.50   17.20
  -3  -9  12   39.80   19.90
   3   9 -11  245.68   33.90
   3   9 -11  273.37   33.40
  -3  -9  11  232.58   33.30
   3   9 -10   24.30   14.80
   3   9 -10    5.20   11.10
  -3  -9  10    7.90   12.10
   3   9  -9  100.69   22.60
   3   9  -9   40.80   14.60
  -3  -9   9   85.49   20.30
   3   9  -8   76.59   19.30
   3   9  -8   93.19   20.50
  -3  -9   8   82.99   19.80
   3   9  -7  332.07   28.10
   3   9  -7  341.07   29.60
  -3  -9   7  304.77   32.40
   3   9  -6  305.87   26.90
   3   9  -6  338.57   29.30
  -3  -9   6  310.97   26.50
   3   9  -5  143.39   21.70
   3   9  -5  132.09   21.20
  -3  -9   5  125.09   20.80
   3   9  -4   49.80   14.10
   3   9  -4   27.20   12.50
  -3  -9   4   42.20   12.80
   3   9  -3  110.89   19.80
   3   9  -3  103.69   17.60
  -3  -9   3   90.89   17.60
   3   9  -2  143.19   20.30
   3   9  -2  153.58   19.30
  -3  -9   2  149.49   20.60
   3   9  -1  220.28   19.00
   3   9  -1  240.88   11.40
   3   9  -1  251.17   25.90
  -3  -9   1  238.28   24.40
   3   9   0   -3.20    5.30
   3   9   0   -8.10    8.60
  -3  -9   0    4.60    6.50
  -3  -9   0  -12.10    6.50
   3   9   1  126.39   14.00
   3   9   1  128.59   19.90
  -3  -9  -1  141.69   15.40
  -3  -9  -1  127.29   18.60
   3   9   2  261.17   22.80
   3   9   2  224.18   18.10
  -3  -9  -2  247.58   15.60
  -3  -9  -2  208.08   23.20
   3   9   3  406.06   26.80
   3   9   3  434.16   25.10
  -3  -9  -3  392.66   27.90
  -3  -9  -3  424.16   18.50
   3   9   4  -11.10    8.80
   3   9   4    0.80    9.40
  -3  -9  -4    5.80   10.10
  -3  -9  -4    0.30    4.70
   3   9   5  403.46   28.20
   3   9   5  464.35   30.30
  -3  -9  -5  409.66   30.60
   3   9   6  294.67   28.90
   3   9   6  256.47   28.30
  -3  -9  -6  254.07   29.40
   3   9   7   46.40   18.00
   3   9   7   52.29   16.00
  -3  -9  -7   65.89   18.20
   3   9   8   18.50   14.70
   3   9   8   44.70   14.80
  -3  -9  -8   18.00   14.60
   3   9   9   61.99   17.70
   3   9   9   44.80   19.10
  -3  -9  -9   36.90   17.00
   3   9  10  114.29   22.40
   3   9  10  105.49   25.00
  -3  -9 -10  135.19   26.90
   3   9  11   36.10   19.90
  -3  -9 -11   83.49   24.10
   3   9  12   -9.50   13.40
  -3  -9 -12   -1.70   15.80
   3   9  13   84.49   26.30
  -3  -9 -13   51.89   22.40
   2   8 -14  168.38   32.50
  -2  -8  14  131.89   30.10
   2   8 -13   28.10   15.70
  -2  -8  13   18.50   16.10
   2   8 -12   77.89   18.80
   2   8 -12   89.39   24.00
  -2  -8  12   65.39   20.10
   2   8 -11   31.10   17.10
   2   8 -11   14.50   11.80
  -2  -8  11   32.30   16.00
   2   8 -10  332.87   28.50
   2   8 -10  367.86   39.10
  -2  -8  10  341.57   36.60
   2   8  -9  124.89   21.40
   2   8  -9  114.79   22.50
  -2  -8   9  138.69   24.20
   2   8  -8  244.08   27.60
   2   8  -8  239.58   30.20
  -2  -8   8  218.78   27.30
   2   8  -7   20.30   11.60
   2   8  -7   27.40   12.20
  -2  -8   7   24.50   13.00
   2   8  -6  594.24   32.70
   2   8  -6  530.55   32.80
  -2  -8   6  564.44   32.70
   2   8  -5   26.50   11.70
   2   8  -5   18.70   10.20
  -2  -8   5    7.30    9.30
   2   8  -4  626.64   31.20
   2   8  -4  608.94   31.40
  -2  -8   4  560.74   30.00
   2   8  -3  112.59   17.70
   2   8  -3  132.59   18.00
  -2  -8   3  147.69   19.70
   2   8  -2  274.27   21.90
   2   8  -2  308.27   21.30
  -2  -8   2  360.06   23.50
   2   8  -1  193.78    9.60
   2   8  -1  234.48   23.50
   2   8  -1  198.98   16.90
  -2  -8   1  217.48   19.00
   2   8   0  502.35   23.10
   2   8   0  454.55   25.50
   2   8   0  501.65   17.80
  -2  -8   0  505.25   27.00
   2   8   1   12.70    9.50
   2   8   1   23.30    7.90
  -2  -8  -1   14.80    9.20
  -2  -8  -1   16.20    7.00
   2   8   2  520.75   27.70
   2   8   2  465.05   23.10
  -2  -8  -2  480.45   27.50
  -2  -8  -2  451.15   18.20
   2   8   3   12.80    9.50
   2   8   3   -9.30    7.50
  -2  -8  -3    4.70    9.40
  -2  -8  -3   14.60    5.70
   2   8   4  865.51   36.20
   2   8   4  890.71   35.50
  -2  -8  -4  859.01   38.00
  -2  -8  -4  900.21   22.00
   2   8   5   54.09   14.00
   2   8   5   62.59   14.30
  -2  -8  -5   58.19    6.80
  -2  -8  -5   73.79   16.20
   2   8   6  373.46   26.80
   2   8   6  392.86   29.60
  -2  -8  -6  406.76   30.10
   2   8   7   52.89   17.10
   2   8   7   35.10   14.30
  -2  -8  -7   46.70   15.40
   2   8   8  275.97   31.50
   2   8   8  318.27   27.00
  -2  -8  -8  356.66   31.20
   2   8   9   76.69   20.90
   2   8   9   71.29   17.40
  -2  -8  -9   78.29   20.50
   2   8  10  194.88   26.50
   2   8  10  212.38   31.00
  -2  -8 -10  156.98   27.00
   2   8  11   32.30   16.10
   2   8  11    4.70   16.20
  -2  -8 -11   16.00   15.80
   2   8  12  244.78   36.70
  -2  -8 -12  189.08   32.30
   2   8  13   92.39   26.50
  -2  -8 -13   84.79   25.80
   2   8  14   37.70   22.70
  -2  -8 -14   27.30   20.90
   1   7 -14    1.70   15.00
  -1  -7  14   35.40   17.90
   1   7 -13   28.50   16.20
  -1  -7  13   48.40   19.90
   1   7 -12   11.90   15.60
  -1  -7  12   20.90   16.40
   1   7 -11  103.29   24.00
   1   7 -11  121.99   21.10
  -1  -7  11   90.59   21.80
   1   7 -10   24.10   11.90
   1   7 -10   12.30   12.60
  -1  -7  10   23.20   14.50
   1   7  -9   74.49   18.10
   1   7  -9  144.99   21.20
  -1  -7   9   86.69   19.20
   1   7  -8  149.59   20.90
   1   7  -8  116.39   21.40
  -1  -7   8  110.79   20.10
   1   7  -7  802.42   39.00
   1   7  -7  833.42   36.10
  -1  -7   7  810.82   38.70
   1   7  -6    5.80    8.10
   1   7  -6    0.40    8.80
  -1  -7   6    8.40    9.10
   1   7  -5 1322.97   42.40
   1   7  -5 1260.27   44.00
  -1  -7   5 1269.87   43.60
   1   7  -4    9.40    8.80
   1   7  -4   17.70    9.40
  -1  -7   4   21.70    9.80
   1   7  -3  413.46   24.20
   1   7  -3  413.76   24.10
  -1  -7   3  400.86   24.00
   1   7  -2  111.49   15.10
   1   7  -2   91.79   15.50
  -1  -7   2   97.99   15.00
   1   7  -1  483.45   22.50
   1   7  -1  441.36   23.40
   1   7  -1  480.05   13.10
  -1  -7   1  451.55   24.30
   1   7   0   -0.20    5.80
   1   7   0    3.90    7.60
   1   7   0    5.40    5.60
  -1  -7   0   -1.90    6.90
   1   7   1  108.59   15.20
   1   7   1  118.19   12.40
  -1  -7  -1  120.79   16.90
  -1  -7  -1  120.19   12.20
   1   7   2  207.08   20.10
  -1  -7  -2  212.58   16.00
  -1  -7  -2  203.98   11.60
  -1  -7  -2  202.78   20.70
   1   7   3   98.39   15.30
  -1  -7  -3   92.29    8.60
  -1  -7  -3   79.49   14.80
  -1  -7  -3   79.29   13.60
   1   7   4  168.08   19.50
  -1  -7  -4  175.38    8.30
  -1  -7  -4  179.28   20.60
  -1  -7  -4  166.48   19.40
   1   7   5  156.58   19.80
  -1  -7  -5  180.78   22.70
  -1  -7  -5  172.58   21.70
   1   7   6  156.38   20.10
  -1  -7  -6  134.49   20.50
  -1  -7  -6  122.49   19.70
   1   7   7  865.01   37.60
   1   7   7  932.71   42.90
  -1  -7  -7  793.72   40.70
   1   7   8   83.19   19.20
   1   7   8   45.40   14.80
  -1  -7  -8   58.09   17.10
   1   7   9  330.17   35.30
   1   7   9  347.67   27.10
  -1  -7  -9  292.17   33.30
   1   7  10   -8.10   12.40
   1   7  10   -0.50   11.30
  -1  -7 -10   -5.20   12.10
   1   7  11  324.17   32.40
   1   7  11  271.17   36.20
  -1  -7 -11  244.48   34.30
   1   7  12   10.10   17.80
  -1  -7 -12   20.50   18.10
   1   7  13   95.59   26.00
  -1  -7 -13  109.59   29.50
   1   7  14   26.50   21.10
  -1  -7 -14   21.50   21.00
   0   6 -14   15.50   16.90
   0  -6  14   22.00   17.80
   0   6 -13   -9.40   11.90
   0  -6  13   15.70   15.80
   0   6 -12   55.19   19.50
   0  -6  12   76.09   20.90
   0   6 -11   -4.90    8.00
   0   6 -11  -18.80   10.00
   0  -6  11  -12.60    9.40
   0   6 -10  249.18   30.00
   0   6 -10  209.38   23.70
   0  -6  10  177.38   26.00
   0   6  -9   -1.10    9.90
   0   6  -9   -7.30    6.00
   0  -6   9   -2.40   11.40
   0   6  -8  650.33   31.00
   0   6  -8  630.84   34.90
   0  -6   8  646.54   35.30
   0  -6   8  597.14   23.10
   0   6  -7    3.00    7.00
   0   6  -7    6.80    9.20
   0  -6   7   -8.90    7.40
   0  -6   7   -3.60    4.90
   0   6  -6  470.15   25.00
   0   6  -6  437.56   26.70
   0  -6   6  445.06   27.50
   0  -6   6  478.25   15.70
   0   6  -5   31.30   11.40
   0   6  -5    8.10    7.70
   0  -6   5   24.70   10.20
   0   6  -4  975.60   34.60
   0   6  -4  928.11   32.20
   0  -6   4  970.50   34.90
   0   6  -3   13.00    7.90
   0   6  -3    1.90    7.20
   0  -6   3    4.40    7.70
   0   6  -2   68.59   12.50
   0   6  -2   60.89   11.40
   0  -6   2   73.19   12.60
   0   6  -1  213.88   15.10
   0   6  -1  182.38   16.10
   0  -6   1  218.18   17.00
   0  -6   1  195.28    8.60
   0   6   0  148.09   12.50
   0   6   0  184.38   18.60
   0  -6   0  189.78   18.70
   0  -6   0  126.59   10.10
   0   6   1  189.88   18.20
   0   6   1  189.08   11.80
   0  -6  -1  199.88   16.60
   0  -6  -1  178.38   13.30
   0   6   2   49.20   11.60
   0  -6  -2   59.49   10.90
   0  -6  -2   64.29    7.10
   0  -6  -2   58.09   11.80
   0   6   3   -1.60    8.10
   0  -6  -3    4.80    8.10
   0  -6  -3   21.20    9.20
   0  -6  -3    4.50    3.10
   0   6   4  997.70   34.30
   0  -6  -4  987.20   34.80
   0  -6  -4  988.10   36.20
   0   6   5    1.50    8.60
   0  -6  -5   21.20   10.50
   0  -6  -5   18.30   10.30
   0   6   6  494.85   27.20
   0  -6  -6  481.25   29.20
   0  -6  -6  461.25   28.50
   0   6   7  -11.30    8.00
   0  -6  -7   -2.00   10.00
   0  -6  -7   13.80   11.60
   0   6   8  611.84   32.20
   0  -6  -8  627.54   36.50
   0  -6  -8  614.14   36.90
   0   6   9    3.30    9.90
   0  -6  -9    3.40   13.50
   0  -6  -9   27.60   13.90
   0   6  10  258.37   27.80
   0   6  10  221.38   30.50
   0  -6 -10  235.78   30.70
   0   6  11   17.80   13.30
   0   6  11    1.00   15.20
   0  -6 -11  -27.00   12.00
   0   6  12   70.79   22.30
   0  -6 -12   71.69   21.80
   0   6  13    6.00   16.90
   0  -6 -13   32.60   19.30
   0   6  14   22.50   22.70
   0  -6 -14   21.80   21.60
  -1   5 -15   39.20   18.50
   1  -5  15   32.70   19.80
  -1   5 -14   12.40   14.60
   1  -5  14    3.60   15.20
  -1   5 -13   68.69   22.00
   1  -5  13   85.49   23.00
  -1   5 -12   -8.40   11.90
   1  -5  12  -13.00   11.50
  -1   5 -11  607.44   37.90
  -1   5 -11  596.24   30.40
   1  -5  11  578.14   39.10
  -1   5 -10   -3.90    7.10
  -1   5 -10   -2.90    9.20
   1  -5  10   -7.90    7.30
   1  -5  10   -2.90   10.80
  -1   5  -9  420.46   29.50
  -1   5  -9  424.46   24.30
   1  -5   9  441.76   24.30
   1  -5   9  432.26   31.00
  -1   5  -8   18.30    8.90
  -1   5  -8   27.80   11.70
   1  -5   8   35.00   13.60
   1  -5   8   36.00    9.80
  -1   5  -7  502.05   24.00
  -1   5  -7  541.05   29.50
   1  -5   7  510.65   21.00
   1  -5   7  463.25   28.40
  -1   5  -6   42.90   12.50
  -1   5  -6   75.89   12.60
   1  -5   6   81.49   10.10
   1  -5   6   73.39   14.80
  -1   5  -5   32.70   10.40
  -1   5  -5   48.80   10.80
   1  -5   5   31.90   10.70
   1  -5   5   38.60    6.70
  -1   5  -4   29.80    9.70
  -1   5  -4   61.49   11.40
   1  -5   4   46.20   11.40
   1  -5   4   51.39    6.10
  -1   5  -3  509.05   21.90
  -1   5  -3  505.45   23.30
   1  -5   3  520.25   23.90
  -1   5  -2  601.64   23.20
  -1   5  -2  584.84   22.70
   1  -5   2  545.75   23.70
  -1   5  -1   37.00    9.50
  -1   5  -1   40.70    8.80
   1  -5   1   59.59   11.20
   1  -5   1   53.59    6.20
  -1   5   0    9.90    7.90
  -1   5   0    2.70    5.90
   1  -5   0    6.80    6.90
   1  -5   0    6.00    5.20
  -1   5   1  980.40   20.60
  -1   5   1  938.11   28.90
   1  -5  -1  978.00   25.00
   1  -5  -1  914.51   28.90
  -1   5   2    2.20    7.10
   1  -5  -2    0.10    6.60
   1  -5  -2    4.30    6.90
  -1   5   3 1161.58   33.90
   1  -5  -3 1135.09   34.50
   1  -5  -3 1153.68   33.40
  -1   5   4   86.99   13.60
   1  -5  -4   73.59   13.30
   1  -5  -4   73.69   12.90
  -1   5   5 1204.98   36.90
   1  -5  -5 1183.58   39.10
   1  -5  -5 1212.08   40.20
  -1   5   6    3.40    9.00
   1  -5  -6    0.30    8.40
   1  -5  -6   10.00    9.90
  -1   5   7  447.56   25.80
   1  -5  -7  432.46   28.10
   1  -5  -7  475.95   29.80
  -1   5   8    8.50   10.20
   1  -5  -8   21.10   12.30
   1  -5  -8   -6.60   10.00
  -1   5   9  547.65   31.50
   1  -5  -9  519.45   36.80
   1  -5  -9  535.25   34.30
  -1   5  10  -17.00    8.60
   1  -5 -10   15.70   14.00
   1  -5 -10    3.10   12.00
  -1   5  11   94.59   19.20
   1  -5 -11  109.79   24.20
  -1   5  12   -6.30   11.10
  -1   5  12    0.60   16.10
   1  -5 -12    2.10   14.00
  -1   5  13  -10.50   14.70
   1  -5 -13   14.40   17.70
  -1   5  14  -16.50   14.50
   1  -5 -14    1.50   17.60
  -1   5  15    1.90   18.60
   1  -5 -15  -23.10   16.80
  -2   4 -15  109.19   26.40
   2  -4  15  100.99   26.60
  -2   4 -14  154.08   28.10
   2  -4  14  163.48   31.10
  -2   4 -13   33.50   16.90
   2  -4  13   46.40   18.50
  -2   4 -12  310.87   34.80
   2  -4  12  273.57   34.60
   2  -4  12  309.77   27.60
  -2   4 -11   -6.80   10.90
   2  -4  11    5.00    9.50
   2  -4  11    2.40   12.40
  -2   4 -10  165.98   23.20
   2  -4  10  223.38   23.90
   2  -4  10  175.98   26.90
  -2   4  -9   40.60   14.10
  -2   4  -9    5.00    6.80
   2  -4   9   17.30    8.70
   2  -4   9   23.20   13.10
  -2   4  -8  609.14   31.80
  -2   4  -8  631.84   25.60
   2  -4   8  677.93   28.10
   2  -4   8  667.03   34.90
  -2   4  -7   74.79   14.50
  -2   4  -7   67.39   11.40
   2  -4   7   89.59   12.90
   2  -4   7   61.59   15.00
  -2   4  -6  425.46   19.40
  -2   4  -6  431.76   24.60
   2  -4   6  464.25   19.70
   2  -4   6  438.56   25.40
  -2   4  -5   83.79   11.30
  -2   4  -5   55.59   12.00
   2  -4   5   43.10   11.50
   2  -4   5   80.69   10.40
  -2   4  -4  403.26   21.20
  -2   4  -4  412.06   17.80
   2  -4   4  423.16   14.90
   2  -4   4  404.36   22.00
  -2   4  -3   73.09   11.60
  -2   4  -3   74.29   10.60
   2  -4   3   94.49    8.10
   2  -4   3   70.49   11.60
  -2   4  -2 1360.96   30.50
  -2   4  -2 1348.37   32.20
   2  -4   2 1366.46   33.60
   2  -4   2 1434.16   21.80
  -2   4  -1  152.08   12.50
  -2   4  -1  151.18   11.90
   2  -4   1  158.08    9.10
   2  -4   1  170.48   13.70
  -2   4   0   92.69    9.10
  -2   4   0  103.79   12.30
   2  -4   0   91.49    9.10
   2  -4   0   81.29   10.60
  -2   4   1    9.50    4.50
  -2   4   1    7.20    7.30
   2  -4  -1    1.00    6.10
   2  -4  -1    7.20    7.10
  -2   4   2  252.67   15.50
   2  -4  -2  281.77   16.50
   2  -4  -2  242.38   15.80
  -2   4   3  141.79   15.50
   2  -4  -3  157.88   15.40
   2  -4  -3  136.39   14.80
  -2   4   4 1583.04   39.30
   2  -4  -4 1572.24   41.20
   2  -4  -4 1661.53   40.40
  -2   4   5   98.49   14.30
   2  -4  -5  125.59   16.30
   2  -4  -5   92.19   14.90
  -2   4   6  471.55   24.30
   2  -4  -6  479.55   25.70
   2  -4  -6  429.56   26.20
   2  -4  -6  426.16   11.70
  -2   4   7   11.10    9.00
   2  -4  -7   10.60    9.80
   2  -4  -7   10.10   10.40
   2  -4  -7   -3.00    3.80
  -2   4   8  552.24   28.80
   2  -4  -8  608.64   19.20
   2  -4  -8  590.14   34.80
   2  -4  -8  581.04   31.90
  -2   4   9   73.69   14.80
   2  -4  -9   59.59   15.90
   2  -4  -9   64.89   18.60
  -2   4  10  370.66   26.60
   2  -4 -10  477.15   36.10
   2  -4 -10  433.06   32.70
  -2   4  11   33.60   13.20
   2  -4 -11   25.70   15.30
   2  -4 -11   33.80   16.40
  -2   4  12   86.59   18.80
   2  -4 -12   74.89   22.40
   2  -4 -12   56.39   21.80
  -2   4  13   26.40   18.80
   2  -4 -13   16.30   16.30
  -2   4  14  106.79   27.00
   2  -4 -14   78.99   23.80
  -2   4  15   14.50   19.30
   2  -4 -15    5.80   19.70
  -3   3 -15  137.49   30.00
  -3   3 -15  105.49   24.70
  -3   3 -14  112.49   25.90
  -3   3 -14   50.59   21.60
   3  -3  14   83.09   21.10
  -3   3 -13  166.18   28.10
  -3   3 -13  179.58   32.30
   3  -3  13  126.79   23.10
  -3   3 -12   54.09   19.10
  -3   3 -12   37.70   16.30
   3  -3  12    8.10   11.70
  -3   3 -11  278.27   34.40
  -3   3 -11  262.57   30.20
   3  -3  11  231.18   26.50
  -3   3 -10  157.28   23.20
  -3   3 -10  100.09   21.00
   3  -3  10  129.69   19.70
  -3   3  -9  352.06   26.20
  -3   3  -9  311.07   17.30
  -3   3  -9  330.67   27.30
   3  -3   9  293.87   22.50
  -3   3  -8  259.57   25.20
  -3   3  -8  257.97   26.70
  -3   3  -8  253.47   15.50
   3  -3   8  249.28   19.60
  -3   3  -7  955.10   26.60
  -3   3  -7  958.20   36.30
  -3   3  -7  908.61   37.60
   3  -3   7  915.21   31.90
  -3   3  -6  174.38   12.00
  -3   3  -6  194.98   22.00
  -3   3  -6  156.78   17.70
   3  -3   6  158.28   14.10
  -3   3  -5  619.24   26.50
  -3   3  -5  675.93   28.30
  -3   3  -5  636.94   19.30
   3  -3   5  639.14   22.50
  -3   3  -4   53.29   10.60
  -3   3  -4   58.99    8.10
   3  -3   4   57.39    9.00
   3  -3   4   72.49   12.50
  -3   3  -3   89.89   11.60
  -3   3  -3  103.99   10.00
   3  -3   3   89.89   12.10
   3  -3   3   92.39    9.70
  -3   3  -2 1531.55   28.10
  -3   3  -2 1564.14   33.00
   3  -3   2 1515.05   33.50
   3  -3   2 1518.35   26.30
  -3   3  -1 5095.89   57.99
  -3   3  -1 5231.08   60.09
   3  -3   1 5153.38   62.59
   3  -3   1 5212.88   54.49
  -3   3   0   -0.40    5.00
  -3   3   0    1.20    6.00
   3  -3   0    0.50    5.60
   3  -3   0   -4.90    5.70
  -3   3   1  172.38    8.70
  -3   3   1  173.48   13.50
   3  -3  -1  183.28   13.00
   3  -3  -1  170.38   12.90
  -3   3   2  242.78    7.50
  -3   3   2  237.68   14.90
   3  -3  -2  233.78   15.10
   3  -3  -2  246.28   14.20
  -3   3   3 2156.78   41.50
   3  -3  -3 2130.19   43.50
   3  -3  -3 2183.38   40.30
  -3   3   4   56.69    5.00
  -3   3   4   52.79   10.60
   3  -3  -4   53.69   10.60
   3  -3  -4   44.50   10.90
  -3   3   5  484.05   13.10
  -3   3   5  516.75   23.70
   3  -3  -5  465.25   22.50
   3  -3  -5  470.05   25.00
  -3   3   6  368.46   21.70
   3  -3  -6  365.46   13.90
   3  -3  -6  423.16   25.80
   3  -3  -6  379.26   22.70
  -3   3   7  497.45   25.90
   3  -3  -7  490.75   27.20
   3  -3  -7  535.85   30.00
   3  -3  -7  513.05   17.80
  -3   3   8   90.99   15.80
   3  -3  -8  114.09   11.60
   3  -3  -8  123.09   18.90
   3  -3  -8   98.59   18.00
  -3   3   9  280.77   22.50
   3  -3  -9  269.17   16.20
   3  -3  -9  230.28   27.90
   3  -3  -9  284.87   28.50
  -3   3  10   35.80   13.80
   3  -3 -10   49.20   16.00
   3  -3 -10   61.89   18.20
   3  -3 -10   21.90    8.40
  -3   3  11  227.08   26.30
   3  -3 -11  236.18   29.90
   3  -3 -11  254.77   32.30
  -3   3  12   30.00   14.30
   3  -3 -12   34.50   17.30
   3  -3 -12   25.20   16.40
  -3   3  13  125.89   22.10
   3  -3 -13  108.39   24.90
  -3   3  14   88.59   24.40
   3  -3 -14  173.28   30.50
  -3   3  15  170.18   33.30
   3  -3 -15  183.88   33.70
  -4   2 -15  -15.30   16.20
  -4   2 -15    4.50   12.90
   4  -2  15    1.80   14.80
  -4   2 -14   66.89   21.30
  -4   2 -14  100.09   26.60
   4  -2  14  165.08   28.80
  -4   2 -13   40.00   18.20
  -4   2 -13   16.70   13.90
   4  -2  13   16.00   14.80
  -4   2 -12   87.69   23.00
  -4   2 -12  125.79   23.30
   4  -2  12   96.29   21.40
  -4   2 -11   91.59   19.30
  -4   2 -11   66.69   19.30
   4  -2  11   50.79   16.40
  -4   2 -10  234.98   30.00
  -4   2 -10  232.48   26.10
   4  -2  10  190.48   23.60
  -4   2  -9  254.67   28.60
  -4   2  -9  275.07   27.30
   4  -2   9  246.78   22.20
  -4   2  -8  458.45   29.10
  -4   2  -8  446.46   17.10
  -4   2  -8  436.46   25.70
   4  -2   8  401.36   24.90
  -4   2  -7  161.18   20.40
  -4   2  -7  185.28   20.10
  -4   2  -7  166.58   10.30
   4  -2   7  146.89   18.00
  -4   2  -6  284.97   12.20
  -4   2  -6  286.47   20.10
  -4   2  -6  300.77   21.80
   4  -2   6  294.47   19.30
  -4   2  -5   19.90    9.10
  -4   2  -5   27.50    5.20
  -4   2  -5   11.50    8.20
   4  -2   5   30.60    9.00
  -4   2  -4  858.11   17.10
  -4   2  -4  871.11   29.50
  -4   2  -4  860.11   27.80
   4  -2   4  863.51   25.60
  -4   2  -3    1.00    3.60
  -4   2  -3   13.80    7.40
  -4   2  -3   -2.50    6.00
   4  -2   3   10.10    6.50
  -4   2  -2 1418.36   22.40
  -4   2  -2 1444.16   31.00
   4  -2   2 1435.96   30.60
   4  -2   2 1419.16   27.70
  -4   2  -1   41.40    7.80
  -4   2  -1   47.60    7.00
   4  -2   1   48.40    8.20
   4  -2   1   37.80    7.80
  -4   2   0 1243.68   24.40
  -4   2   0 1240.38   23.70
   4  -2   0 1253.77   23.60
   4  -2   0 1259.37   25.80
  -4   2   1  867.31   18.00
  -4   2   1  844.32   22.40
   4  -2  -1  844.52   23.00
   4  -2  -1  852.71   19.20
  -4   2   2  686.63   22.10
  -4   2   2  713.73   15.50
   4  -2  -2  708.23   18.50
   4  -2  -2  666.23   22.70
  -4   2   3   -2.20    3.40
  -4   2   3   -7.70    6.10
   4  -2  -3   -6.30    5.30
   4  -2  -3   -3.70    6.80
  -4   2   4  214.58   15.70
  -4   2   4  226.88   10.60
   4  -2  -4  210.98   17.90
   4  -2  -4  221.88   14.50
  -4   2   5  584.54   17.50
  -4   2   5  632.64   25.50
   4  -2  -5  598.14   23.40
   4  -2  -5  664.33   28.20
  -4   2   6   72.39   13.10
   4  -2  -6   82.89   13.20
   4  -2  -6   75.99   14.50
   4  -2  -6   70.39    9.50
  -4   2   7   -6.00    6.70
   4  -2  -7   -8.00    4.60
   4  -2  -7    6.80    9.60
   4  -2  -7   -3.50    7.20
  -4   2   8  314.77   22.40
   4  -2  -8  284.57   21.90
   4  -2  -8  284.87   16.90
   4  -2  -8  280.97   24.20
  -4   2   9  193.18   23.00
   4  -2  -9  268.27   26.90
   4  -2  -9  228.58   27.40
   4  -2  -9  207.38   16.10
  -4   2  10  285.97   28.20
   4  -2 -10  305.27   30.60
   4  -2 -10  292.27   19.80
   4  -2 -10  311.47   33.50
  -4   2  11   -1.80    9.20
   4  -2 -11  -17.30   10.90
   4  -2 -11    1.20   12.40
   4  -2 -11  -13.00    7.10
  -4   2  12  326.27   33.10
   4  -2 -12  309.07   34.70
   4  -2 -12  305.17   35.60
  -4   2  13   86.59   20.80
   4  -2 -13   84.49   22.10
   4  -2 -13  146.59   29.70
  -4   2  14  161.88   30.70
   4  -2 -14  104.79   24.40
  -4   2  15    5.40   18.50
   4  -2 -15   -5.20   15.90
  -5   1 -15   79.59   26.00
  -5   1 -15   39.00   18.40
   5  -1  15   38.70   20.40
  -5   1 -14   12.20   13.60
  -5   1 -14  -19.10   12.60
   5  -1  14  -10.50   12.70
  -5   1 -13   47.90   18.90
  -5   1 -13   35.80   16.60
   5  -1  13   27.80   17.10
  -5   1 -12   47.10   19.20
  -5   1 -12   65.29   17.80
   5  -1  12   34.70   16.30
  -5   1 -11   56.69   15.70
  -5   1 -11   18.40   13.60
   5  -1  11    4.60   11.80
  -5   1 -10   13.30   12.50
  -5   1 -10   -5.70    7.30
   5  -1  10   10.00   11.60
  -5   1  -9  612.54   31.70
  -5   1  -9  584.74   35.00
   5  -1   9  626.24   34.30
  -5   1  -8    3.60    8.50
  -5   1  -8  -12.80    7.50
   5  -1   8    5.40    9.00
   5  -1   8   -0.30    4.30
  -5   1  -7 1556.44   44.50
  -5   1  -7 1577.14   49.00
   5  -1   7 1652.73   47.20
   5  -1   7 1554.54   24.20
  -5   1  -6    8.60    9.20
  -5   1  -6   22.10    8.60
   5  -1   6    9.60    8.30
  -5   1  -5 2239.98   51.09
  -5   1  -5 2243.88   48.10
   5  -1   5 2232.68   48.20
  -5   1  -4    2.10    6.50
  -5   1  -4    2.20    7.20
   5  -1   4    2.10    7.70
  -5   1  -3  402.66   19.10
  -5   1  -3  407.56   18.60
   5  -1   3  442.66   19.80
  -5   1  -2 1300.77   30.00
  -5   1  -2 1257.77   17.50
  -5   1  -2 1247.68   28.10
   5  -1   2 1224.58   28.60
  -5   1  -1    1.20    4.30
  -5   1  -1   -5.10    5.20
   5  -1   1   -3.30    5.30
   5  -1   1   -3.30    6.50
  -5   1   0 1566.94   26.70
  -5   1   0 1594.54   29.20
   5  -1   0 1604.84   31.40
   5  -1   0 1570.94   22.90
  -5   1   1 3425.16   44.10
   5  -1  -1 3506.95   47.20
   5  -1  -1 3400.06   34.60
   5  -1  -1 3359.66   48.40
  -5   1   2  162.48   10.60
   5  -1  -2  151.88   13.50
   5  -1  -2  148.49   13.20
   5  -1  -2  138.99    8.00
  -5   1   3 2208.28   34.70
   5  -1  -3 2126.89   42.30
   5  -1  -3 2166.78   32.30
   5  -1  -3 2229.58   42.80
  -5   1   4   12.40    5.80
   5  -1  -4   17.30    8.80
   5  -1  -4    0.80    5.60
   5  -1  -4   -2.70    8.00
  -5   1   5    3.80    5.20
   5  -1  -5    0.90    8.30
   5  -1  -5    9.70    6.40
   5  -1  -5    1.80    7.60
   5  -1  -6  351.16   18.90
   5  -1  -6  304.97   21.60
   5  -1  -6  392.56   22.40
   5  -1  -7  269.67   19.00
   5  -1  -7  274.67   20.20
   5  -1  -7  261.57   21.70
   5  -1  -7  206.18   15.80
  -5   1   8   11.20   10.20
   5  -1  -8    5.70    8.00
   5  -1  -8    3.40   10.00
   5  -1  -8   -1.00    6.50
  -5   1   9  514.35   30.00
   5  -1  -9  565.64   26.40
   5  -1  -9  552.74   32.90
   5  -1  -9  520.15   29.00
  -5   1  10  247.98   27.50
   5  -1 -10  227.98   22.50
   5  -1 -10  233.78   28.20
   5  -1 -10  271.87   28.00
  -5   1  11  532.15   33.40
   5  -1 -11  470.65   35.80
   5  -1 -11  526.85   28.90
   5  -1 -11  481.95   32.60
  -5   1  12   -3.70   10.70
   5  -1 -12    0.40    9.80
   5  -1 -12   -6.70   11.90
   5  -1 -12    3.90   14.00
  -5   1  13  178.58   26.40
   5  -1 -13  194.58   28.90
   5  -1 -13  175.28   30.60
   5  -1 -14   46.20   20.60
   5  -1 -14   21.70   17.80
  -5   1  15    6.40   14.90
   5  -1 -15  -11.40   14.90
  -6   0 -15   27.80   21.30
   6   0  15   -2.10   14.60
  -6   0 -14   96.19   26.10
  -6   0 -14   83.19   21.10
   6   0  14  138.89   27.80
  -6   0 -13    4.00   14.30
  -6   0 -13  -13.90    8.90
   6   0  13    2.90   13.00
  -6   0 -12  158.38   23.50
  -6   0 -12   75.99   20.30
   6   0  12   86.79   22.20
  -6   0 -11  -15.10    8.30
  -6   0 -11  -12.90   10.10
   6   0  11    5.90   13.30
  -6   0 -10  171.68   22.80
  -6   0 -10  143.19   23.80
   6   0  10  118.29   22.00
  -6   0  -9   -3.90    8.10
  -6   0  -9   -1.70   10.40
   6   0   9    5.20   10.60
  -6   0  -8 1454.05   45.00
  -6   0  -8 1380.56   50.09
   6   0   8 1453.25   49.30
  -6   0  -7    0.40    6.70
  -6   0  -7   -1.20    8.50
   6   0   7   -1.60    8.80
  -6   0  -6  496.35   24.30
  -6   0  -6  495.95   27.40
   6   0   6  525.45   27.90
  -6   0  -5    5.00    8.50
  -6   0  -5    0.20    6.70
   6   0   5  -11.80    7.20
  -6   0  -4 2175.08   47.30
  -6   0  -4 2080.99   44.10
   6   0   4 2150.38   46.60
  -6   0  -3   -2.30    6.30
  -6   0  -3    0.10    6.70
   6   0   3    4.80    7.90
  -6   0  -2 1840.52   34.60
  -6   0  -2 1829.42   37.20
   6   0   2 1787.52   38.10
   6   0   2 1808.72   23.20
  -6   0  -1    4.10    5.80
  -6   0  -1   -0.80    5.00
   6   0   1   -0.30    5.10
   6   0   1    3.40    7.10
  -6   0   0  434.06   18.20
  -6   0   0  459.15   11.50
   6   0   0  490.45   20.20
   6   0   0  469.75   16.80
  -6   0   1   -2.40    5.50
   6   0  -1  -12.30    6.30
   6   0  -1    1.60    6.50
  -6   0   2 1569.84   31.80
   6   0  -2 1556.84   17.10
   6   0  -2 1536.75   34.40
   6   0  -2 1556.74   34.00
  -6   0   3    0.90    5.50
   6   0  -3   -8.50    6.90
   6   0  -3    0.90    4.00
   6   0  -3   -4.50    6.90
  -6   0   4 3479.05   53.19
   6   0  -4 3482.25   45.30
   6   0  -4 3459.05   60.79
   6   0  -4 3321.37   56.59
  -6   0   5    3.40    5.60
   6   0  -5   12.40    8.90
   6   0  -5   -2.10    7.60
   6   0  -5   -3.50    5.20
  -6   0   6 1383.06   36.30
   6   0  -6 1418.86   42.10
   6   0  -6 1367.26   34.40
   6   0  -6 1351.26   40.60
   6   0  -7    3.60    7.10
   6   0  -7    6.00    8.40
   6   0  -7   -2.90    6.30
   6   0  -7   -6.20    7.80
   6   0  -8  852.31   32.90
   6   0  -8  813.42   35.40
   6   0  -8  832.52   36.50
   6   0  -8  875.51   33.20
   6   0  -9   -1.90    7.90
   6   0  -9    4.00    8.20
   6   0  -9  -20.50    7.80
   6   0  -9  -10.50    7.20
   6   0 -10   51.29   14.10
   6   0 -10   55.49   16.00
   6   0 -10   34.90   13.90
   6   0 -10   38.20   13.20
  -6   0  11  -24.40    8.90
   6   0 -11    3.00   11.20
   6   0 -11   -4.50   11.70
   6   0 -11   -4.90    8.80
  -6   0  12   35.20   15.30
   6   0 -12   76.19   21.20
   6   0 -12   64.89   16.20
   6   0 -12   62.99   17.70
  -6   0  13   -3.80   12.00
   6   0 -13  -19.60    9.70
   6   0 -13   16.80   15.50
   6   0 -13    5.90   10.40
  -6   0  14    8.40   11.90
   6   0 -14   12.80   15.40
   6   0 -14    0.30   17.00
  -6   0  15   -7.40   14.20
   6   0 -15   -6.60   14.70
  -7  -1 -15   75.69   24.10
   7   1  15   77.69   23.10
  -7  -1 -14  -19.70   12.50
  -7  -1 -14   -5.90   11.90
   7   1  14  -13.10   13.10
  -7  -1 -13  120.89   22.50
  -7  -1 -13  131.59   28.30
   7   1  13  140.29   28.20
  -7  -1 -12   65.99   20.30
  -7  -1 -12   26.70   14.10
   7   1  12   21.80   16.40
  -7  -1 -11  169.98   27.70
  -7  -1 -11  250.07   28.00
   7   1  11  202.28   29.20
  -7  -1 -10   76.89   19.80
  -7  -1 -10   78.69   17.10
   7   1  10   46.60   16.50
  -7  -1  -9  491.95   28.60
  -7  -1  -9  498.95   34.70
   7   1   9  499.75   34.00
  -7  -1  -8    2.00   11.10
  -7  -1  -8    8.00    8.60
   7   1   8   -3.60    9.10
  -7  -1  -7  532.45   26.40
  -7  -1  -7  533.55   30.90
   7   1   7  523.05   31.10
  -7  -1  -6  280.67   19.60
  -7  -1  -6  286.07   22.30
   7   1   6  302.17   23.80
  -7  -1  -5  870.31   33.50
  -7  -1  -5  848.52   30.20
   7   1   5  815.02   33.00
  -7  -1  -4  457.65   22.90
  -7  -1  -4  471.75   22.00
   7   1   4  458.05   24.40
  -7  -1  -3  281.97   17.00
  -7  -1  -3  292.87   17.70
   7   1   3  278.57   19.50
   7   1   3  323.87   10.50
  -7  -1  -2  864.31   27.20
  -7  -1  -2  846.92   24.10
   7   1   2  873.41   29.00
   7   1   2  882.31   19.40
  -7  -1  -1  448.26   15.30
  -7  -1  -1  413.16   19.30
   7   1   1  448.66   16.30
   7   1   1  454.35   21.00
  -7  -1   0    6.90    4.30
  -7  -1   0    8.70    6.60
   7   1   0    4.90    6.60
   7   1   0    2.20    7.80
  -7  -1   1  450.05   19.50
   7   1  -1  479.85   20.10
   7   1  -1  466.95   20.40
  -7  -1   2    8.90    7.00
   7   1  -2    0.60    7.60
   7   1  -2   21.60    8.50
  -7  -1   3 1198.98   32.00
  -7  -1   3 1203.28   18.60
   7   1  -3 1148.79   31.50
   7   1  -3 1194.68   35.00
  -7  -1   4   92.69   12.70
   7   1  -4   77.89   12.70
   7   1  -4   88.69   13.30
   7   1  -4   89.59    8.70
  -7  -1   5 1950.30   44.70
   7   1  -5 1997.10   49.60
   7   1  -5 1930.21   44.50
   7   1  -5 2034.00   36.40
  -7  -1   6   70.59   12.50
   7   1  -6   62.89   10.40
   7   1  -6   51.49   12.70
   7   1  -6   49.50   11.60
  -7  -1   7 2097.39   51.19
   7   1  -7 2017.20   44.90
   7   1  -7 2035.00   51.39
   7   1  -7 2005.80   54.89
  -7  -1   8   19.80   10.30
   7   1  -8   21.10   11.20
   7   1  -8   49.20   11.10
   7   1  -8   51.39   14.20
   7   1  -9  500.85   30.30
   7   1  -9  508.25   27.00
   7   1  -9  454.15   28.20
   7   1  -9  503.45   31.40
   7   1 -10   66.49   15.30
   7   1 -10   38.00   14.90
   7   1 -10   63.49   17.50
   7   1 -10   74.19   15.90
   7   1 -11  338.87   27.50
   7   1 -11  349.27   30.50
   7   1 -11  246.78   29.00
   7   1 -11  294.17   25.10
   7   1 -12    5.90   11.50
   7   1 -12   -5.90    9.90
   7   1 -12   27.60   12.80
   7   1 -12   16.80   14.50
  -7  -1  13   83.19   22.10
   7   1 -13   73.39   20.60
   7   1 -13   66.49   18.10
  -7  -1  14   -0.30   12.20
   7   1 -14   46.80   20.40
   7   1 -14    7.60   14.70
   7   1 -15   41.90   19.70
  -8  -2 -15   -8.80   16.70
   8   2  15   34.60   20.60
  -8  -2 -14  185.38   32.50
   8   2  14  183.38   32.20
  -8  -2 -13   13.90   12.30
  -8  -2 -13    9.40   17.30
   8   2  13  -11.90   14.50
  -8  -2 -12  119.29   26.40
  -8  -2 -12  203.88   26.30
   8   2  12  168.78   30.40
  -8  -2 -11    9.10   14.10
  -8  -2 -11   28.50   12.70
   8   2  11   37.80   18.40
  -8  -2 -10  309.87   25.40
  -8  -2 -10  277.07   32.60
   8   2  10  313.17   34.70
  -8  -2  -9   52.99   14.00
  -8  -2  -9   31.90   15.30
   8   2   9   15.20   14.00
  -8  -2  -8  262.57   28.10
  -8  -2  -8  286.77   21.90
   8   2   8  250.27   28.80
  -8  -2  -7   28.00   10.20
  -8  -2  -7   -3.70    8.20
   8   2   7   -1.00   10.00
  -8  -2  -6  813.72   31.80
  -8  -2  -6  839.92   36.10
   8   2   6  829.62   16.10
   8   2   6  804.22   37.20
  -8  -2  -5   -1.60    6.20
  -8  -2  -5    1.40    8.40
   8   2   5    3.20    8.90
   8   2   5    3.10    4.10
  -8  -2  -4  135.79   15.70
  -8  -2  -4  104.59   14.60
   8   2   4  119.49   17.40
   8   2   4   94.09    8.30
  -8  -2  -3  133.49   15.90
  -8  -2  -3  171.08   16.20
   8   2   3  152.78   10.20
   8   2   3  180.98   18.70
  -8  -2  -2  577.54   21.30
  -8  -2  -2  577.44   24.30
   8   2   2  595.44   19.00
   8   2   2  536.55   25.50
  -8  -2  -1   36.00    7.40
  -8  -2  -1   56.19   11.80
   8   2   1   34.50    9.90
   8   2   1   30.10    8.30
  -8  -2   0 1379.36   35.90
  -8  -2   0 1427.76   24.80
   8   2   0 1401.06   35.70
   8   2   0 1349.66   33.20
  -8  -2   1  456.05   21.40
  -8  -2   1  473.55   11.70
   8   2  -1  455.75   21.30
   8   2  -1  460.75   21.50
  -8  -2   2  996.60   15.70
  -8  -2   2  999.70   31.40
   8   2  -2  981.20   29.70
   8   2  -2  962.50   31.30
  -8  -2   3  188.98   16.00
  -8  -2   3  221.58    9.00
   8   2  -3  211.08   16.60
   8   2  -3  215.78   17.10
  -8  -2   4  742.03   28.90
  -8  -2   4  739.13   18.50
   8   2  -4  753.62   31.60
   8   2  -4  726.83   26.60
  -8  -2   5  161.58   11.20
  -8  -2   5  175.28   19.30
   8   2  -5  233.38   20.60
   8   2  -5  185.58   16.80
  -8  -2   6  809.52   32.90
  -8  -2   6  800.42   24.80
   8   2  -6  817.42   30.90
   8   2  -6  818.62   35.40
  -8  -2   7   36.60   11.80
   8   2  -7   51.39   12.50
   8   2  -7   53.59    9.90
   8   2  -7   68.39   15.00
  -8  -2   8  375.26   25.80
   8   2  -8  362.16   21.10
   8   2  -8  402.86   28.10
   8   2  -8  387.56   25.40
  -8  -2   9   82.69   16.90
   8   2  -9   86.29   18.90
   8   2  -9   72.99   14.40
   8   2  -9   74.19   16.00
  -8  -2  10  598.94   34.80
   8   2 -10  621.44   35.20
   8   2 -10  588.54   30.60
   8   2 -10  581.34   36.20
  -8  -2  11   14.90   13.00
   8   2 -11   20.80   11.00
   8   2 -11    2.40   11.90
   8   2 -11   17.40   14.10
  -8  -2  12  192.18   27.70
   8   2 -12  210.08   28.90
   8   2 -12  247.38   27.80
   8   2 -12  229.78   31.10
  -8  -2  13   18.60   14.30
   8   2 -13    6.30   13.30
   8   2 -13    4.80   12.10
   8   2 -13   39.80   14.70
  -8  -2  14   66.39   20.00
   8   2 -14   87.89   21.60
   8   2 -14  119.69   26.30
   8   2 -15    2.10   16.90
  -9  -3 -14   45.70   23.30
   9   3  14   95.69   27.50
  -9  -3 -13  110.69   27.70
   9   3  13  129.29   27.90
  -9  -3 -12   -6.70   14.00
  -9  -3 -12    4.60   10.90
   9   3  12   -9.80   13.90
  -9  -3 -11  267.77   35.50
  -9  -3 -11  313.37   26.50
   9   3  11  314.27   37.60
  -9  -3 -10   75.29   16.90
  -9  -3 -10   51.79   19.00
   9   3  10   82.49   21.30
  -9  -3  -9  165.78   22.00
  -9  -3  -9  169.68   26.20
   9   3   9  151.38   25.60
  -9  -3  -8   65.59   14.20
  -9  -3  -8   52.19   16.70
   9   3   8   33.90   15.00
  -9  -3  -7   68.79   14.50
  -9  -3  -7   40.70   14.50
   9   3   7   38.00   15.50
  -9  -3  -6   25.50   11.90
  -9  -3  -6   12.50    8.30
   9   3   6   20.60   12.20
   9   3   6   22.90    6.00
  -9  -3  -5  487.65   27.30
  -9  -3  -5  516.75   26.00
   9   3   5  521.35   30.60
   9   3   5  494.75   17.10
  -9  -3  -4  269.97   19.40
  -9  -3  -4  223.98   17.80
   9   3   4  238.08   21.50
   9   3   4  215.88   13.10
  -9  -3  -3  564.04   26.20
  -9  -3  -3  567.14   25.00
   9   3   3  610.74   20.80
   9   3   3  604.34   28.90
  -9  -3  -2   60.29   10.70
  -9  -3  -2   66.49   12.20
   9   3   2   75.59   13.50
   9   3   2   62.39   10.20
  -9  -3  -1  175.08   12.30
  -9  -3  -1  180.38   18.50
   9   3   1  156.98   17.30
   9   3   1  169.78   14.10
  -9  -3   0   77.79   13.80
  -9  -3   0   84.49    9.40
   9   3   0   72.09   12.30
   9   3   0   84.99   13.60
  -9  -3   1 1389.76   39.30
  -9  -3   1 1499.25   26.20
   9   3  -1 1471.95   39.50
   9   3  -1 1493.45   38.10
  -9  -3   2  296.77   11.30
  -9  -3   2  296.47   19.90
   9   3  -2  289.97   18.60
   9   3  -2  276.97   20.00
  -9  -3   3   86.79   14.40
  -9  -3   3   73.79    7.50
   9   3  -3   78.19   14.50
   9   3  -3   98.69   13.70
  -9  -3   4   13.30    9.20
  -9  -3   4   33.00    6.30
   9   3  -4   19.30    9.80
   9   3  -4   25.70    9.00
  -9  -3   5  190.78   12.20
  -9  -3   5  243.18   24.40
   9   3  -5  178.88   21.10
   9   3  -5  180.08   18.40
  -9  -3   6  192.48   21.60
  -9  -3   6  169.68   13.20
   9   3  -6  168.78   21.80
   9   3  -6  205.08   18.10
  -9  -3   7  283.77   27.80
  -9  -3   7  286.27   17.50
   9   3  -7  252.07   20.10
   9   3  -7  289.57   25.40
  -9  -3   8  104.29   14.70
  -9  -3   8  134.59   20.40
   9   3  -8  131.59   21.80
   9   3  -8  142.39   19.40
  -9  -3   9  103.89   15.60
  -9  -3   9  135.49   22.20
   9   3  -9  112.29   20.70
   9   3  -9  141.19   19.90
  -9  -3  10   10.90   10.10
  -9  -3  10   18.10   13.10
   9   3 -10   15.10   12.60
   9   3 -10    6.40   11.40
  -9  -3  11  130.39   19.70
  -9  -3  11  163.38   25.60
   9   3 -11  198.68   26.20
   9   3 -11  131.69   24.00
  -9  -3  12  -11.50    8.80
   9   3 -12   11.40   13.20
   9   3 -12   -0.10   11.90
  -9  -3  13   89.19   22.70
   9   3 -13  114.29   24.50
   9   3 -13  133.29   26.00
  -9  -3  14    4.10   13.00
   9   3 -14   36.50   16.80
 -10  -4 -14   36.30   22.70
  10   4  14   -8.50   16.90
 -10  -4 -13   -1.50   15.40
  10   4  13   37.40   22.20
 -10  -4 -12   21.60   19.10
  10   4  12   28.50   20.40
 -10  -4 -11   23.60   16.90
 -10  -4 -11    9.70   10.10
  10   4  11  -14.80   14.80
 -10  -4 -10  193.58   30.30
 -10  -4 -10  292.97   24.90
  10   4  10  190.98   29.80
 -10  -4  -9   19.60   10.50
 -10  -4  -9    8.90   14.60
  10   4   9   14.10   15.20
 -10  -4  -8  353.46   25.70
 -10  -4  -8  364.76   30.80
  10   4   8  429.26   34.60
 -10  -4  -7   27.80   14.00
 -10  -4  -7   44.60   12.90
  10   4   7   27.10   14.50
 -10  -4  -6  889.91   39.40
 -10  -4  -6  957.50   36.70
  10   4   6  857.31   25.20
  10   4   6  916.41   42.40
 -10  -4  -5   10.20    9.60
 -10  -4  -5   -1.50    7.60
  10   4   5  -10.60    9.60
  10   4   5    9.80    7.00
 -10  -4  -4  713.03   30.80
 -10  -4  -4  690.63   31.20
  10   4   4  748.73   35.80
  10   4   4  725.93   25.30
 -10  -4  -3  203.78   17.80
 -10  -4  -3  200.58   19.60
  10   4   3  212.58   16.10
  10   4   3  249.28   24.10
 -10  -4  -2  315.97   18.90
 -10  -4  -2  295.17   20.50
  10   4   2  304.67   18.80
  10   4   2  325.47   22.70
 -10  -4  -1   22.50    7.90
 -10  -4  -1   31.10   10.40
  10   4   1   36.80   11.10
  10   4   1   28.60    9.50
 -10  -4   0  743.43   30.60
 -10  -4   0  706.73   22.60
  10   4   0  681.13   28.50
  10   4   0  711.03   29.00
 -10  -4   1    2.00    4.90
 -10  -4   1    9.00    8.00
  10   4  -1    1.20    7.90
  10   4  -1   -0.20    7.60
 -10  -4   2  537.15   17.60
 -10  -4   2  523.25   27.20
  10   4  -2  520.15   24.40
  10   4  -2  545.45   27.90
 -10  -4   3    9.60    8.60
 -10  -4   3    9.70    5.10
  10   4  -3    7.40    8.30
  10   4  -3   17.70    9.00
 -10  -4   4  234.18   12.90
 -10  -4   4  256.57   21.20
  10   4  -4  211.48   23.20
  10   4  -4  248.48   18.40
 -10  -4   5   29.60   12.30
 -10  -4   5   17.00    6.70
  10   4  -5   15.30    8.70
  10   4  -5   24.40   11.70
 -10  -4   6  371.46   18.30
 -10  -4   6  334.67   25.60
  10   4  -6  395.56   28.50
  10   4  -6  409.26   23.40
 -10  -4   7  102.79   14.20
 -10  -4   7   89.49   17.80
  10   4  -7   89.29   18.80
  10   4  -7  118.49   17.10
 -10  -4   8  261.27   29.20
 -10  -4   8  263.17   19.20
  10   4  -8  247.78   21.90
  10   4  -8  259.37   30.60
 -10  -4   9    7.00   11.70
 -10  -4   9    6.30    8.30
  10   4  -9    0.30    8.80
  10   4  -9   10.30   12.10
 -10  -4  10  308.77   34.00
  10   4 -10  279.27   24.00
  10   4 -10  243.18   30.60
 -10  -4  11   -6.70   10.60
  10   4 -11    1.90   10.00
  10   4 -11   -1.50   10.80
 -10  -4  12  169.08   28.50
  10   4 -12  261.47   34.40
 -10  -4  13  -18.90    9.20
  10   4 -13    1.00   13.10
 -10  -4  14   76.29   22.40
  10   4 -14   90.79   23.20
 -11  -5 -13  -15.70   15.30
  11   5  13   22.90   21.70
 -11  -5 -12   10.10   18.00
  11   5  12   20.90   18.90
 -11  -5 -11   34.90   19.40
  11   5  11    6.40   18.50
 -11  -5 -10   15.30   16.70
 -11  -5 -10   12.40   11.10
  11   5  10   21.40   17.90
 -11  -5  -9  309.37   25.40
 -11  -5  -9  272.47   33.00
  11   5   9  295.57   35.30
 -11  -5  -8    0.80    9.30
 -11  -5  -8  -19.60   10.90
  11   5   8   25.10   14.30
 -11  -5  -7  542.55   30.70
 -11  -5  -7  474.05   33.30
  11   5   7  550.94   37.40
 -11  -5  -6  119.29   18.80
 -11  -5  -6  136.89   21.50
  11   5   6  108.99   21.20
  11   5   6  124.39   14.70
 -11  -5  -5 1065.99   42.70
 -11  -5  -5 1101.79   40.70
  11   5   5 1038.20   32.30
  11   5   5 1102.09   46.10
 -11  -5  -4    0.30    8.40
 -11  -5  -4    9.40    9.10
  11   5   4   -3.60   10.10
  11   5   4   16.10    8.90
 -11  -5  -3  581.44   28.50
 -11  -5  -3  600.94   30.00
  11   5   3  568.74   31.40
  11   5   3  570.14   25.80
 -11  -5  -2   11.60    8.30
 -11  -5  -2   11.00    8.90
  11   5   2    5.30    8.40
  11   5   2   14.10   10.00
 -11  -5  -1  240.98   24.30
 -11  -5  -1  228.88   16.70
  11   5   1  242.98   20.00
  11   5   1  269.47   21.30
 -11  -5   0    2.60    7.50
 -11  -5   0    3.10    6.00
  11   5   0   -5.40    8.80
  11   5   0   16.90    9.20
 -11  -5   1  149.79   12.50
 -11  -5   1  176.88   20.30
  11   5  -1  142.99   18.40
  11   5  -1  150.68   17.80
 -11  -5   2  119.59   18.40
 -11  -5   2  111.69   11.70
  11   5  -2  116.19   18.00
  11   5  -2   92.79   14.10
 -11  -5   3  644.94   21.80
 -11  -5   3  660.43   32.90
  11   5  -3  626.04   27.30
  11   5  -3  594.44   32.40
 -11  -5   4   18.80   10.80
 -11  -5   4    4.70    5.50
  11   5  -4   12.30    8.60
  11   5  -4   -4.00    9.40
 -11  -5   5  439.76   19.80
 -11  -5   5  461.55   29.90
  11   5  -5  397.86   28.80
  11   5  -5  429.16   23.40
 -11  -5   6   69.89   16.90
 -11  -5   6   89.29   12.60
  11   5  -6   39.70   15.10
  11   5  -6   67.99   13.50
 -11  -5   7  463.85   23.50
 -11  -5   7  525.35   34.60
  11   5  -7  500.05   34.30
  11   5  -7  531.15   27.60
 -11  -5   8   11.30   11.70
  11   5  -8   20.60   14.60
  11   5  -8   21.90   11.00
 -11  -5   9  360.76   31.10
  11   5  -9  311.07   24.00
  11   5  -9  296.57   34.40
 -11  -5  10   27.10   14.80
  11   5 -10   10.50   14.00
  11   5 -10   -1.40    9.30
 -11  -5  11  411.56   43.50
  11   5 -11  364.36   40.10
 -11  -5  12   51.89   18.50
  11   5 -12   39.50   19.00
 -11  -5  13  135.99   27.60
  11   5 -13  120.49   25.70
  11   5 -14    8.80   16.00
 -12  -6 -13  -17.30   14.90
  12   6  13  -27.30   16.00
 -12  -6 -12   21.90   18.10
  12   6  12   -7.90   18.70
 -12  -6 -11   -9.50   14.30
  12   6  11   -1.50   17.60
 -12  -6 -10  256.47   35.70
  12   6  10  236.28   35.00
 -12  -6  -9   15.60   16.40
 -12  -6  -9   11.70   12.00
  12   6   9  -24.70   12.50
 -12  -6  -8  279.37   28.80
 -12  -6  -8  241.18   31.40
  12   6   8  310.27   35.90
 -12  -6  -7    0.60    9.60
 -12  -6  -7  -10.80   11.90
  12   6   7   -0.40   14.20
 -12  -6  -6  222.78   27.10
 -12  -6  -6  240.18   25.70
  12   6   6  251.57   19.70
  12   6   6  222.08   29.50
 -12  -6  -5   25.60   12.20
 -12  -6  -5   13.90   10.10
  12   6   5   15.10   14.30
  12   6   5   21.90   10.60
 -12  -6  -4  256.17   25.90
 -12  -6  -4  285.37   24.00
  12   6   4  229.78   26.20
  12   6   4  250.07   21.20
 -12  -6  -3   67.79   14.50
 -12  -6  -3   67.49   14.70
  12   6   3   78.79   17.60
  12   6   3   80.49   15.30
 -12  -6  -2  291.57   23.90
 -12  -6  -2  297.07   21.50
  12   6   2  270.77   24.00
  12   6   2  306.77   23.00
 -12  -6  -1    6.70    8.00
 -12  -6  -1    0.60    8.10
  12   6   1    4.90    8.90
  12   6   1   13.30    9.50
 -12  -6   0  122.29   19.00
 -12  -6   0  129.69   14.90
  12   6   0  123.39   18.90
  12   6   0   96.99   16.70
 -12  -6   1   -1.30    7.00
 -12  -6   1    5.20    6.70
  12   6  -1   -2.70    9.20
  12   6  -1   -7.70    7.20
 -12  -6   2  127.09   20.50
 -12  -6   2  153.48   13.30
  12   6  -2  142.79   17.70
  12   6  -2  125.09   20.00
 -12  -6   3   10.80    6.30
 -12  -6   3    5.20    9.80
  12   6  -3    5.90    9.00
  12   6  -3  -10.20    8.30
 -12  -6   4  267.47   28.20
 -12  -6   4  284.67   17.10
  12   6  -4  282.27   29.50
  12   6  -4  323.27   21.70
 -12  -6   5    4.50   10.90
 -12  -6   5    1.00    7.20
  12   6  -5   10.10   11.00
  12   6  -5    6.60    8.30
 -12  -6   6  598.44   37.00
  12   6  -6  669.73   29.70
  12   6  -6  656.23   38.30
 -12  -6   7   25.50   14.50
  12   6  -7   36.30   11.10
  12   6  -7   41.40   17.40
 -12  -6   8  981.80   49.90
  12   6  -8 1044.80   41.70
  12   6  -8 1018.20   50.99
 -12  -6   9   10.70   13.80
  12   6  -9   14.30   15.80
 -12  -6  10  350.76   40.20
  12   6 -10  360.76   40.80
 -12  -6  11    6.80   14.30
  12   6 -11  -10.30   11.30
 -12  -6  12   65.79   21.70
  12   6 -12   57.09   19.80
 -12  -6  13    4.40   12.00
  12   6 -13   -5.80   12.70
 -13  -7 -12  -15.60   15.00
  13   7  12   -2.60   18.60
 -13  -7 -11  126.09   28.20
  13   7  11  141.79   30.70
 -13  -7 -10   21.80   17.10
  13   7  10   14.40   18.10
 -13  -7  -9  203.88   25.10
 -13  -7  -9  196.78   30.70
  13   7   9  254.77   35.70
 -13  -7  -8   33.90   14.10
 -13  -7  -8    3.50   14.90
  13   7   8   12.90   16.10
 -13  -7  -7  460.75   31.30
 -13  -7  -7  441.66   36.10
  13   7   7  496.45   39.30
 -13  -7  -6   58.49   17.70
 -13  -7  -6   45.60   14.60
  13   7   6   64.99   18.90
 -13  -7  -5  122.89   19.80
 -13  -7  -5   71.89   17.90
  13   7   5   89.59   16.60
  13   7   5   97.49   21.20
 -13  -7  -4   50.49   15.10
 -13  -7  -4   79.69   16.80
  13   7   4   49.70   16.20
  13   7   4   88.19   17.00
 -13  -7  -3    5.10   10.70
 -13  -7  -3   13.40   11.10
  13   7   3   11.70   12.80
  13   7   3   14.30   11.80
 -13  -7  -2  186.98   21.80
 -13  -7  -2  211.58   25.70
  13   7   2  199.58   23.90
  13   7   2  146.29   21.70
 -13  -7  -1   57.79   12.90
 -13  -7  -1   62.19   15.20
  13   7   1   75.19   16.90
  13   7   1   64.99   15.40
 -13  -7   0   29.50    9.80
 -13  -7   0   23.10   12.10
  13   7   0   48.20   15.70
  13   7   0   22.20   12.50
 -13  -7   1  245.08   27.00
 -13  -7   1  295.87   19.90
  13   7  -1  255.77   22.40
  13   7  -1  275.27   30.00
 -13  -7   2   31.30   13.90
 -13  -7   2   36.40    9.90
  13   7  -2   26.90   13.70
  13   7  -2   18.60   11.00
 -13  -7   3  212.18   26.80
 -13  -7   3  186.78   18.30
  13   7  -3  194.78   21.30
  13   7  -3  158.58   23.80
 -13  -7   4    5.00   10.20
  13   7  -4    4.50    8.70
  13   7  -4    0.20   10.50
 -13  -7   5  292.77   33.30
  13   7  -5  260.67   31.80
  13   7  -5  256.17   21.00
 -13  -7   6  -10.50   10.60
  13   7  -6    9.00   11.90
 -13  -7   7  505.95   37.30
  13   7  -7  439.86   34.80
 -13  -7   8    7.00   12.50
  13   7  -8    4.40   12.70
 -13  -7   9  317.87   38.90
  13   7  -9  329.27   39.10
 -13  -7  10   53.49   20.10
  13   7 -10   52.79   20.60
 -13  -7  11   90.79   23.40
  13   7 -11   67.49   21.90
 -13  -7  12   -2.10   13.10
  13   7 -12   12.50   16.80
 -14  -8 -11   31.50   19.40
  14   8  11  -16.80   18.00
 -14  -8 -10   88.89   26.30
  14   8  10   83.89   24.60
 -14  -8  -9   35.90   19.50
  14   8   9   12.70   17.10
 -14  -8  -8   54.79   15.80
 -14  -8  -8   68.09   21.00
  14   8   8  112.69   27.10
 -14  -8  -7   27.40   13.50
 -14  -8  -7   11.80   15.20
  14   8   7    0.00   14.40
 -14  -8  -6  177.78   26.90
 -14  -8  -6  198.48   26.00
  14   8   6  197.08   28.90
 -14  -8  -5   12.10   12.30
 -14  -8  -5   -1.80   12.00
  14   8   5   13.10   13.00
  14   8   5   13.40   12.70
 -14  -8  -4  148.79   22.80
 -14  -8  -4  231.18   26.60
  14   8   4  252.77   27.40
  14   8   4  270.87   31.70
 -14  -8  -3   52.79   15.50
 -14  -8  -3   49.80   14.80
  14   8   3   50.69   16.50
  14   8   3   10.50   12.90
 -14  -8  -2   25.90   13.50
 -14  -8  -2   17.60   11.20
  14   8   2   20.60   13.20
  14   8   2   66.29   16.80
 -14  -8  -1    6.20   10.10
 -14  -8  -1   15.00   12.00
  14   8   1    6.80   12.10
  14   8   1   -1.80   10.50
 -14  -8   0  237.38   23.70
 -14  -8   0  227.08   27.30
  14   8   0  191.68   26.80
  14   8   0  203.28   23.80
 -14  -8   1  415.26   25.10
 -14  -8   1  405.86   30.90
  14   8  -1  387.76   33.00
  14   8  -1  403.26   27.70
 -14  -8   2  102.09   15.50
 -14  -8   2   92.69   21.00
  14   8  -2   99.39   17.80
  14   8  -2   66.89   19.00
 -14  -8   3   46.20   17.40
  14   8  -3   38.80   13.70
  14   8  -3   51.99   16.90
 -14  -8   4  277.37   33.30
  14   8  -4  255.57   22.60
  14   8  -4  303.87   35.10
 -14  -8   5   18.90   15.40
  14   8  -5   24.00   15.70
 -14  -8   6  218.28   31.00
  14   8  -6  256.87   34.10
 -14  -8   7   -2.20   13.50
  14   8  -7   -2.70   12.60
 -14  -8   8   61.69   21.10
  14   8  -8   35.70   18.80
 -14  -8   9   38.60   18.50
  14   8  -9   27.20   17.70
 -14  -8  10  315.07   42.00
  14   8 -10  195.78   34.30
 -14  -8  11    5.90   14.30
  14   8 -11   20.70   17.70
 -15  -9 -10   15.90   19.50
  15   9  10    3.50   19.20
 -15  -9  -9   56.39   21.90
  15   9   9   41.10   21.80
 -15  -9  -8  -11.80   15.10
  15   9   8   -6.30   16.60
 -15  -9  -7  218.28   32.90
 -15  -9  -7  181.48   25.30
  15   9   7  227.88   33.50
 -15  -9  -6   36.50   15.70
 -15  -9  -6   35.60   17.40
  15   9   6   93.59   22.60
 -15  -9  -5  146.69   23.00
 -15  -9  -5  126.09   24.00
  15   9   5  143.89   24.00
  15   9   5  144.19   25.50
 -15  -9  -4    0.40   12.20
 -15  -9  -4    3.10   11.90
  15   9   4  -17.50   11.70
  15   9   4   15.70   14.10
 -15  -9  -3  199.48   26.30
 -15  -9  -3  180.78   24.70
  15   9   3  267.77   31.00
  15   9   3  223.68   28.30
 -15  -9  -2  174.18   25.50
 -15  -9  -2  117.29   20.70
  15   9   2  106.79   21.70
  15   9   2  108.29   20.40
 -15  -9  -1  163.18   21.70
 -15  -9  -1  150.38   24.90
  15   9   1  131.89   24.00
  15   9   1  155.18   23.10
 -15  -9   0  182.58   22.40
 -15  -9   0  138.29   24.70
  15   9   0  159.38   26.90
  15   9   0  173.48   23.90
 -15  -9   1  454.35   35.10
  15   9  -1  431.06   30.10
  15   9  -1  387.86   34.10
 -15  -9   2   41.70   17.10
  15   9  -2   10.90   11.30
  15   9  -2   40.70   17.80
 -15  -9   3  117.09   23.40
  15   9  -3   92.89   22.30
 -15  -9   4   34.00   16.10
  15   9  -4   43.40   19.40
 -15  -9   5   88.19   23.80
  15   9  -5  103.69   24.20
 -15  -9   6    9.20   14.40
  15   9  -6   22.70   18.60
 -15  -9   7   72.39   22.50
  15   9  -7   41.90   19.60
 -15  -9   8   19.30   15.60
  15   9  -8   47.90   18.60
 -15  -9   9  110.39   28.60
  15   9  -9   69.79   25.10
 -15  -9  10  -15.20    9.90
  15   9 -10   13.30   18.90
 -16 -10  -9   33.50   20.30
  16  10   9   17.70   19.60
 -16 -10  -8   75.49   23.00
  16  10   8   74.69   24.00
 -16 -10  -7   55.89   21.30
  16  10   7   50.69   19.90
 -16 -10  -6  136.79   27.30
 -16 -10  -6  122.89   23.20
  16  10   6  178.28   29.50
 -16 -10  -5    9.20   12.50
 -16 -10  -5    3.90   14.10
  16  10   5  -24.50   12.10
 -16 -10  -4  288.17   31.80
 -16 -10  -4  344.97   37.60
  16  10   4  219.68   30.10
  16  10   4  246.08   31.70
 -16 -10  -3  -10.40   12.30
 -16 -10  -3   16.20   13.40
  16  10   3   14.80   12.70
  16  10   3    0.60   16.60
 -16 -10  -2  386.96   31.40
 -16 -10  -2  280.57   33.00
  16  10   2  337.97   34.10
  16  10   2  353.36   37.30
 -16 -10  -1   90.19   21.60
  16  10   1   14.60   15.20
  16  10   1   56.99   17.20
 -16 -10   0  218.38   31.30
  16  10   0  165.78   28.70
  16  10   0  170.98   24.50
 -16 -10   1   26.20   15.70
  16  10  -1    7.60   15.60
 -16 -10   2   67.09   20.00
  16  10  -2   71.29   22.20
 -16 -10   3   68.19   21.00
  16  10  -3   44.10   20.10
 -16 -10   4    5.40   13.90
  16  10  -4  -14.40   13.20
 -16 -10   5   24.90   17.40
  16  10  -5   11.40   16.30
 -16 -10   6  120.89   25.90
  16  10  -6   66.49   24.10
 -16 -10   7    8.60   15.00
  16  10  -7   -0.40   17.80
 -16 -10   8  114.79   26.90
  16  10  -8  127.29   29.60
 -16 -10   9    5.00   15.80
  16  10  -9   30.20   20.80
 -17 -11  -7  133.89   28.80
  17  11   7  155.78   30.60
 -17 -11  -6  -11.70   16.10
  17  11   6   39.70   19.20
 -17 -11  -5  153.48   27.20
 -17 -11  -5  236.08   34.90
  17  11   5  161.48   28.70
 -17 -11  -4   11.70   15.30
 -17 -11  -4    9.40   13.30
  17  11   4   -4.30   15.20
  17  11   4  -16.30   15.40
 -17 -11  -3  114.79   24.10
  17  11   3  125.29   24.30
  17  11   3  153.88   28.10
 -17 -11  -2   -2.00   14.20
  17  11   2    3.90   12.80
  17  11   2    3.70   16.80
 -17 -11  -1  155.58   28.50
  17  11   1  150.58   29.40
 -17 -11   0   64.09   19.60
  17  11   0   24.90   20.60
 -17 -11   1   -1.10   13.90
  17  11  -1  -13.20   12.80
 -17 -11   2  -23.70   10.40
  17  11  -2  -12.20   14.50
 -17 -11   3  113.59   26.50
  17  11  -3  111.49   27.00
 -17 -11   4   12.60   18.20
  17  11  -4    0.40   15.10
 -17 -11   5  120.69   28.60
  17  11  -5  118.99   28.10
 -17 -11   6   29.80   18.00
  17  11  -6    5.20   19.80
 -17 -11   7  114.59   26.60
  17  11  -7  117.39   30.40
 -17 -11   8   -8.60   13.00
  17  11  -8  -21.20   15.30
  18  12   5  -22.20   12.20
 -18 -12  -4   37.20   16.90
  18  12   4    5.70   17.30
 -18 -12  -3   17.60   16.70
  18  12   3   -5.20   17.30
 -18 -12  -2   15.50   14.80
  18  12   2   27.10   19.40
 -18 -12  -1   -8.80   13.30
  18  12   1    0.60   16.20
 -18 -12   0   35.50   18.70
  18  12   0   58.69   22.20
 -18 -12   1  -15.40   12.30
  18  12  -1    1.90   16.60
 -18 -12   2   32.40   19.80
  18  12  -2   22.50   19.90
 -18 -12   3   -3.00   15.30
  18  12  -3   24.90   21.10
 -18 -12   4  127.09   29.40
  18  12  -4  161.38   34.00
 -18 -12   5    1.30   15.50
  18  12  -5  -10.80   15.60
 -19 -13  -1   58.19   22.60
  19  13   1   37.00   22.50
 -19 -13   0   18.90   20.30
  19  13   0   -5.60   17.50
 -19 -13   1   -1.00   16.60
  19  13  -1   11.20   18.80
   8  16  -4   12.70   16.30
  -8 -16   4    2.10   14.50
  -8 -16   4   44.10   18.20
   8  16  -3    0.30   14.30
  -8 -16   3    1.90   11.70
  -8 -16   3   -1.00   15.30
   8  16  -2   80.29   23.50
  -8 -16   2   92.09   22.70
  -8 -16   2   97.89   25.30
   8  16  -1   27.00   18.10
  -8 -16   1   25.20   16.90
   8  16   0   89.69   24.90
  -8 -16   0   97.89   25.20
   8  16   1   -5.60   13.90
  -8 -16  -1    8.50   15.50
   8  16   2  222.78   35.30
  -8 -16  -2  191.68   31.70
   8  16   3   14.20   20.40
  -8 -16  -3   -4.30   15.70
   8  16   4  123.99   28.10
  -8 -16  -4   69.39   23.10
   7  15  -7   31.50   19.30
  -7 -15   7   17.00   15.60
  -7 -15   7   21.10   15.20
   7  15  -6   -8.30   12.40
  -7 -15   6    2.50   14.90
  -7 -15   6    3.60   15.80
   7  15  -5   82.09   23.10
  -7 -15   5  101.59   24.70
  -7 -15   5  132.29   26.70
   7  15  -4   30.10   18.70
  -7 -15   4   33.10   15.80
  -7 -15   4   44.20   20.20
   7  15  -3   97.69   23.10
  -7 -15   3   94.79   22.40
  -7 -15   3   95.39   23.70
   7  15  -2   63.69   20.60
  -7 -15   2   46.90   18.90
  -7 -15   2  119.89   23.00
   7  15  -1  164.98   28.20
  -7 -15   1  119.89   25.90
  -7 -15   1  139.99   23.00
   7  15   0   27.20   17.30
  -7 -15   0  -12.70   13.10
   7  15   1   77.39   23.20
  -7 -15  -1  120.69   25.20
   7  15   2    8.50   15.80
  -7 -15  -2   -4.90   13.60
   7  15   3   85.59   24.00
  -7 -15  -3   50.99   19.80
   7  15   4   46.50   19.70
  -7 -15  -4   31.80   18.20
   7  15   5   53.59   21.90
  -7 -15  -5   37.20   20.00
   7  15   6   35.20   19.80
  -7 -15  -6   -5.90   14.90
   7  15   7   86.49   25.30
  -7 -15  -7   42.20   20.80
   6  14  -9  -24.30   11.10
  -6 -14   9  -12.00   12.60
  -6 -14   9    2.10   14.50
   6  14  -8  125.69   28.00
  -6 -14   8  121.49   27.10
  -6 -14   8   71.69   23.30
   6  14  -7   20.10   15.70
  -6 -14   7   -2.90   12.20
  -6 -14   7    1.20   13.90
   6  14  -6   60.49   22.30
  -6 -14   6   84.69   22.30
  -6 -14   6   56.89   20.90
   6  14  -5  193.68   33.10
  -6 -14   5  311.67   37.00
  -6 -14   5  213.88   32.40
   6  14  -4  285.97   34.30
  -6 -14   4  296.67   35.00
  -6 -14   4  278.67   35.30
   6  14  -3   12.10   14.40
  -6 -14   3   25.90   14.50
  -6 -14   3   38.80   18.70
   6  14  -2   -7.80   12.50
  -6 -14   2   24.30   13.00
  -6 -14   2   29.00   16.60
   6  14  -1   18.20   14.30
  -6 -14   1   10.80    9.90
  -6 -14   1    5.00   13.90
   6  14   0  119.79   25.00
  -6 -14   0  137.09   27.40
  -6 -14   0  107.99   19.50
   6  14   1   -2.30   13.60
  -6 -14  -1    7.90   14.00
   6  14   2   69.19   21.30
  -6 -14  -2   85.39   22.70
   6  14   3   31.10   17.20
  -6 -14  -3    9.30   13.90
   6  14   4  224.18   31.40
  -6 -14  -4  222.98   33.30
   6  14   5  215.68   32.20
  -6 -14  -5  162.68   30.10
   6  14   6  177.88   29.10
   6  14   6  185.38   27.40
  -6 -14  -6  130.29   28.40
   6  14   7    5.30   13.60
   6  14   7   -9.60   15.20
  -6 -14  -7  -18.50   13.10
   6  14   8   86.39   24.30
   6  14   8   80.79   24.00
  -6 -14  -8   54.89   23.30
   5  13 -10    0.20   13.70
   5  13 -10   -5.10   14.80
  -5 -13  10   -6.50   13.20
   5  13  -9  126.99   29.10
   5  13  -9  149.99   27.90
  -5 -13   9  173.88   31.30
   5  13  -8   57.69   21.00
   5  13  -8   11.80   15.80
  -5 -13   8   24.50   17.70
   5  13  -7    8.70   14.90
   5  13  -7    1.70   10.80
  -5 -13   7   -1.40   13.10
   5  13  -6   92.19   24.10
   5  13  -6   57.29   19.70
  -5 -13   6   84.49   21.80
   5  13  -5  389.96   43.30
  -5 -13   5  403.26   41.90
   5  13  -4   31.20   15.50
  -5 -13   4   53.89   18.50
  -5 -13   4   24.40   14.60
   5  13  -3   29.10   15.40
  -5 -13   3   47.70   17.70
  -5 -13   3   58.19   17.00
   5  13  -2   47.60   16.30
  -5 -13   2   78.89   19.40
  -5 -13   2   43.60   17.30
   5  13  -1  231.48   31.10
  -5 -13   1  257.47   28.00
  -5 -13   1  241.28   30.80
   5  13   0   -4.00   12.80
  -5 -13   0   -3.40   11.40
  -5 -13   0   -0.50    8.80
   5  13   1  133.89   24.60
  -5 -13  -1  116.39   18.50
  -5 -13  -1  156.18   26.00
   5  13   2   16.40   14.70
  -5 -13  -2   15.80   14.50
   5  13   3  118.99   24.20
  -5 -13  -3  145.69   25.40
   5  13   4   -9.00   12.00
   5  13   4   18.60   14.00
  -5 -13  -4  -11.00   11.70
   5  13   5  216.28   30.30
   5  13   5  304.47   31.60
  -5 -13  -5  260.67   33.90
   5  13   6   23.40   14.30
   5  13   6    2.30   15.80
  -5 -13  -6  -12.10   11.90
   5  13   7  404.36   35.80
   5  13   7  344.77   37.90
  -5 -13  -7  298.47   39.20
   5  13   8   10.80   15.50
   5  13   8   11.60   15.10
  -5 -13  -8   30.30   19.40
   5  13   9   93.29   23.80
   5  13   9   69.79   22.90
  -5 -13  -9  120.49   29.80
   5  13  10   21.90   17.40
  -5 -13 -10    7.80   20.40
   4  12 -11   -8.90   13.40
   4  12 -11   -4.50   12.00
  -4 -12  11   -3.60   14.30
   4  12 -10  409.66   46.50
   4  12 -10  337.57   40.50
  -4 -12  10  276.27   37.90
   4  12  -9  -10.20   10.90
   4  12  -9   11.80   15.90
  -4 -12   9  -12.30   13.20
   4  12  -8  245.88   32.70
   4  12  -8  218.08   32.60
  -4 -12   8  236.48   32.70
   4  12  -7    0.30   14.10
   4  12  -7    4.60   13.10
  -4 -12   7   10.60   14.50
   4  12  -6   52.49   19.10
   4  12  -6   91.69   20.50
  -4 -12   6   47.90   17.40
   4  12  -5   46.60   17.50
   4  12  -5   35.50   16.00
  -4 -12   5   30.40   15.60
   4  12  -4    3.90   12.40
   4  12  -4   -5.30   10.50
  -4 -12   4   -0.50   11.50
   4  12  -3   46.50   15.90
  -4 -12   3   28.10   14.80
   4  12  -2   34.60   15.50
  -4 -12   2   46.50   15.10
  -4 -12   2   41.40   17.20
   4  12  -1   -6.10   10.60
  -4 -12   1   -3.80    8.10
  -4 -12   1   -5.30    9.40
   4  12   0  151.68   25.40
  -4 -12   0  147.09   23.90
  -4 -12   0  134.59   19.00
   4  12   1   82.69   19.20
  -4 -12  -1   70.69   14.20
  -4 -12  -1   55.69   17.30
   4  12   2  187.08   26.60
   4  12   2  161.08   18.20
  -4 -12  -2  144.89   24.90
  -4 -12  -2  215.68   21.10
   4  12   3   47.90   17.40
   4  12   3   28.10   11.40
  -4 -12  -3   29.10   14.40
   4  12   4  322.87   34.10
   4  12   4  359.66   27.40
  -4 -12  -4  232.38   29.90
   4  12   5   10.00   13.60
   4  12   5   -0.10   11.70
  -4 -12  -5    4.20   12.60
   4  12   6  400.46   33.50
   4  12   6  443.46   35.50
  -4 -12  -6  335.87   36.60
   4  12   7    2.80   14.00
   4  12   7  -12.30   13.70
  -4 -12  -7   26.90   17.10
   4  12   8  198.08   30.20
   4  12   8  200.08   29.50
  -4 -12  -8  219.68   33.40
   4  12   9  -10.50   15.40
   4  12   9   -9.10   13.50
  -4 -12  -9    7.70   16.90
   4  12  10  164.08   30.10
   4  12  10  121.09   26.70
  -4 -12 -10   64.79   25.60
   4  12  11    4.60   16.50
  -4 -12 -11   11.30   17.10
   3  11 -12   15.30   16.20
   3  11 -12  -21.50   10.40
  -3 -11  12  -33.50   10.70
   3  11 -11  285.37   36.00
   3  11 -11  262.77   37.60
  -3 -11  11  262.67   38.70
   3  11 -10   -0.40   13.70
   3  11 -10   25.00   14.60
  -3 -11  10    1.40   13.00
   3  11  -9  400.36   34.10
   3  11  -9  417.86   42.90
  -3 -11   9  355.26   40.10
   3  11  -8   26.90   17.10
   3  11  -8   54.19   18.30
  -3 -11   8   18.50   15.70
   3  11  -7    2.70   12.40
   3  11  -7  -12.20    8.80
  -3 -11   7    7.30   12.80
   3  11  -6    9.50   13.00
   3  11  -6   29.90   14.00
  -3 -11   6   42.20   16.50
   3  11  -5  142.79   24.60
   3  11  -5  177.58   25.40
  -3 -11   5  155.48   25.50
   3  11  -4   15.10   12.00
   3  11  -4   -7.10    9.90
  -3 -11   4   25.00   13.80
   3  11  -3   31.50   13.90
   3  11  -3   37.60   14.80
  -3 -11   3   20.30   13.30
   3  11  -2  -16.40    8.50
   3  11  -2    8.90   11.50
  -3 -11   2   10.50   12.10
   3  11  -1   68.39   16.90
  -3 -11   1  133.39   22.40
  -3 -11   1  109.79   17.50
   3  11   0    1.60   10.30
  -3 -11   0   13.10   12.10
  -3 -11   0    6.60    8.00
   3  11   1  185.48   17.90
   3  11   1  174.58   23.90
  -3 -11  -1  194.88   19.40
  -3 -11  -1  172.98   24.30
   3  11   2   20.40   14.70
   3  11   2   39.60   10.80
  -3 -11  -2   39.20    9.80
  -3 -11  -2   31.60   14.10
   3  11   3  645.34   37.30
   3  11   3  652.33   31.40
  -3 -11  -3  652.33   38.70
   3  11   4    9.40   10.70
   3  11   4    7.10   12.70
  -3 -11  -4   20.70   13.30
   3  11   5  535.55   33.90
   3  11   5  510.35   35.50
  -3 -11  -5  576.84   37.60
   3  11   6   -6.00   12.10
   3  11   6    1.10   13.40
  -3 -11  -6   26.80   15.70
   3  11   7  494.15   37.60
   3  11   7  482.35   36.20
  -3 -11  -7  313.57   35.50
   3  11   8   -3.40   13.30
   3  11   8   10.00   13.50
  -3 -11  -8   -7.00   14.00
   3  11   9   64.59   20.20
   3  11   9   45.20   18.20
  -3 -11  -9   34.60   17.60
   3  11  10    2.80   14.60
   3  11  10    4.90   16.90
  -3 -11 -10   19.40   16.70
   3  11  11   62.99   23.50
  -3 -11 -11   33.20   21.50
   3  11  12  -12.10   16.60
  -3 -11 -12   26.20   20.10
   2  10 -13  -23.50   14.50
  -2 -10  13   11.80   17.30
   2  10 -12  269.77   38.70
   2  10 -12  232.88   31.60
  -2 -10  12  278.17   37.80
   2  10 -11   20.80   16.30
   2  10 -11    6.60   12.20
  -2 -10  11   -8.60   12.60
   2  10 -10  111.39   22.90
   2  10 -10   84.69   22.20
  -2 -10  10   71.09   20.60
   2  10  -9   -8.90    9.00
   2  10  -9  -10.50   12.10
  -2 -10   9   -3.50   11.70
   2  10  -8   69.49   18.50
   2  10  -8  100.09   22.40
  -2 -10   8  102.99   22.40
   2  10  -7    3.20   12.30
   2  10  -7  -20.90    8.40
  -2 -10   7    9.50   12.70
   2  10  -6  555.84   35.50
   2  10  -6  473.45   34.40
  -2 -10   6  544.05   35.70
   2  10  -5  149.59   22.70
   2  10  -5  117.69   21.60
  -2 -10   5  122.59   21.20
   2  10  -4   13.70   10.90
   2  10  -4   -9.80    9.10
  -2 -10   4   20.00   12.50
   2  10  -3   56.69   14.60
   2  10  -3   64.09   15.70
  -2 -10   3   63.29   16.30
   2  10  -2  307.77   25.70
   2  10  -2  301.47   22.70
  -2 -10   2  353.46   27.10
   2  10  -1  232.78   26.40
   2  10  -1  229.48   20.00
  -2 -10   1  192.18   23.90
   2  10   0  338.97   26.10
   2  10   0  345.67   16.30
  -2 -10   0  352.66   21.70
  -2 -10   0  392.36   27.80
   2  10   1   43.80   10.00
   2  10   1   27.90   12.90
  -2 -10  -1   21.80   12.50
  -2 -10  -1   32.50    8.80
   2  10   2  431.56   23.20
   2  10   2  405.96   28.60
  -2 -10  -2  461.55   20.60
  -2 -10  -2  434.26   29.70
   2  10   3   33.80   11.80
   2  10   3   17.30   11.50
  -2 -10  -3   26.10    7.00
  -2 -10  -3   30.10   13.40
   2  10   4  365.16   27.20
   2  10   4  402.66   29.60
  -2 -10  -4  373.26   29.80
   2  10   5   64.49   17.20
   2  10   5   66.59   16.50
  -2 -10  -5   49.20   15.80
   2  10   6   35.00   15.40
   2  10   6   23.70   15.10
  -2 -10  -6    5.70   12.60
   2  10   7   16.00   14.30
   2  10   7   32.40   15.30
  -2 -10  -7   36.20   15.30
   2  10   8  102.79   21.90
   2  10   8  107.99   23.00
  -2 -10  -8  120.79   24.20
   2  10   9   61.39   18.80
   2  10   9   46.80   20.90
  -2 -10  -9   24.20   17.20
   2  10  10   55.99   22.80
   2  10  10   75.69   21.00
  -2 -10 -10   57.09   21.50
   2  10  11  -24.70   13.20
   2  10  11    9.30   16.70
  -2 -10 -11   21.00   19.40
   2  10  12   54.29   24.20
  -2 -10 -12   50.09   23.40
   2  10  13   17.70   18.60
  -2 -10 -13   27.60   22.20
   1   9 -13  111.69   27.00
  -1  -9  13  113.59   25.70
   1   9 -12   78.49   22.60
  -1  -9  12   80.59   23.10
   1   9 -11  149.88   25.00
   1   9 -11  146.29   27.90
  -1  -9  11  151.08   28.30
   1   9 -10   89.69   20.00
   1   9 -10   59.89   19.70
  -1  -9  10   76.19   22.20
   1   9  -9  173.68   27.40
   1   9  -9  176.78   26.00
  -1  -9   9  196.58   29.50
   1   9  -8   48.60   16.40
   1   9  -8   27.80   13.20
  -1  -9   8   54.99   16.70
   1   9  -7  172.18   24.10
   1   9  -7  170.18   25.00
  -1  -9   7  157.58   25.30
   1   9  -6  117.59   20.80
   1   9  -6  102.99   18.30
  -1  -9   6   91.69   19.00
   1   9  -5   96.89   18.20
   1   9  -5   85.49   18.20
  -1  -9   5   83.49   18.60
   1   9  -4  270.17   23.20
   1   9  -4  262.37   26.30
  -1  -9   4  263.57   28.10
   1   9  -3  248.78   24.80
   1   9  -3  239.28   25.00
  -1  -9   3  233.68   24.90
   1   9  -2  439.66   27.60
   1   9  -2  430.76   25.00
  -1  -9   2  412.16   27.10
   1   9  -1  514.95   14.90
   1   9  -1  549.54   26.30
   1   9  -1  500.75   28.70
  -1  -9   1  533.25   29.80
   1   9   0   28.50    9.00
   1   9   0   23.60    7.10
   1   9   0   38.00   12.70
  -1  -9   0   14.50   11.10
   1   9   1  292.37   17.40
   1   9   1  257.87   26.10
  -1  -9  -1  232.68   15.40
  -1  -9  -1  249.08   24.90
   1   9   2   35.00   13.10
   1   9   2   24.40    9.10
  -1  -9  -2   16.90    6.30
  -1  -9  -2   17.40   10.80
   1   9   3  345.57   25.50
   1   9   3  341.77   22.20
  -1  -9  -3  341.77   15.00
  -1  -9  -3  334.97   25.70
   1   9   4  352.56   24.80
   1   9   4  306.37   25.10
  -1  -9  -4  331.37   14.70
  -1  -9  -4  315.47   26.20
   1   9   5  231.88   25.40
   1   9   5  224.08   25.20
  -1  -9  -5  224.08   26.20
   1   9   6  111.39   21.00
   1   9   6   43.00   15.20
  -1  -9  -6   52.19   16.60
   1   9   7   14.30   13.00
   1   9   7   76.09   18.20
  -1  -9  -7   37.50   16.10
   1   9   8    2.20   13.50
   1   9   8   -8.80   10.80
  -1  -9  -8   -0.40   13.20
   1   9   9   95.49   20.50
   1   9   9   78.39   21.50
  -1  -9  -9   65.69   20.20
   1   9  10   -2.00   15.30
   1   9  10    5.10   14.60
  -1  -9 -10   -0.70   14.60
   1   9  11   72.69   23.50
   1   9  11   73.39   20.10
  -1  -9 -11   64.29   22.50
   1   9  12   59.79   21.90
  -1  -9 -12   47.80   22.70
   1   9  13   53.19   23.40
  -1  -9 -13  124.19   30.00
   0   8 -14   85.39   23.90
   0  -8  14   60.99   20.80
   0   8 -13    8.80   14.30
   0  -8  13   41.00   19.80
   0   8 -12  204.28   32.60
   0  -8  12  177.08   30.30
   0   8 -11   74.79   20.80
   0   8 -11   85.19   19.30
   0  -8  11   86.79   22.30
   0   8 -10  430.56   35.00
   0   8 -10  413.46   29.50
   0  -8  10  437.66   36.30
   0   8  -9   16.50   13.00
   0   8  -9   11.80    9.10
   0  -8   9   17.00   13.50
   0   8  -8   10.60   11.30
   0   8  -8   14.80   10.20
   0  -8   8    8.80   12.90
   0   8  -7   42.40   15.20
   0   8  -7   15.40   11.50
   0  -8   7   31.30   13.50
   0   8  -6  836.62   39.60
   0   8  -6  961.00   39.60
   0  -8   6  956.50   42.20
   0   8  -5  233.98   25.40
   0   8  -5  260.67   26.40
   0  -8   5  254.37   28.30
   0   8  -4  609.34   30.40
   0   8  -4  590.34   30.70
   0  -8   4  611.64   32.10
   0   8  -3  171.48   20.30
   0   8  -3  223.38   22.50
   0  -8   3  190.18   22.00
   0   8  -2  962.60   34.40
   0   8  -2  944.91   36.20
   0  -8   2  887.31   36.30
   0   8  -1   28.20    9.40
   0   8  -1   19.10    5.20
   0   8  -1   12.20    9.00
   0  -8   1   23.00    9.90
   0   8   0  261.27   24.90
   0   8   0  248.88   16.80
   0  -8   0  230.68   23.10
   0  -8   0  246.58   13.50
   0   8   1   14.30    9.90
   0   8   1   25.50    7.50
   0  -8  -1   19.80   10.40
   0  -8  -1    9.70    6.70
   0   8   2  954.20   36.60
   0  -8  -2  935.71   30.60
   0  -8  -2  891.61   36.20
   0  -8  -2  889.11   23.10
   0   8   3  209.28   22.10
   0  -8  -3  225.08   23.20
   0  -8  -3  195.58   19.80
   0  -8  -3  202.68   10.40
   0   8   4  601.94   31.10
   0  -8  -4  624.34   32.70
   0  -8  -4  563.54   29.10
   0   8   5  212.38   23.90
   0  -8  -5  248.78   26.20
   0  -8  -5  208.18   23.40
   0   8   6  907.51   40.00
   0  -8  -6  988.80   43.20
   0  -8  -6  887.41   41.80
   0   8   7   34.60   13.60
   0  -8  -7   36.90   14.90
   0  -8  -7   27.80   15.00
   0   8   8    6.00   12.80
   0  -8  -8    3.90   12.40
   0  -8  -8   15.80   15.00
   0   8   9    0.00   14.00
   0   8   9   21.50   14.00
   0  -8  -9    2.60   14.10
   0   8  10  413.56   42.10
   0   8  10  425.76   31.70
   0  -8 -10  397.26   40.60
   0   8  11   39.40   17.70
   0   8  11   52.49   21.20
   0  -8 -11   52.79   19.60
   0   8  12  184.28   32.50
   0  -8 -12  166.28   30.80
   0   8  13   49.99   22.10
   0  -8 -13    1.00   17.20
   0   8  14   78.49   28.20
   0  -8 -14  138.99   30.10
  -1   7 -14  -26.20   12.40
   1  -7  14   28.70   18.00
  -1   7 -13   89.69   23.50
   1  -7  13   61.29   21.30
  -1   7 -12    5.40   14.20
   1  -7  12   15.40   14.20
  -1   7 -11  234.98   25.60
  -1   7 -11  270.17   33.80
   1  -7  11  304.17   36.40
  -1   7 -10  -18.90    8.10
  -1   7 -10    6.90    8.60
   1  -7  10   -6.00   10.90
  -1   7  -9  342.67   24.80
  -1   7  -9  304.47   32.80
   1  -7   9  336.17   34.10
  -1   7  -8   67.19   14.40
  -1   7  -8   52.49   15.80
   1  -7   8   64.29   18.60
  -1   7  -7  811.62   38.50
  -1   7  -7  827.62   34.10
   1  -7   7  763.42   38.70
  -1   7  -6  120.69   17.60
  -1   7  -6  112.19   18.90
   1  -7   6  126.49   20.60
  -1   7  -5  151.08   20.10
  -1   7  -5  215.28   21.90
   1  -7   5  176.98   22.00
  -1   7  -4  200.28   21.70
  -1   7  -4  198.78   21.30
   1  -7   4  167.78   20.20
  -1   7  -3   95.69   15.10
  -1   7  -3  112.19   15.70
   1  -7   3  121.29   17.40
  -1   7  -2  224.28   18.10
  -1   7  -2  205.68   19.00
   1  -7   2  203.08   20.40
  -1   7  -1  126.29   14.80
  -1   7  -1  105.79   14.60
   1  -7   1  133.89   17.70
   1  -7   1   98.19    8.50
  -1   7   0    4.20    8.10
  -1   7   0   12.70    7.10
   1  -7   0    5.80    7.40
   1  -7   0    6.90    5.60
  -1   7   1  457.35   17.80
  -1   7   1  485.35   25.00
   1  -7  -1  474.65   19.70
   1  -7  -1  505.35   25.80
  -1   7   2  115.59   16.90
   1  -7  -2  132.19   17.00
   1  -7  -2  136.09   15.00
  -1   7   3  432.76   24.50
   1  -7  -3  453.65   23.50
   1  -7  -3  426.36   11.50
   1  -7  -3  407.76   24.40
  -1   7   4   29.90   11.20
   1  -7  -4   25.30   10.80
   1  -7  -4   29.30   11.70
  -1   7   5 1298.87   43.00
   1  -7  -5 1315.97   45.00
   1  -7  -5 1276.27   44.40
  -1   7   6    4.70    9.90
   1  -7  -6   -1.40    9.30
   1  -7  -6   -4.60    8.70
  -1   7   7  882.81   38.60
   1  -7  -7  797.32   40.50
   1  -7  -7  795.32   39.60
  -1   7   8  130.09   20.40
   1  -7  -8   99.39   20.50
   1  -7  -8  117.79   22.40
  -1   7   9  101.89   19.60
   1  -7  -9  117.39   24.30
   1  -7  -9  122.09   22.30
  -1   7  10   31.20   16.10
   1  -7 -10   10.90   15.40
   1  -7 -10   12.80   16.00
  -1   7  11   93.79   22.80
  -1   7  11  121.89   21.70
   1  -7 -11  153.78   28.50
  -1   7  12    6.70   16.80
  -1   7  12   13.70   15.10
   1  -7 -12   -1.10   17.20
  -1   7  13   14.40   17.90
   1  -7 -13   67.89   24.10
  -1   7  14   18.60   20.00
   1  -7 -14  -30.80   13.50
  -2   6 -14  266.97   37.20
   2  -6  14  214.28   34.20
  -2   6 -13  -10.80   12.20
   2  -6  13   11.60   14.90
  -2   6 -12  301.27   34.90
   2  -6  12  269.17   34.50
  -2   6 -11   12.40   13.20
   2  -6  11   11.10   13.30
  -2   6 -10  501.25   27.60
  -2   6 -10  514.95   34.70
   2  -6  10  455.55   34.30
  -2   6  -9   10.30   11.80
  -2   6  -9    4.30    7.30
   2  -6   9   -3.70    9.70
  -2   6  -8  635.54   34.90
  -2   6  -8  642.54   28.40
   2  -6   8  611.64   24.60
   2  -6   8  616.24   36.00
  -2   6  -7   -0.50    6.40
  -2   6  -7    9.40    8.40
   2  -6   7   11.50   10.20
   2  -6   7    2.60    5.50
  -2   6  -6  423.86   22.70
  -2   6  -6  341.37   24.30
   2  -6   6  363.56   25.70
   2  -6   6  370.46   15.50
  -2   6  -5   10.20    8.00
  -2   6  -5   20.10    9.70
   2  -6   5   13.30    9.50
   2  -6   5   21.40    5.80
  -2   6  -4   13.00    8.20
  -2   6  -4    3.90    7.40
   2  -6   4   17.80    9.10
   2  -6   4   11.70    4.00
  -2   6  -3  456.75   22.30
  -2   6  -3  462.95   23.50
   2  -6   3  504.45   25.30
  -2   6  -2   41.60    9.80
  -2   6  -2   27.90    9.00
   2  -6   2   40.40   10.90
   2  -6   2   29.80    5.10
  -2   6  -1   95.09   13.70
  -2   6  -1   81.39   11.50
   2  -6   1  104.79    9.40
   2  -6   1  104.49   14.80
  -2   6   0    4.30    6.10
  -2   6   0   -7.50    5.60
   2  -6   0    3.00    5.70
   2  -6   0   -4.10    6.10
  -2   6   1   43.40    7.30
  -2   6   1   33.10   10.30
   2  -6  -1   31.50    8.40
   2  -6  -1   55.99   11.40
  -2   6   2  642.04   27.00
  -2   6   2  642.14   15.60
   2  -6  -2  601.84   26.50
   2  -6  -2  658.63   24.70
  -2   6   3    3.80    7.90
   2  -6  -3    5.10    8.00
   2  -6  -3   -1.80    6.90
  -2   6   4 2527.25   56.29
   2  -6  -4 2474.15   56.49
   2  -6  -4 2437.46   54.89
  -2   6   5    7.70    8.90
   2  -6  -5   10.40    9.40
   2  -6  -5    6.60    8.80
  -2   6   6 1430.06   45.10
   2  -6  -6 1358.56   46.40
   2  -6  -6 1405.56   46.60
  -2   6   7    2.60    9.90
   2  -6  -7   10.30   11.30
   2  -6  -7   -9.00    9.10
  -2   6   8  554.54   32.30
   2  -6  -8  558.04   34.30
   2  -6  -8  532.45   34.80
  -2   6   9   12.50   11.50
   2  -6  -9  -14.40   10.00
   2  -6  -9    7.90   13.60
  -2   6  10   -1.10   11.70
   2  -6 -10  -12.20   11.70
   2  -6 -10    3.30   13.40
  -2   6  11   28.50   14.80
   2  -6 -11   28.10   16.20
   2  -6 -11    6.30   14.90
  -2   6  12    0.80   12.40
   2  -6 -12    2.70   15.20
  -2   6  13   13.80   19.00
   2  -6 -13   12.00   15.90
  -2   6  14   25.80   20.50
   2  -6 -14    6.70   20.10
  -3   5 -15   54.39   22.60
   3  -5  15   29.90   19.70
  -3   5 -14   21.70   16.40
   3  -5  14   23.10   18.10
  -3   5 -13  646.94   42.40
   3  -5  13  467.05   40.50
  -3   5 -12    8.90   13.10
   3  -5  12    4.40   13.20
  -3   5 -11  748.53   41.60
   3  -5  11  789.92   45.70
  -3   5 -10   47.70   16.90
   3  -5  10   85.79   16.50
   3  -5  10   36.80   16.90
  -3   5  -9  269.07   30.00
   3  -5   9  265.77   20.60
   3  -5   9  303.57   32.70
  -3   5  -8  122.49   20.00
  -3   5  -8  123.49   15.50
   3  -5   8  110.79   15.00
   3  -5   8   40.40   14.00
  -3   5  -7  189.78   22.50
  -3   5  -7  207.68   15.70
   3  -5   7  174.38   14.90
   3  -5   7  241.38   27.10
  -3   5  -6   28.50    8.20
  -3   5  -6   12.60    9.10
   3  -5   6   12.20    6.70
   3  -5   6   20.10   10.60
  -3   5  -5  549.95   22.50
  -3   5  -5  566.14   27.40
   3  -5   5  552.64   28.20
   3  -5   5  568.04   19.10
  -3   5  -4   10.50    7.10
  -3   5  -4   13.80    8.10
   3  -5   4   14.00    9.60
   3  -5   4   20.30    6.20
  -3   5  -3  480.55   23.20
  -3   5  -3  519.05   20.90
   3  -5   3  482.65   15.40
   3  -5   3  481.95   24.10
  -3   5  -2   11.60    7.50
  -3   5  -2    3.30    6.60
   3  -5   2   12.40    5.20
   3  -5   2    4.40    8.00
  -3   5  -1  337.07   17.00
  -3   5  -1  375.16   18.80
   3  -5   1  387.46   20.30
   3  -5   1  385.16   14.20
  -3   5   0  158.28   15.50
  -3   5   0  164.38   11.70
   3  -5   0  130.79   11.40
   3  -5   0  132.29   15.10
  -3   5   1  560.24   16.40
  -3   5   1  521.65   22.60
   3  -5  -1  577.64   23.50
   3  -5  -1  548.95   20.60
  -3   5   2   -2.10    7.40
  -3   5   2   12.90    4.10
   3  -5  -2    5.90    7.50
   3  -5  -2    8.30    7.60
  -3   5   3  721.73   28.20
   3  -5  -3  726.43   27.90
   3  -5  -3  753.32   28.40
  -3   5   4    5.90    8.70
   3  -5  -4   13.20    8.60
   3  -5  -4   -0.80    7.30
  -3   5   5  865.41   33.40
   3  -5  -5  841.72   34.30
   3  -5  -5  870.11   33.20
  -3   5   6   22.00   10.90
   3  -5  -6   25.10   12.00
   3  -5  -6   26.60   10.90
  -3   5   7  886.51   36.30
   3  -5  -7  819.72   38.70
   3  -5  -7  870.71   37.50
  -3   5   8   29.70   12.50
   3  -5  -8    4.50   10.90
   3  -5  -8   29.70   13.60
  -3   5   9  554.84   32.80
   3  -5  -9  577.44   34.60
   3  -5  -9  580.24   38.20
  -3   5  10   11.80   11.60
   3  -5 -10   -3.60   12.20
   3  -5 -10   -1.50   12.00
  -3   5  11    5.10   12.20
   3  -5 -11   35.20   16.60
   3  -5 -11   -9.50   12.80
  -3   5  12   -1.10   12.40
   3  -5 -12    8.90   16.80
   3  -5 -12   17.10   14.30
  -3   5  13   13.20   14.70
   3  -5 -13  -18.40   14.20
   3  -5 -13   31.20   19.10
  -3   5  14    6.10   16.80
   3  -5 -14    8.80   16.60
  -3   5  15   66.69   24.10
   3  -5 -15   51.79   23.30
  -4   4 -15    3.50   15.60
   4  -4  15   16.00   18.00
  -4   4 -14  229.28   33.20
   4  -4  14  104.89   26.20
  -4   4 -13    5.20   14.70
   4  -4  13   10.90   16.60
  -4   4 -12  396.36   39.40
   4  -4  12  372.16   30.50
   4  -4  12  366.66   39.80
  -4   4 -11   -5.00   11.10
   4  -4  11    0.80   13.10
   4  -4  11    0.10   10.20
  -4   4 -10  221.68   28.10
   4  -4  10  209.38   23.90
   4  -4  10  154.88   25.30
  -4   4  -9  390.36   28.10
  -4   4  -9  430.16   20.40
   4  -4   9  405.96   25.40
   4  -4   9  406.66   31.20
  -4   4  -8  352.86   17.80
  -4   4  -8  355.76   25.50
   4  -4   8  369.66   22.50
   4  -4   8  317.77   26.20
  -4   4  -7    3.80    5.10
  -4   4  -7    8.90    8.50
   4  -4   7   -1.20    9.10
   4  -4   7    5.60    7.30
  -4   4  -6  375.46   23.20
  -4   4  -6  372.46   16.90
   4  -4   6  354.46   19.30
   4  -4   6  368.76   24.60
  -4   4  -5   88.19   14.00
  -4   4  -5   98.89   10.90
   4  -4   5  123.09   18.20
   4  -4   5   99.09   11.90
  -4   4  -4  192.68   18.50
  -4   4  -4  193.48   12.80
   4  -4   4  220.58   13.70
   4  -4   4  229.98   18.10
  -4   4  -3  129.09   14.80
  -4   4  -3  119.59   12.20
   4  -4   3  132.39   12.10
   4  -4   3  118.19   15.10
  -4   4  -2 1178.38   27.80
  -4   4  -2 1131.79   30.70
   4  -4   2 1203.08   32.90
   4  -4   2 1212.38   25.60
  -4   4  -1   35.70    8.40
  -4   4  -1   37.40    8.80
   4  -4   1   26.30    6.90
   4  -4   1   31.50    9.30
  -4   4   0  626.94   19.30
  -4   4   0  661.23   22.70
   4  -4   0  671.53   23.10
   4  -4   0  630.24   20.10
  -4   4   1  150.68   15.40
  -4   4   1  131.99    9.30
   4  -4  -1  132.19   13.70
   4  -4  -1  143.69   12.90
  -4   4   2  312.87   10.40
  -4   4   2  296.27   18.10
   4  -4  -2  307.97   17.50
   4  -4  -2  317.17   17.40
  -4   4   3   78.39   12.80
  -4   4   3   59.79    4.80
   4  -4  -3   77.19   12.60
   4  -4  -3   54.89   10.50
  -4   4   4 1772.02   43.20
   4  -4  -4 1685.53   43.40
   4  -4  -4 1729.03   40.50
  -4   4   5   57.49   12.20
   4  -4  -5   69.89   13.20
   4  -4  -5   86.29   13.70
  -4   4   6  556.64   13.70
  -4   4   6  564.54   27.50
   4  -4  -6  568.34   27.80
   4  -4  -6  570.04   29.40
  -4   4   7  187.98    9.90
  -4   4   7  207.28   21.90
   4  -4  -7  208.68   24.50
   4  -4  -7  197.28   21.30
  -4   4   8  301.97   13.80
  -4   4   8  266.07   23.10
   4  -4  -8  292.87   24.10
   4  -4  -8  348.97   27.60
  -4   4   9   90.19   17.40
   4  -4  -9   84.89   19.00
   4  -4  -9   78.69   17.40
  -4   4  10  223.18   25.90
   4  -4 -10  259.37   30.20
   4  -4 -10  283.87   32.70
  -4   4  11   17.20   12.90
   4  -4 -11   15.50   15.30
   4  -4 -11   13.90   14.50
  -4   4  12   96.59   20.10
   4  -4 -12  102.49   24.90
   4  -4 -12  111.19   22.90
  -4   4  13   26.60   15.50
   4  -4 -13   27.40   18.90
   4  -4 -13   27.00   17.60
   4  -4 -14   61.79   22.20
  -4   4  15   77.89   25.80
   4  -4 -15   74.89   26.30
  -5   3 -15   97.69   25.20
  -5   3 -15   94.39   26.20
  -5   3 -14   13.90   14.70
  -5   3 -14   -7.30   12.90
   5  -3  14    0.20   13.30
  -5   3 -13   86.99   22.50
  -5   3 -13  173.18   27.70
   5  -3  13  136.09   25.20
  -5   3 -12  195.58   28.30
  -5   3 -12  243.98   33.00
   5  -3  12  163.58   25.30
  -5   3 -11  322.87   35.40
  -5   3 -11  359.26   35.30
   5  -3  11  354.86   29.50
  -5   3 -10  214.88   28.00
  -5   3 -10  229.38   27.40
   5  -3  10  230.58   25.90
  -5   3  -9  269.27   23.40
  -5   3  -9  293.67   31.00
   5  -3   9  262.67   22.40
  -5   3  -8   -2.40    3.70
  -5   3  -8    7.00    9.00
  -5   3  -8  -15.50    7.30
   5  -3   8   -7.40    7.60
  -5   3  -7  768.72   36.00
  -5   3  -7  855.31   22.00
  -5   3  -7  843.62   35.30
   5  -3   7  889.91   32.70
  -5   3  -6   55.59   13.60
  -5   3  -6   63.59    7.80
  -5   3  -6   55.19   12.00
   5  -3   6   47.30   11.50
  -5   3  -5   82.49   14.20
  -5   3  -5   82.89   13.40
  -5   3  -5  103.39    9.30
   5  -3   5   88.09   12.90
  -5   3  -4   83.69    8.60
  -5   3  -4   82.99   13.10
   5  -3   4   70.99   12.90
   5  -3   4   97.79   12.00
  -5   3  -3 1448.16   36.50
  -5   3  -3 1473.65   26.70
   5  -3   3 1451.75   37.00
   5  -3   3 1447.36   31.50
  -5   3  -2  763.12   19.80
  -5   3  -2  752.32   24.70
   5  -3   2  766.52   23.00
   5  -3   2  764.82   25.10
  -5   3  -1  435.66   16.60
  -5   3  -1  423.06   18.00
   5  -3   1  410.46   17.70
   5  -3   1  443.96   18.10
  -5   3   0  285.97   15.10
  -5   3   0  319.87   14.70
   5  -3   0  297.17   15.90
   5  -3   0  325.97   15.50
  -5   3   1  740.83   23.70
  -5   3   1  767.52   19.20
   5  -3  -1  762.12   24.30
   5  -3  -1  734.43   21.20
  -5   3   2   10.60    4.50
  -5   3   2    3.30    7.30
   5  -3  -2   -1.20    5.80
   5  -3  -2    6.80    7.60
  -5   3   3 2232.48   46.00
  -5   3   3 2159.08   29.90
   5  -3  -3 2135.79   45.00
   5  -3  -3 2189.28   39.60
  -5   3   4  616.54   15.80
  -5   3   4  625.84   26.40
   5  -3  -4  614.04   23.00
   5  -3  -4  633.84   27.00
  -5   3   5  398.16   22.90
  -5   3   5  412.16   14.00
   5  -3  -5  401.86   24.20
   5  -3  -5  414.86   21.10
  -5   3   6  139.89   17.60
  -5   3   6  119.99    9.30
   5  -3  -6  132.69   18.40
   5  -3  -6  132.59   15.90
  -5   3   7  167.28   11.60
  -5   3   7  181.88   21.10
   5  -3  -7  188.18   22.50
   5  -3  -7  185.48   19.50
  -5   3   8   54.89   14.30
  -5   3   8   46.40    8.80
   5  -3  -8   71.19   17.00
   5  -3  -8   63.09   14.50
  -5   3   9  274.17   16.70
  -5   3   9  259.17   26.90
   5  -3  -9  297.27   30.80
   5  -3  -9  319.37   29.50
  -5   3  10   15.00   12.30
   5  -3 -10   36.10   15.20
   5  -3 -10   26.60   14.50
  -5   3  11  189.78   26.70
   5  -3 -11  260.47   34.70
   5  -3 -11  312.87   33.10
  -5   3  12    7.00   12.80
   5  -3 -12  -17.10   12.50
   5  -3 -12   21.80   14.90
  -5   3  13  175.68   27.60
   5  -3 -13  123.19   28.40
   5  -3 -13  176.08   28.90
   5  -3 -14   55.79   23.50
   5  -3 -14   14.30   16.60
  -5   3  15   61.69   23.60
   5  -3 -15   90.29   25.40
  -6   2 -15   -1.60   13.40
  -6   2 -15  -22.30   16.30
   6  -2  15  -20.60   15.00
  -6   2 -14   79.49   21.00
  -6   2 -14   92.29   25.10
   6  -2  14   78.09   20.90
  -6   2 -13   37.90   16.60
  -6   2 -13   19.40   17.10
   6  -2  13   20.00   15.80
  -6   2 -12  145.29   26.90
  -6   2 -12   95.69   21.20
   6  -2  12  103.49   22.30
  -6   2 -11   59.89   18.40
  -6   2 -11  111.49   21.60
   6  -2  11   61.09   17.50
  -6   2 -10  471.95   31.30
  -6   2 -10  454.55   34.20
   6  -2  10  482.25   32.10
  -6   2  -9  150.08   22.30
  -6   2  -9  211.58   28.00
   6  -2   9  223.98   25.20
  -6   2  -8  369.66   25.00
  -6   2  -8  304.27   26.00
   6  -2   8  433.66   27.20
  -6   2  -7   47.70   14.80
  -6   2  -7   42.00   12.40
   6  -2   7   63.29   13.50
  -6   2  -6 1206.88   41.40
  -6   2  -6 1123.89   37.70
   6  -2   6 1183.88   37.50
  -6   2  -5    4.00    8.70
  -6   2  -5   12.80    8.30
  -6   2  -5   12.20    3.20
   6  -2   5    4.90    8.10
  -6   2  -4 1148.59   35.00
  -6   2  -4 1111.09   33.70
  -6   2  -4 1113.19   17.40
   6  -2   4 1114.89   31.90
  -6   2  -3  986.70   18.10
  -6   2  -3  957.70   29.30
  -6   2  -3  990.80   30.20
   6  -2   3  998.10   28.70
  -6   2  -2  485.75   20.60
  -6   2  -2  480.55   14.30
   6  -2   2  501.45   20.20
   6  -2   2  468.45   19.40
  -6   2  -1  781.62   23.70
  -6   2  -1  839.82   20.50
   6  -2   1  783.02   21.80
   6  -2   1  773.02   24.80
  -6   2   0 1057.69   25.80
  -6   2   0 1065.19   25.50
   6  -2   0 1047.70   22.80
  -6   2   1  157.18   11.10
  -6   2   1  173.48   13.40
   6  -2  -1  167.18   10.00
   6  -2  -1  155.28   14.30
  -6   2   2 1421.06   27.70
  -6   2   2 1396.96   33.40
   6  -2  -2 1321.87   33.60
   6  -2  -2 1384.86   25.30
  -6   2   3  403.46   20.30
  -6   2   3  417.16   15.30
   6  -2  -3  393.66   15.20
   6  -2  -3  404.86   21.30
  -6   2   4  268.47   18.60
  -6   2   4  287.47   13.50
   6  -2  -4  272.37   15.00
   6  -2  -4  302.07   20.50
  -6   2   5  436.36   23.40
  -6   2   5  407.66   16.50
   6  -2  -5  389.06   18.80
   6  -2  -5  422.36   23.90
  -6   2   6 1298.87   40.50
  -6   2   6 1262.27   30.20
   6  -2  -6 1261.97   41.40
   6  -2  -6 1279.47   35.20
  -6   2   7  250.67   20.80
  -6   2   7  266.27   15.80
   6  -2  -7  255.77   22.80
   6  -2  -7  269.67   19.20
  -6   2   8  636.34   24.50
  -6   2   8  639.14   32.50
   6  -2  -8  639.74   33.20
   6  -2  -8  654.13   29.90
  -6   2   9   11.50    7.90
  -6   2   9   15.20   11.40
   6  -2  -9   -4.00    9.30
   6  -2  -9    2.20    9.00
  -6   2  10  276.07   29.10
  -6   2  10  264.37   19.40
   6  -2 -10  283.27   27.80
   6  -2 -10  301.87   32.50
  -6   2  11   33.90   15.20
   6  -2 -11  -10.70   11.60
   6  -2 -11   32.70   16.60
  -6   2  12  319.57   35.30
   6  -2 -12  244.78   29.70
   6  -2 -12  364.16   39.50
  -6   2  13   74.49   19.80
   6  -2 -13  100.19   25.20
   6  -2 -13   18.00   16.40
  -6   2  14   66.59   20.00
   6  -2 -14  107.79   26.00
   6  -2 -14  137.39   29.90
   6  -2 -15  -10.30   15.60
   6  -2 -15  -12.70   16.90
  -7   1 -15   63.99   23.60
  -7   1 -15   79.69   22.70
   7  -1  15   77.89   24.20
  -7   1 -14   12.30   17.00
  -7   1 -14    5.20   14.60
   7  -1  14   -2.20   14.00
  -7   1 -13  177.38   27.30
  -7   1 -13  116.29   25.10
   7  -1  13  129.89   26.40
  -7   1 -12   20.80   16.40
  -7   1 -12   55.89   16.60
   7  -1  12   40.60   17.80
  -7   1 -11  253.17   29.40
  -7   1 -11  177.88   28.00
   7  -1  11  185.48   27.60
  -7   1 -10   99.49   19.70
  -7   1 -10   45.20   17.50
   7  -1  10   77.79   19.00
  -7   1  -9  481.25   29.40
  -7   1  -9  467.55   33.10
   7  -1   9  439.36   30.70
  -7   1  -8    0.40   10.20
  -7   1  -8    5.90    8.80
   7  -1   8    9.70   10.20
  -7   1  -7  487.85   26.80
  -7   1  -7  531.05   30.70
   7  -1   7  495.35   28.70
  -7   1  -6  282.67   22.20
  -7   1  -6  272.77   20.20
   7  -1   6  283.27   21.60
  -7   1  -5  779.52   30.50
  -7   1  -5  816.12   32.30
   7  -1   5  768.32   31.40
  -7   1  -4  489.95   23.60
  -7   1  -4  446.56   23.30
   7  -1   4  474.05   23.70
  -7   1  -3  314.87   18.40
  -7   1  -3  292.37    8.20
  -7   1  -3  302.57   18.50
   7  -1   3  312.47   19.50
  -7   1  -2  805.52   17.20
  -7   1  -2  869.11   27.60
  -7   1  -2  828.32   24.30
   7  -1   2  807.72   27.10
  -7   1  -1  419.26   14.60
  -7   1  -1  399.26   18.70
   7  -1   1  425.76   20.80
   7  -1   1  428.66   15.80
  -7   1   0    5.50    6.20
   7  -1   0   18.80    8.20
   7  -1   0   15.20    5.20
   7  -1   0    1.90    6.80
  -7   1   1  513.45   19.50
   7  -1  -1  456.65   21.10
   7  -1  -1  498.55   20.10
   7  -1  -1  491.85   11.80
  -7   1   2   14.40    6.50
   7  -1  -2   19.10    4.30
   7  -1  -2    5.20    7.50
   7  -1  -2    2.90    7.30
  -7   1   3 1199.98   29.00
   7  -1  -3 1190.28   34.00
   7  -1  -3 1189.58   21.60
   7  -1  -3 1260.97   35.40
  -7   1   4   94.49   11.30
   7  -1  -4   91.49    9.50
   7  -1  -4   55.89   11.30
   7  -1  -4   84.09   13.50
  -7   1   5 1970.70   40.30
   7  -1  -5 1991.90   37.10
   7  -1  -5 1908.31   47.30
   7  -1  -5 2001.20   49.70
  -7   1   6   57.89   10.30
   7  -1  -6   68.49   13.60
   7  -1  -6   58.59   13.00
   7  -1  -6   78.89   11.40
  -7   1   7 1943.21   44.10
   7  -1  -7 1937.91   53.69
   7  -1  -7 2013.60   53.89
   7  -1  -7 2010.10   46.20
  -7   1   8   26.00    9.20
   7  -1  -8   38.90   12.20
   7  -1  -8   38.20   12.60
   7  -1  -8   52.79   13.00
  -7   1   9  521.45   32.10
  -7   1   9  475.85   24.70
   7  -1  -9  528.05   28.10
   7  -1  -9  442.76   30.50
  -7   1  10   66.49   12.70
  -7   1  10   63.49   16.80
   7  -1 -10   47.40   16.90
   7  -1 -10   46.30   14.10
  -7   1  11  288.17   22.60
  -7   1  11  312.47   33.10
   7  -1 -11  298.97   30.40
   7  -1 -11  256.97   32.20
  -7   1  12   15.70   14.20
   7  -1 -12   -6.10   12.80
   7  -1 -12    4.50   11.40
  -7   1  13   56.99   19.80
   7  -1 -13   52.89   17.30
   7  -1 -13  125.29   27.40
  -7   1  14   22.70   15.40
   7  -1 -14   36.30   16.60
   7  -1 -14    1.60   17.20
   7  -1 -15    5.90   16.20
   7  -1 -15   30.00   19.90
  -8   0 -15  -25.00   13.80
  -8   0 -15   -8.00   14.30
   8   0  15   -4.10   19.90
  -8   0 -14  250.47   33.50
  -8   0 -14  268.97   37.60
   8   0  14  261.37   38.50
  -8   0 -13    0.10   15.10
  -8   0 -13    2.30   12.00
   8   0  13    8.40   16.70
  -8   0 -12  139.39   27.40
  -8   0 -12  161.48   24.50
   8   0  12  213.28   30.90
  -8   0 -11  -18.60    8.30
  -8   0 -11    0.90   12.70
   8   0  11  -14.40   10.90
  -8   0 -10  377.16   29.00
  -8   0 -10  429.46   33.90
   8   0  10  393.86   33.20
  -8   0  -9    4.60    8.50
  -8   0  -9   -5.00    9.80
   8   0   9   -3.90   10.40
  -8   0  -8  668.93   32.70
  -8   0  -8  651.53   36.30
   8   0   8  585.84   34.60
  -8   0  -7   -7.50    7.00
  -8   0  -7    7.00   10.00
   8   0   7   14.60   11.00
  -8   0  -6   11.70    8.50
  -8   0  -6    6.10    9.30
   8   0   6   21.40   10.90
  -8   0  -5    5.00    8.30
  -8   0  -5    6.90    7.40
   8   0   5  -12.00    7.80
  -8   0  -4   95.39   14.30
  -8   0  -4   80.29   13.50
   8   0   4  104.99   15.50
  -8   0  -3    5.00    7.80
  -8   0  -3    0.80    7.10
   8   0   3   -1.40    8.00
  -8   0  -2    9.10    7.00
  -8   0  -2    4.50    7.10
   8   0   2   12.40    8.30
   8   0   2    5.60    4.90
  -8   0  -1    6.80    7.00
  -8   0  -1   -1.00    5.00
   8   0   1    3.30    6.10
   8   0   1  -12.70    7.10
  -8   0   0 1165.48   31.50
   8   0   0 1149.39   28.30
   8   0   0 1092.59   32.00
  -8   0   1    4.50    6.40
   8   0  -1   -4.20    7.50
   8   0  -1    0.30    6.80
  -8   0   2 2195.68   43.30
   8   0  -2 2191.08   45.70
   8   0  -2 2232.18   45.80
  -8   0   3    1.80    5.50
   8   0  -3   -0.70    8.30
   8   0  -3  -11.90    6.50
   8   0  -3   -4.40    2.50
  -8   0   4  808.52   27.50
   8   0  -4  839.72   30.40
   8   0  -4  833.62   32.20
   8   0  -4  863.91   19.10
  -8   0   5   -0.80    5.70
   8   0  -5  -10.20    6.70
   8   0  -5   -0.30    4.60
   8   0  -5    1.20    8.30
  -8   0   6  712.13   27.70
   8   0  -6  670.93   31.20
   8   0  -6  641.84   29.80
   8   0  -6  666.33   23.00
  -8   0   7    4.40    7.00
   8   0  -7   12.40    9.70
   8   0  -7    6.00    7.00
   8   0  -7    3.80    9.20
  -8   0   8  701.93   30.40
   8   0  -8  671.33   35.10
   8   0  -8  685.43   34.00
   8   0  -8  703.93   28.60
  -8   0   9   -9.80    6.60
   8   0  -9    2.30    8.10
   8   0  -9  -13.70    6.70
   8   0  -9   -0.90   10.20
  -8   0  10  327.87   24.20
   8   0 -10  312.97   23.80
   8   0 -10  337.57   29.70
   8   0 -10  335.37   28.70
  -8   0  11    0.30    8.60
   8   0 -11   -6.10   13.30
   8   0 -11    5.60    9.70
   8   0 -11   -3.90    9.60
  -8   0  12    1.80   13.00
  -8   0  12   24.00   12.40
   8   0 -12    8.20   14.20
   8   0 -12    5.10   11.30
  -8   0  13    7.40   11.40
   8   0 -13   -0.70   11.10
   8   0 -13   13.10   17.30
  -8   0  14  -19.80   10.90
   8   0 -14   -2.90   13.90
   8   0 -14  -16.30   16.40
  -8   0  15   -5.10   15.60
   8   0 -15    1.70   19.80
  -9  -1 -14   -4.80   11.40
  -9  -1 -14  -12.50   14.60
   9   1  14   12.80   20.00
  -9  -1 -13   81.69   25.20
  -9  -1 -13  120.39   22.30
   9   1  13  117.79   27.00
  -9  -1 -12   59.19   18.20
  -9  -1 -12   42.10   21.00
   9   1  12   24.50   17.80
  -9  -1 -11  638.54   37.10
  -9  -1 -11  572.04   41.20
   9   1  11  648.54   43.10
  -9  -1 -10   -3.20   11.00
  -9  -1 -10    1.40    9.40
   9   1  10  -21.40   12.30
  -9  -1  -9  373.06   31.30
  -9  -1  -9  324.07   26.10
   9   1   9  327.17   34.70
  -9  -1  -8   16.50   10.20
  -9  -1  -8   -2.70   10.40
   9   1   8  -12.90    9.50
  -9  -1  -7  475.15   30.40
  -9  -1  -7  529.85   28.80
   9   1   7  501.35   31.60
  -9  -1  -6  160.18   20.60
  -9  -1  -6  156.08   19.30
   9   1   6  115.59   19.20
  -9  -1  -5  138.89   17.80
  -9  -1  -5  115.59   16.80
   9   1   5  143.59   19.40
  -9  -1  -4   17.20    8.30
  -9  -1  -4   -0.10    7.70
   9   1   4    1.30    9.00
   9   1   4   -4.40    3.50
  -9  -1  -3    2.80    7.60
  -9  -1  -3   22.50    9.20
   9   1   3   28.90   11.30
   9   1   3   19.60    5.70
  -9  -1  -2   -1.90    6.80
  -9  -1  -2    5.70    6.90
   9   1   2    9.40    8.60
   9   1   2   14.70    6.30
  -9  -1  -1  269.67   13.50
  -9  -1  -1  275.27   18.20
   9   1   1  269.57   19.30
   9   1   1  257.07   15.00
  -9  -1   0    0.20    6.50
  -9  -1   0   -2.90    4.00
   9   1   0   -2.20    7.10
   9   1   0   -1.30    7.90
  -9  -1   1 1285.17   35.60
   9   1  -1 1207.88   35.00
   9   1  -1 1268.07   34.60
  -9  -1   2   45.30   10.20
   9   1  -2   43.10   10.70
   9   1  -2   36.50   10.70
  -9  -1   3  984.70   32.50
   9   1  -3 1023.80   34.80
   9   1  -3  962.10   32.00
  -9  -1   4    7.90    3.60
  -9  -1   4   -1.00    5.90
   9   1  -4    4.00    8.40
   9   1  -4    1.40    7.70
  -9  -1   5  720.83   29.20
   9   1  -5  723.23   30.10
   9   1  -5  689.93   32.00
   9   1  -5  759.92   19.70
  -9  -1   6  127.79   16.90
   9   1  -6  142.49   11.30
   9   1  -6  150.28   18.30
   9   1  -6  142.19   20.20
  -9  -1   7  348.37   23.10
   9   1  -7  321.57   23.50
   9   1  -7  350.76   26.30
   9   1  -7  335.97   17.80
  -9  -1   8  432.06   26.30
   9   1  -8  385.26   27.20
   9   1  -8  431.06   29.90
   9   1  -8  410.16   21.50
  -9  -1   9  209.38   23.90
   9   1  -9  204.18   20.80
   9   1  -9  222.08   28.60
   9   1  -9  245.08   27.00
  -9  -1  10  -21.40    6.40
   9   1 -10    7.30   10.90
   9   1 -10    8.30   12.00
   9   1 -10    8.30    8.50
  -9  -1  11  152.18   22.60
   9   1 -11  152.18   20.70
   9   1 -11  155.58   24.80
   9   1 -11  133.09   22.20
  -9  -1  12   23.00   13.50
   9   1 -12   -3.90    9.00
   9   1 -12  -17.30    9.70
   9   1 -12   11.20   13.50
  -9  -1  13   81.39   20.50
   9   1 -13   66.89   18.30
   9   1 -13  142.09   27.40
  -9  -1  14    3.00   13.90
   9   1 -14  -10.20   15.20
  -9  -1  15  172.48   30.90
   9   1 -15  173.98   32.30
 -10  -2 -14  111.99   29.10
  10   2  14  137.49   33.80
 -10  -2 -13  -21.30   13.60
 -10  -2 -13    6.00   11.40
  10   2  13   -9.20   15.90
 -10  -2 -12  385.76   30.30
 -10  -2 -12  365.56   41.10
  10   2  12  491.15   48.50
 -10  -2 -11    8.70   14.60
 -10  -2 -11   21.40   12.50
  10   2  11   15.30   18.10
 -10  -2 -10  130.39   25.30
 -10  -2 -10  161.18   23.20
  10   2  10  126.89   25.90
 -10  -2  -9   55.79   17.80
 -10  -2  -9   62.79   14.60
  10   2   9   64.79   19.30
 -10  -2  -8  214.58   26.80
 -10  -2  -8  280.87   24.00
  10   2   8  262.67   30.30
 -10  -2  -7    7.60   10.60
 -10  -2  -7   -4.00    8.30
  10   2   7    2.60   11.50
 -10  -2  -6  520.85   30.20
 -10  -2  -6  528.65   28.90
  10   2   6  547.65   33.00
 -10  -2  -5   45.60   12.70
 -10  -2  -5   32.40   11.40
  10   2   5   45.80   14.40
  10   2   5   41.70    6.10
 -10  -2  -4  317.37   21.40
 -10  -2  -4  330.77   22.20
  10   2   4  330.77   24.50
  10   2   4  316.37   13.50
 -10  -2  -3  536.95   26.80
 -10  -2  -3  518.85   23.70
  10   2   3  525.65   18.60
  10   2   3  520.55   28.10
 -10  -2  -2 1392.76   33.70
 -10  -2  -2 1424.86   41.00
  10   2   2 1401.96   32.10
  10   2   2 1407.96   42.40
 -10  -2  -1  325.37   15.10
 -10  -2  -1  293.87   20.00
  10   2   1  324.37   22.10
  10   2   1  302.47   17.30
 -10  -2   0  454.55   14.70
 -10  -2   0  446.96   23.80
  10   2   0  500.95   25.70
  10   2   0  485.15   22.20
 -10  -2   1  102.59   14.50
 -10  -2   1  110.49    6.70
  10   2  -1  116.59   15.70
  10   2  -1   95.09   13.80
 -10  -2   2  189.48   19.00
  10   2  -2  198.58   17.80
  10   2  -2  193.28   19.60
 -10  -2   3    5.50    7.20
  10   2  -3    7.20    9.00
  10   2  -3   -3.90    7.40
 -10  -2   4 1662.13   24.70
 -10  -2   4 1726.33   46.60
  10   2  -4 1656.83   48.90
  10   2  -4 1684.23   44.20
 -10  -2   5  206.18   11.00
 -10  -2   5  226.78   19.10
  10   2  -5  257.97   22.50
  10   2  -5  227.98   19.70
 -10  -2   6  722.73   32.80
 -10  -2   6  722.43   21.90
  10   2  -6  709.73   35.20
  10   2  -6  693.43   30.90
 -10  -2   7   29.30   10.80
 -10  -2   7   23.80    7.50
  10   2  -7   21.70   11.60
  10   2  -7   26.80   11.50
 -10  -2   8   26.20   11.40
 -10  -2   8   20.50    8.50
  10   2  -8   15.80   11.90
  10   2  -8    5.60   10.80
 -10  -2   9   57.09   14.90
 -10  -2   9   40.90   11.70
  10   2  -9   48.90   17.00
  10   2  -9   66.09   17.00
 -10  -2  10  238.38   24.20
 -10  -2  10  282.67   30.70
  10   2 -10  194.98   27.90
  10   2 -10  252.87   28.70
 -10  -2  11   93.69   19.80
  10   2 -11   55.99   18.30
  10   2 -11   94.69   19.60
 -10  -2  12   91.39   19.50
  10   2 -12  105.69   23.50
  10   2 -12   57.49   18.20
 -10  -2  13   61.99   18.90
  10   2 -13   51.19   19.40
  10   2 -13   76.09   20.60
  10   2 -14  131.19   26.80
  10   2 -14  126.19   25.60
 -11  -3 -14   11.80   19.00
  11   3  14   -3.00   21.20
 -11  -3 -13   50.79   23.00
  11   3  13   75.39   26.90
 -11  -3 -12   50.19   21.90
 -11  -3 -12   32.90   14.80
  11   3  12   34.80   19.60
 -11  -3 -11   55.39   21.70
 -11  -3 -11  122.59   22.00
  11   3  11  102.09   26.30
 -11  -3 -10  330.07   36.50
 -11  -3 -10  326.37   27.60
  11   3  10  322.17   37.10
 -11  -3  -9  218.88   26.20
 -11  -3  -9  172.58   27.10
  11   3   9  190.98   29.30
 -11  -3  -8    9.30   10.70
 -11  -3  -8   31.10   14.90
  11   3   8   12.10   15.00
 -11  -3  -7  272.57   23.00
 -11  -3  -7  230.78   27.50
  11   3   7  278.97   31.30
 -11  -3  -6   51.19   13.30
 -11  -3  -6   73.69   16.20
  11   3   6   44.90   15.70
 -11  -3  -5  420.26   26.40
 -11  -3  -5  459.85   27.40
  11   3   5  429.36   30.00
  11   3   5  423.76   16.80
 -11  -3  -4   88.19   15.30
 -11  -3  -4   60.49   13.10
  11   3   4   81.29   10.70
  11   3   4  119.39   19.10
 -11  -3  -3  534.25   27.90
 -11  -3  -3  518.45   24.50
  11   3   3  500.15   29.80
  11   3   3  550.74   21.50
 -11  -3  -2  105.79   16.00
 -11  -3  -2  101.19   12.90
  11   3   2   92.69   12.90
  11   3   2   75.19   15.00
 -11  -3  -1  148.09   18.60
 -11  -3  -1  133.09   13.20
  11   3   1  109.79   16.70
  11   3   1   99.99   14.60
 -11  -3   0   54.19    8.20
 -11  -3   0   43.00   12.00
  11   3   0   46.70   11.00
  11   3   0   45.10   12.10
 -11  -3   1  786.62   18.80
 -11  -3   1  765.42   32.30
  11   3  -1  787.82   31.30
  11   3  -1  741.63   30.80
 -11  -3   2    7.60    3.40
 -11  -3   2   10.50    8.50
  11   3  -2   17.50    9.10
  11   3  -2   14.10    9.00
 -11  -3   3   90.39   16.10
 -11  -3   3   92.79    6.50
  11   3  -3  105.99   15.40
  11   3  -3   97.29   16.20
 -11  -3   4    3.30    3.60
 -11  -3   4    1.90    7.80
  11   3  -4    7.80    8.80
  11   3  -4    7.70   10.40
 -11  -3   5  293.17   23.20
 -11  -3   5  260.67   12.50
  11   3  -5  323.67   22.30
  11   3  -5  246.78   26.10
 -11  -3   6  337.07   25.30
 -11  -3   6  356.66   16.20
  11   3  -6  370.56   28.70
  11   3  -6  388.56   25.00
 -11  -3   7  209.28   15.10
 -11  -3   7  247.28   26.80
  11   3  -7  240.08   28.20
  11   3  -7  246.78   24.60
 -11  -3   8   -2.40    8.70
  11   3  -8    4.90   11.50
  11   3  -8   -0.30    9.80
 -11  -3   9  427.26   31.90
  11   3  -9  417.06   32.90
  11   3  -9  471.55   31.00
 -11  -3  10    1.20   11.30
  11   3 -10   24.80   14.20
  11   3 -10   40.60   15.40
 -11  -3  11   98.49   22.40
  11   3 -11   82.69   21.00
  11   3 -11   65.49   18.00
 -11  -3  12   58.29   19.60
  11   3 -12   37.80   17.40
  11   3 -12   64.99   20.40
 -11  -3  13   78.69   21.10
  11   3 -13   57.89   20.60
  11   3 -13   25.70   16.70
 -11  -3  14   15.10   14.10
  11   3 -14   17.80   16.80
 -12  -4 -13   -7.10   16.40
  12   4  13   -2.30   19.30
 -12  -4 -12   78.99   25.10
  12   4  12  110.49   29.10
 -12  -4 -11   75.09   18.90
 -12  -4 -11   84.09   23.10
  12   4  11  108.69   27.00
 -12  -4 -10  142.39   22.10
 -12  -4 -10   84.19   22.50
  12   4  10   84.39   24.30
 -12  -4  -9   76.79   20.30
 -12  -4  -9   64.29   16.80
  12   4   9   47.30   20.30
 -12  -4  -8  357.96   28.10
 -12  -4  -8  306.67   33.60
  12   4   8  325.67   36.10
 -12  -4  -7   26.50   14.40
 -12  -4  -7   51.89   15.20
  12   4   7    8.60   14.30
 -12  -4  -6  209.08   25.70
 -12  -4  -6  225.78   25.20
  12   4   6  195.88   27.30
 -12  -4  -5  192.28   22.30
 -12  -4  -5  220.58   24.00
  12   4   5  203.38   25.40
  12   4   5  225.98   15.60
 -12  -4  -4  361.76   23.70
 -12  -4  -4  333.87   24.90
  12   4   4  356.56   27.70
  12   4   4  358.06   19.10
 -12  -4  -3  351.76   24.70
 -12  -4  -3  321.17   21.80
  12   4   3  363.26   27.30
  12   4   3  324.57   19.70
 -12  -4  -2  567.04   24.90
 -12  -4  -2  604.34   30.50
  12   4   2  532.35   24.90
  12   4   2  540.65   30.10
 -12  -4  -1   18.80   10.40
 -12  -4  -1   26.70    7.70
  12   4   1   31.30   11.30
  12   4   1   26.90   10.60
 -12  -4   0  347.77   16.70
 -12  -4   0  366.16   24.70
  12   4   0  377.56   24.80
  12   4   0  373.56   24.10
 -12  -4   1   -7.80    7.40
 -12  -4   1   -0.10    4.00
  12   4  -1   -1.80    8.00
  12   4  -1   -2.90    7.90
 -12  -4   2  308.07   12.90
 -12  -4   2  286.77   22.80
  12   4  -2  294.67   21.80
  12   4  -2  287.77   22.80
 -12  -4   3    8.50    8.50
 -12  -4   3    6.70    4.40
  12   4  -3   -7.60    6.80
  12   4  -3    7.90   10.20
 -12  -4   4  375.06   26.70
 -12  -4   4  390.96   14.60
  12   4  -4  396.16   24.50
  12   4  -4  340.87   26.60
 -12  -4   5   -3.80    4.50
 -12  -4   5    0.40   10.00
  12   4  -5   -4.60    7.60
  12   4  -5  -14.40    8.10
 -12  -4   6  363.76   27.90
  12   4  -6  424.56   31.50
  12   4  -6  389.06   25.20
 -12  -4   7   42.80   15.30
  12   4  -7   22.80   14.40
  12   4  -7    3.50    9.50
 -12  -4   8  591.24   37.30
  12   4  -8  533.45   36.70
  12   4  -8  552.24   31.40
 -12  -4   9   26.40   14.10
  12   4  -9   54.29   18.20
  12   4  -9   22.80   12.30
 -12  -4  10  281.47   33.00
  12   4 -10  231.28   27.10
  12   4 -10  275.67   33.90
 -12  -4  11   -1.10   12.10
  12   4 -11    7.90   14.70
  12   4 -11   -6.40   10.60
 -12  -4  12   94.89   22.30
  12   4 -12  124.39   26.10
 -12  -4  13   28.70   16.30
  12   4 -13   40.40   18.10
 -12  -4  14   67.79   21.50
  12   4 -14   87.39   24.80
 -13  -5 -13    7.80   18.20
  13   5  13   51.59   25.20
 -13  -5 -12  -10.80   15.10
  13   5  12    0.20   20.30
 -13  -5 -11  178.78   31.90
 -13  -5 -11  189.78   26.90
  13   5  11  171.18   33.30
 -13  -5 -10   -3.30   15.70
 -13  -5 -10   -6.90   11.30
  13   5  10   22.40   19.20
 -13  -5  -9  567.44   35.30
 -13  -5  -9  502.15   39.00
  13   5   9  553.94   43.80
 -13  -5  -8   13.40   13.20
 -13  -5  -8   -2.30   11.10
  13   5   8    5.00   14.30
 -13  -5  -7  319.47   32.90
 -13  -5  -7  381.46   29.00
  13   5   7  329.37   35.60
 -13  -5  -6   29.10   14.30
 -13  -5  -6   29.30   11.60
  13   5   6   15.30   14.90
 -13  -5  -5    8.30   10.60
 -13  -5  -5   -8.10    7.50
  13   5   5    9.20    8.50
  13   5   5   -7.60   11.20
 -13  -5  -4    5.60    9.30
 -13  -5  -4    8.80    9.60
  13   5   4   15.50   11.80
  13   5   4   -4.40    8.30
 -13  -5  -3   25.40   11.70
 -13  -5  -3   21.60   10.30
  13   5   3   48.60   15.40
  13   5   3    9.50    9.10
 -13  -5  -2  209.98   20.40
 -13  -5  -2  178.48   22.00
  13   5   2  194.58   20.50
  13   5   2  248.18   26.00
 -13  -5  -1   -2.30    6.50
 -13  -5  -1   17.00   10.10
  13   5   1    9.10   10.10
  13   5   1   -1.20    9.70
 -13  -5   0    9.30    9.90
 -13  -5   0    6.00    6.20
  13   5   0    6.20   10.00
  13   5   0   15.20   10.50
 -13  -5   1  429.96   28.10
 -13  -5   1  425.36   18.60
  13   5  -1  371.66   26.50
  13   5  -1  417.46   26.80
 -13  -5   2    2.90    4.90
 -13  -5   2   -3.00    8.20
  13   5  -2   -4.00    8.50
  13   5  -2   11.20   10.50
 -13  -5   3  357.86   15.70
 -13  -5   3  317.27   26.10
  13   5  -3  365.46   24.60
  13   5  -3  357.56   27.90
 -13  -5   4   50.09   15.50
  13   5  -4   53.49   14.30
  13   5  -4   40.50   14.70
 -13  -5   5  413.36   30.50
  13   5  -5  404.76   26.10
  13   5  -5  399.26   30.80
 -13  -5   6   21.60   12.60
  13   5  -6   22.80   14.00
  13   5  -6   31.00   13.20
 -13  -5   7  328.17   34.90
  13   5  -7  347.87   25.40
  13   5  -7  253.17   30.40
 -13  -5   8   15.70   12.60
  13   5  -8   11.40   14.60
  13   5  -8    6.50   10.30
 -13  -5   9  512.35   37.30
  13   5  -9  526.65   31.90
  13   5  -9  454.05   37.30
 -13  -5  10   11.20   13.30
  13   5 -10    5.70   13.90
 -13  -5  11  136.19   26.70
  13   5 -11  104.89   24.70
 -13  -5  12    3.40   12.50
  13   5 -12   20.10   16.30
 -13  -5  13  124.49   27.60
  13   5 -13   46.00   19.60
 -14  -6 -12  120.99   29.90
  14   6  12  187.18   35.50
 -14  -6 -11   -5.60   14.90
  14   6  11    0.60   18.10
 -14  -6 -10  292.27   31.60
 -14  -6 -10  233.18   34.40
  14   6  10  335.37   41.30
 -14  -6  -9   18.50   16.30
 -14  -6  -9   -7.60   10.50
  14   6   9  -12.60   15.00
 -14  -6  -8  564.44   36.80
 -14  -6  -8  538.25   39.10
  14   6   8  564.84   44.40
 -14  -6  -7    0.30   11.90
 -14  -6  -7    8.80   11.80
  14   6   7    0.50   14.30
 -14  -6  -6  303.07   31.80
 -14  -6  -6  356.76   29.00
  14   6   6  325.17   34.90
 -14  -6  -5  -11.80    8.70
 -14  -6  -5  -17.00    9.50
  14   6   5    0.30   10.00
  14   6   5    3.10   12.90
 -14  -6  -4   -1.00    9.50
 -14  -6  -4   15.60   11.80
  14   6   4   17.40   10.90
  14   6   4    9.10   13.60
 -14  -6  -3   32.20   12.20
 -14  -6  -3   30.40   12.30
  14   6   3   21.80   11.10
  14   6   3   31.80   13.50
 -14  -6  -2   -5.90    7.80
 -14  -6  -2    2.20    9.70
  14   6   2   -0.50   10.30
  14   6   2   20.10   12.50
 -14  -6  -1   27.60   10.20
 -14  -6  -1   35.50   12.90
  14   6   1   50.39   14.10
  14   6   1   19.40   11.00
 -14  -6   0   30.40    9.10
 -14  -6   0   14.40   10.00
  14   6   0    7.30   12.10
  14   6   0   11.50   10.80
 -14  -6   1   92.49   17.70
 -14  -6   1   75.59   11.70
  14   6  -1   62.09   14.60
  14   6  -1   29.80   13.80
 -14  -6   2  429.36   20.10
 -14  -6   2  484.55   31.90
  14   6  -2  377.26   26.90
  14   6  -2  398.86   30.50
 -14  -6   3    1.30   10.10
  14   6  -3   -4.90    8.40
  14   6  -3    3.00   12.30
 -14  -6   4  523.25   34.90
  14   6  -4  528.05   29.90
  14   6  -4  488.75   35.30
 -14  -6   5   -3.70    9.80
  14   6  -5   -4.40   12.10
  14   6  -5    3.50   10.70
 -14  -6   6  469.65   36.10
  14   6  -6  458.25   35.60
  14   6  -6  484.85   29.20
 -14  -6   7    6.60   11.80
  14   6  -7   -6.70   12.80
  14   6  -7   18.10   11.50
 -14  -6   8  129.89   25.20
  14   6  -8  217.18   32.30
 -14  -6   9   -6.40   12.50
  14   6  -9  -11.30   11.20
 -14  -6  10  124.99   25.80
  14   6 -10   94.69   25.20
 -14  -6  11    0.00   11.80
  14   6 -11  -11.90   10.80
 -14  -6  12   22.40   15.30
  14   6 -12   46.60   20.60
 -15  -7 -11  101.59   26.10
  15   7  11  132.89   30.80
 -15  -7 -10   -3.30   17.70
  15   7  10  -15.80   17.10
 -15  -7  -9  211.18   28.20
 -15  -7  -9  189.88   31.10
  15   7   9  278.27   37.90
 -15  -7  -8   28.10   17.60
 -15  -7  -8   48.90   16.00
  15   7   8   23.70   18.70
 -15  -7  -7  346.07   29.90
 -15  -7  -7  277.37   33.30
  15   7   7  328.17   37.00
 -15  -7  -6   43.60   16.00
 -15  -7  -6   46.60   17.10
  15   7   6   22.40   16.60
 -15  -7  -5  277.27   30.10
 -15  -7  -5  259.97   29.70
  15   7   5  286.67   33.30
 -15  -7  -4    6.30   11.00
 -15  -7  -4   10.90   11.10
  15   7   4    0.50   11.60
  15   7   4   10.50   13.30
 -15  -7  -3   72.59   18.10
 -15  -7  -3   89.09   17.20
  15   7   3   80.59   19.80
  15   7   3   78.89   17.80
 -15  -7  -2    8.60   11.90
 -15  -7  -2   -7.40    9.20
  15   7   2   12.00   13.20
  15   7   2   19.60   13.80
 -15  -7  -1   17.00   10.00
 -15  -7  -1   24.10   14.00
  15   7   1    3.80   13.60
  15   7   1    3.80   10.80
 -15  -7   0  193.48   19.90
 -15  -7   0  162.28   23.90
  15   7   0  146.99   23.10
  15   7   0  161.68   23.00
 -15  -7   1  435.46   32.10
  15   7  -1  424.46   33.30
  15   7  -1  514.55   31.40
 -15  -7   2   14.90   12.20
  15   7  -2   20.80   14.60
  15   7  -2    9.80   11.60
 -15  -7   3  472.05   33.70
  15   7  -3  408.26   28.50
  15   7  -3  473.05   35.50
 -15  -7   4   -1.40   10.00
  15   7  -4   25.00   12.00
  15   7  -4    9.00   13.90
 -15  -7   5  302.57   35.10
  15   7  -5  332.17   25.90
  15   7  -5  292.07   34.90
 -15  -7   6    5.40   12.20
  15   7  -6   -9.20   11.80
 -15  -7   7  186.48   29.80
  15   7  -7  149.39   27.80
 -15  -7   8   53.19   19.30
  15   7  -8   43.30   20.20
 -15  -7   9   56.99   20.30
  15   7  -9   77.79   23.30
 -15  -7  10   17.90   16.60
  15   7 -10   34.20   19.80
 -15  -7  11    0.00   13.00
  15   7 -11   31.50   19.50
 -15  -7  12    5.50   15.20
  15   7 -12    4.40   13.10
 -16  -8 -10   99.19   26.40
  16   8  10  109.89   28.90
 -16  -8  -9  -11.40   14.90
  16   8   9    0.20   17.80
 -16  -8  -8  118.19   25.40
 -16  -8  -8  107.39   21.50
  16   8   8   97.09   24.20
 -16  -8  -7  101.79   24.20
 -16  -8  -7   74.69   18.60
  16   8   7   49.60   21.20
 -16  -8  -6  181.08   28.10
 -16  -8  -6  184.58   27.70
  16   8   6  136.09   25.90
 -16  -8  -5    4.60   11.70
 -16  -8  -5    3.60   12.90
  16   8   5    1.40   14.20
 -16  -8  -4  135.29   24.10
 -16  -8  -4  138.39   23.10
  16   8   4  115.19   20.50
  16   8   4  126.19   24.30
 -16  -8  -3   18.90   13.50
 -16  -8  -3    9.80   11.60
  16   8   3   35.30   15.80
  16   8   3   11.50   14.00
 -16  -8  -2   60.09   16.10
 -16  -8  -2   73.89   19.30
  16   8   2   90.79   20.60
  16   8   2   71.39   19.20
 -16  -8  -1   95.69   20.40
 -16  -8  -1  126.39   19.70
  16   8   1  117.39   22.40
  16   8   1  111.19   21.00
 -16  -8   0  377.06   32.50
  16   8   0  376.56   29.70
  16   8   0  417.76   32.90
 -16  -8   1  224.48   29.70
  16   8  -1  200.18   28.80
  16   8  -1  241.98   27.80
 -16  -8   2  105.49   22.10
  16   8  -2  106.29   23.40
  16   8  -2  130.99   20.10
 -16  -8   3   -2.50   12.80
  16   8  -3    1.40   11.40
  16   8  -3   -6.90   11.20
 -16  -8   4  456.45   36.50
  16   8  -4  448.96   29.70
  16   8  -4  464.95   37.90
 -16  -8   5   20.50   15.40
  16   8  -5   30.00   19.00
 -16  -8   6  159.78   28.50
  16   8  -6  152.58   29.10
 -16  -8   7  -12.00   10.70
  16   8  -7   -5.30   14.70
 -16  -8   8  165.88   30.30
  16   8  -8  184.68   32.70
 -16  -8   9   -6.80   12.70
  16   8  -9   -5.20   15.40
 -16  -8  10   73.89   22.60
  16   8 -10   57.49   24.70
 -16  -8  11   21.20   17.10
  16   8 -11   -3.20   14.60
 -17  -9  -9   34.60   18.00
  17   9   9   74.69   25.90
 -17  -9  -8   -7.70   14.50
  17   9   8   16.50   18.10
 -17  -9  -7   96.19   20.80
 -17  -9  -7   19.50   16.80
  17   9   7   97.69   24.40
 -17  -9  -6   18.20   14.50
 -17  -9  -6   18.20   14.40
  17   9   6   31.90   19.00
 -17  -9  -5  149.79   26.60
 -17  -9  -5  171.28   28.10
  17   9   5  203.08   31.20
 -17  -9  -4   10.40   13.80
 -17  -9  -4   46.10   18.10
  17   9   4   37.40   16.70
  17   9   4    7.40   16.30
 -17  -9  -3  260.87   32.90
 -17  -9  -3  293.27   31.70
  17   9   3  284.07   32.60
  17   9   3  229.38   30.30
 -17  -9  -2    0.10   11.90
  17   9   2   10.50   15.50
  17   9   2   -6.40   13.10
 -17  -9  -1   87.29   21.40
  17   9   1   70.09   21.40
  17   9   1   59.49   17.50
 -17  -9   0   50.89   17.90
  17   9   0   27.30   16.90
  17   9   0   59.49   17.80
 -17  -9   1  180.28   29.30
  17   9  -1  222.58   31.60
  17   9  -1  213.68   26.80
 -17  -9   2    6.00   13.30
  17   9  -2   -6.00   11.40
  17   9  -2  -24.40   11.10
 -17  -9   3   70.49   21.40
  17   9  -3   56.99   20.40
 -17  -9   4    8.60   12.70
  17   9  -4    4.40   15.90
 -17  -9   5  111.19   25.50
  17   9  -5  108.89   28.30
 -17  -9   6   79.09   22.90
  17   9  -6   68.19   24.90
 -17  -9   7  111.39   27.10
  17   9  -7   43.30   23.40
 -17  -9   8  -20.70   11.20
  17   9  -8   14.10   16.40
 -17  -9   9   64.99   23.90
  17   9  -9   48.20   23.50
 -18 -10  -8  147.69   30.40
  18  10   8  191.78   34.00
 -18 -10  -7   22.00   18.10
  18  10   7   -4.90   14.30
 -18 -10  -6  120.69   26.80
 -18 -10  -6  137.79   25.70
  18  10   6  154.68   28.60
 -18 -10  -5    8.50   15.90
 -18 -10  -5  -11.80   14.60
  18  10   5    1.50   15.40
 -18 -10  -4  129.89   26.10
  18  10   4  106.09   24.00
 -18 -10  -3   22.20   17.20
  18  10   3   -6.20   13.80
  18  10   3   14.60   16.70
 -18 -10  -2   32.70   18.30
  18  10   2   55.89   18.30
  18  10   2  101.89   23.50
 -18 -10  -1    6.90   13.20
  18  10   1   13.40   13.90
  18  10   1   23.70   17.60
 -18 -10   0   78.79   22.10
  18  10   0   77.59   19.80
  18  10   0   92.19   24.10
 -18 -10   1   -3.90   14.60
  18  10  -1    2.90   17.10
 -18 -10   2   34.40   17.00
  18  10  -2    4.90   17.70
 -18 -10   3   68.19   22.30
  18  10  -3   91.49   26.60
 -18 -10   4   80.09   23.00
  18  10  -4   98.29   25.40
 -18 -10   5   -6.00   12.60
  18  10  -5   -1.80   18.50
 -18 -10   6  157.68   31.10
  18  10  -6  109.89   32.50
 -18 -10   7   15.20   18.30
  18  10  -7   -8.10   19.80
 -18 -10   8  157.98   32.50
  18  10  -8  158.08   35.90
  19  11   6    6.50   18.20
 -19 -11  -5   57.79   21.00
  19  11   5   23.10   18.20
 -19 -11  -4  -22.80   13.40
  19  11   4   -2.70   17.50
 -19 -11  -3   60.39   20.00
  19  11   3   60.69   20.40
  19  11   3  110.39   26.80
 -19 -11  -2    7.40   15.40
  19  11   2    9.10   18.40
  19  11   2   12.80   15.00
 -19 -11  -1   -7.20   14.50
  19  11   1   12.20   16.90
 -19 -11   0    2.80   15.90
  19  11   0   36.30   20.90
 -19 -11   1   33.30   19.40
  19  11  -1   24.70   21.90
 -19 -11   2    5.00   17.00
  19  11  -2  -24.70   13.30
 -19 -11   3  201.58   33.60
  19  11  -3  207.78   34.50
 -19 -11   4   18.10   19.50
  19  11  -4  -12.40   15.10
 -19 -11   5  217.58   36.60
  19  11  -5  176.38   36.10
 -19 -11   6  -11.60   13.80
  19  11  -6  -14.40   19.70
 -20 -12  -3   20.30   19.50
 -20 -12  -2    2.90   15.70
  20  12   2   12.20   18.00
 -20 -12  -1   -2.80   16.50
  20  12   1   10.90   18.30
 -20 -12   0  113.59   27.80
  20  12   0  159.68   33.00
 -20 -12   1   44.60   22.30
  20  12  -1   44.40   24.10
 -20 -12   2   56.29   24.00
  20  12  -2    6.30   21.90
 -20 -12   3  -34.30   13.60
  20  12  -3   16.50   20.00
   7  17  -1   58.09   21.40
  -7 -17   1   42.60   19.60
   7  17   0  -11.20   13.70
  -7 -17   0  -17.60   12.70
   7  17   1  214.98   35.70
  -7 -17  -1  300.07   40.60
   6  16  -5  -19.20   13.40
  -6 -16   5  -35.60   10.70
  -6 -16   5   23.80   17.30
   6  16  -4  101.79   24.60
  -6 -16   4  212.48   34.10
  -6 -16   4  232.58   34.30
   6  16  -3   -6.70   12.90
  -6 -16   3   18.00   14.60
  -6 -16   3  -10.30   13.40
   6  16  -2  194.68   31.90
  -6 -16   2  199.68   32.40
  -6 -16   2  177.38   27.90
   6  16  -1  -14.00   12.60
  -6 -16   1  -27.70   10.90
   6  16   0  190.28   31.60
  -6 -16   0  253.77   35.90
   6  16   1  -15.80   13.70
  -6 -16  -1   37.60   18.70
   6  16   2   86.49   24.20
  -6 -16  -2   86.29   24.50
   6  16   3    2.70   16.00
  -6 -16  -3   14.20   15.10
   6  16   4   52.89   21.80
  -6 -16  -4   68.49   23.40
   6  16   5   -6.00   15.20
  -6 -16  -5    4.10   16.50
   5  15  -7   47.30   21.90
  -5 -15   7   62.39   22.00
  -5 -15   7   61.39   22.60
   5  15  -6   48.80   19.20
  -5 -15   6   22.30   16.20
  -5 -15   6   11.70   16.20
   5  15  -5  106.49   25.30
  -5 -15   5  158.78   27.20
  -5 -15   5  124.09   26.90
   5  15  -4   45.70   16.50
  -5 -15   4   91.49   22.00
  -5 -15   4   43.40   18.30
   5  15  -3   98.39   24.10
  -5 -15   3  156.08   25.20
  -5 -15   3   78.99   22.10
   5  15  -2    3.90   12.10
  -5 -15   2    9.70   12.30
  -5 -15   2   -0.60   13.20
   5  15  -1  260.07   35.00
  -5 -15   1  303.87   31.80
  -5 -15   1  256.97   34.90
   5  15   0    2.20   15.40
  -5 -15   0   23.20   16.50
   5  15   1   89.19   23.30
  -5 -15  -1  132.99   26.30
   5  15   2    4.50   15.40
  -5 -15  -2   66.59   21.50
   5  15   3   60.49   20.10
  -5 -15  -3   67.79   22.30
   5  15   4   -0.10   15.00
  -5 -15  -4   -7.50   13.10
   5  15   5  131.49   27.00
  -5 -15  -5   70.59   22.20
   5  15   6    6.60   17.70
  -5 -15  -6   -5.00   16.90
   5  15   7   92.19   25.40
  -5 -15  -7   48.20   22.90
   4  14  -9   11.70   16.00
   4  14  -9    5.00   14.20
  -4 -14   9    2.50   16.00
   4  14  -8   63.69   21.80
   4  14  -8  100.39   28.20
  -4 -14   8  103.79   25.30
   4  14  -7   38.20   19.40
   4  14  -7   17.90   18.30
  -4 -14   7   41.90   18.80
   4  14  -6   62.99   21.60
   4  14  -6   83.59   23.40
  -4 -14   6   60.49   19.90
   4  14  -5   16.50   16.70
   4  14  -5   47.40   18.30
  -4 -14   5   14.30   15.60
   4  14  -4  105.89   23.20
  -4 -14   4   49.90   18.70
  -4 -14   4   71.89   22.90
   4  14  -3    9.20   13.00
  -4 -14   3   -5.60   13.10
  -4 -14   3   -4.60    9.70
   4  14  -2   98.09   22.50
  -4 -14   2  109.29   23.70
  -4 -14   2  128.69   21.40
   4  14  -1    2.30   12.80
  -4 -14   1   -0.40   12.20
  -4 -14   1   30.00   12.90
   4  14   0  232.08   31.90
  -4 -14   0  297.27   35.30
  -4 -14   0  249.08   26.30
   4  14   1   69.59   20.80
  -4 -14  -1   24.40   16.40
   4  14   2   85.49   22.00
  -4 -14  -2   98.49   23.30
   4  14   3    5.80   13.70
  -4 -14  -3   35.10   19.00
   4  14   4  191.98   30.00
  -4 -14  -4  145.59   27.50
   4  14   5   37.00   18.90
   4  14   5   10.70   13.60
  -4 -14  -5   -2.20   14.00
   4  14   6  132.79   23.50
   4  14   6  100.39   23.80
  -4 -14  -6  132.49   27.30
   4  14   7   96.49   23.70
   4  14   7  130.29   27.50
  -4 -14  -7  106.59   27.00
   4  14   8   22.30   18.60
   4  14   8   39.60   19.50
  -4 -14  -8   17.30   19.00
   4  14   9   -2.10   15.90
   4  14   9   35.00   20.20
  -4 -14  -9   13.50   20.00
   3  13 -10    0.90   13.60
   3  13 -10   14.30   14.60
  -3 -13  10   -2.10   15.50
   3  13  -9   75.89   20.80
   3  13  -9   38.30   17.10
  -3 -13   9   53.99   21.00
   3  13  -8    5.30   14.70
   3  13  -8   21.50   15.00
  -3 -13   8   37.40   18.80
   3  13  -7   32.00   17.70
   3  13  -7   72.29   20.70
  -3 -13   7   61.19   21.10
   3  13  -6    5.00   13.30
   3  13  -6   29.80   14.70
  -3 -13   6   -5.20   13.30
   3  13  -5  148.19   25.70
   3  13  -5  168.38   26.90
  -3 -13   5  116.89   25.00
   3  13  -4   -1.60   11.60
   3  13  -4   -5.90   11.80
  -3 -13   4    1.00   13.40
   3  13  -3   -0.40   11.90
   3  13  -3   18.00   14.50
  -3 -13   3    5.30   14.20
   3  13  -2   49.70   17.10
  -3 -13   2   41.80   17.60
  -3 -13   2   64.79   16.70
   3  13  -1   96.99   21.60
  -3 -13   1  133.59   25.30
  -3 -13   1  103.39   18.80
   3  13   0    1.50   12.60
  -3 -13   0   -6.00   11.30
  -3 -13   0    4.30    8.60
   3  13   1  152.38   24.90
  -3 -13  -1  158.98   26.90
  -3 -13  -1  197.28   21.20
   3  13   2   10.60   13.30
  -3 -13  -2  -14.50   10.80
   3  13   3  255.77   31.60
  -3 -13  -3  249.18   32.60
   3  13   4   21.00   12.60
   3  13   4   23.10   16.30
  -3 -13  -4    0.10   12.10
   3  13   5  135.49   21.50
   3  13   5  150.68   25.90
  -3 -13  -5  138.19   25.60
   3  13   6   23.50   17.60
   3  13   6   10.70   14.60
  -3 -13  -6    1.30   14.70
   3  13   7  249.58   30.80
   3  13   7  253.37   33.40
  -3 -13  -7  278.97   35.80
   3  13   8   12.40   16.40
   3  13   8   20.70   15.70
  -3 -13  -8   -1.60   17.40
   3  13   9   53.99   20.70
   3  13   9   87.49   23.50
  -3 -13  -9   51.59   24.00
   3  13  10   -0.20   16.90
   3  13  10   13.20   18.60
  -3 -13 -10   -4.70   16.40
   2  12 -11   27.00   14.90
   2  12 -11    8.00   16.10
  -2 -12  11    6.00   15.80
   2  12 -10  152.38   29.60
   2  12 -10  141.89   27.50
  -2 -12  10  152.88   29.60
   2  12  -9    1.20   11.70
   2  12  -9  -10.20   12.50
  -2 -12   9   21.30   16.30
   2  12  -8  205.68   32.90
   2  12  -8  243.58   33.80
  -2 -12   8  199.28   31.90
   2  12  -7   12.00   13.40
   2  12  -7    3.10   14.40
  -2 -12   7   35.80   16.30
   2  12  -6   53.59   17.80
   2  12  -6   59.39   19.70
  -2 -12   6   69.09   20.00
   2  12  -5    0.00   12.00
   2  12  -5    2.20   11.20
  -2 -12   5    7.40   11.70
   2  12  -4   49.50   16.30
   2  12  -4   34.30   14.80
  -2 -12   4   17.80   13.30
   2  12  -3   -7.30   10.00
   2  12  -3   -4.00   10.40
  -2 -12   3   -5.10   11.40
   2  12  -2  146.69   22.10
   2  12  -2  131.89   21.60
  -2 -12   2  118.79   22.90
   2  12  -1   50.99   17.10
  -2 -12   1   47.00   17.10
   2  12   0  121.29   22.20
  -2 -12   0  161.28   19.50
  -2 -12   0  179.18   25.50
   2  12   1    9.90   13.60
  -2 -12  -1   11.20    7.90
  -2 -12  -1    5.10   11.80
   2  12   2  338.17   22.30
   2  12   2  389.36   31.40
  -2 -12  -2  336.47   34.30
   2  12   3    2.00   13.10
   2  12   3    2.40    9.40
  -2 -12  -3   10.90   12.70
   2  12   4  284.27   25.50
   2  12   4  351.86   30.70
  -2 -12  -4  253.77   31.20
   2  12   5  -10.70   10.10
   2  12   5   -3.10   12.50
  -2 -12  -5   15.20   13.80
   2  12   6  162.68   26.70
   2  12   6   97.89   21.90
  -2 -12  -6   97.59   22.40
   2  12   7   14.00   15.80
   2  12   7   25.30   15.70
  -2 -12  -7   15.40   17.30
   2  12   8   25.60   15.50
   2  12   8   11.60   15.70
  -2 -12  -8   23.00   17.70
   2  12   9  -10.40   12.50
   2  12   9  -22.50   14.30
  -2 -12  -9  -17.70   11.70
   2  12  10    4.70   16.80
   2  12  10   45.30   19.50
  -2 -12 -10  -12.30   15.60
   2  12  11  -18.70   15.00
   2  12  11   -7.80   17.50
  -2 -12 -11    6.50   19.30
   1  11 -12   17.70   16.40
  -1 -11  12    0.10   14.30
   1  11 -11  256.17   37.60
   1  11 -11  248.28   32.50
  -1 -11  11  267.17   38.30
   1  11 -10    6.60   12.80
   1  11 -10  -13.40   11.40
  -1 -11  10   11.20   15.70
   1  11  -9  140.89   24.80
   1  11  -9  164.18   29.80
  -1 -11   9  141.49   27.50
   1  11  -8   -6.30   11.00
   1  11  -8   25.10   15.50
  -1 -11   8   -0.80   12.50
   1  11  -7   33.10   17.00
   1  11  -7   14.50   12.80
  -1 -11   7    9.70   13.20
   1  11  -6   67.29   17.90
   1  11  -6   96.79   20.70
  -1 -11   6   55.29   17.80
   1  11  -5  283.47   30.80
   1  11  -5  301.67   30.70
  -1 -11   5  262.07   32.30
   1  11  -4   -0.10   10.70
   1  11  -4   11.00   11.90
  -1 -11   4    8.00   12.50
   1  11  -3  724.83   38.60
   1  11  -3  671.73   36.30
  -1 -11   3  704.43   39.40
   1  11  -2   -4.40    8.70
   1  11  -2   16.50   12.50
  -1 -11   2   10.90   12.00
   1  11  -1  986.60   43.10
   1  11  -1 1049.79   39.50
  -1 -11   1 1011.50   45.40
   1  11   0   -7.50   10.90
   1  11   0    9.00    8.90
  -1 -11   0    0.10    9.50
   1  11   1  461.45   31.60
   1  11   1  483.05   22.60
  -1 -11  -1  479.75   23.20
  -1 -11  -1  487.45   32.80
   1  11   2   29.00   10.80
   1  11   2   32.80   14.40
  -1 -11  -2   15.30   12.70
  -1 -11  -2   19.10    7.70
   1  11   3  631.24   31.10
   1  11   3  603.44   36.20
  -1 -11  -3  603.04   36.70
   1  11   4    2.70   12.20
   1  11   4   -2.30    9.50
  -1 -11  -4   -4.90   10.90
   1  11   5  208.58   28.50
   1  11   5  198.88   25.30
  -1 -11  -5  174.18   25.80
   1  11   6   29.00   15.40
   1  11   6   13.40   13.60
  -1 -11  -6  -18.20    9.20
   1  11   7  327.97   34.90
   1  11   7  286.77   32.60
  -1 -11  -7  299.47   34.70
   1  11   8   -6.00   11.30
   1  11   8   11.10   13.90
  -1 -11  -8   -2.80   13.40
   1  11   9    6.20   14.90
   1  11   9   -3.90   15.00
  -1 -11  -9   -1.20   13.80
   1  11  10   18.50   16.80
   1  11  10   23.50   16.60
  -1 -11 -10   25.40   19.00
   1  11  11   45.40   19.30
   1  11  11   26.60   19.10
  -1 -11 -11   41.30   21.00
   1  11  12  -15.20   17.10
  -1 -11 -12   -1.50   19.20
   0  10 -13   -6.10   14.50
   0 -10  13    6.00   15.10
   0  10 -12  233.68   35.70
   0 -10  12  131.19   29.60
   0  10 -11   11.60   12.90
   0  10 -11  -25.50    8.50
   0 -10  11   34.20   17.60
   0  10 -10   37.80   17.30
   0  10 -10   45.20   15.10
   0 -10  10   70.89   20.70
   0  10  -9   21.40   12.70
   0  10  -9   12.80   15.00
   0 -10   9    4.70   12.10
   0  10  -8  142.39   23.80
   0  10  -8  128.29   24.70
   0 -10   8  140.29   26.70
   0  10  -7   24.00   12.90
   0  10  -7    5.10   12.60
   0 -10   7   17.90   13.40
   0  10  -6  183.48   26.10
   0  10  -6  247.78   28.50
   0 -10   6  178.68   26.40
   0  10  -5  213.88   26.30
   0  10  -5  212.38   25.30
   0 -10   5  185.58   25.50
   0  10  -4  214.58   25.60
   0  10  -4  232.08   27.10
   0 -10   4  229.58   28.30
   0  10  -3   29.50   12.70
   0  10  -3   53.39   13.10
   0 -10   3   11.60   10.90
   0  10  -2  698.53   32.70
   0  10  -2  666.73   34.40
   0 -10   2  708.43   36.90
   0  10  -1   11.10    9.80
   0  10  -1   -0.80    7.30
   0 -10   1   18.80   10.50
   0  10   0  476.95   24.00
   0  10   0  529.25   20.20
   0  10   0  518.35   31.00
   0 -10   0  542.95   32.10
   0  10   1    0.10    6.10
   0  10   1   -8.00    9.10
   0 -10  -1   10.80   10.30
   0  10   2  711.13   36.00
   0 -10  -2  664.53   22.80
   0 -10  -2  721.93   37.00
   0  10   3   15.50   11.30
   0 -10  -3   12.10    5.30
   0 -10  -3   41.30   13.70
   0 -10  -3   23.10   10.90
   0  10   4  203.58   25.40
   0 -10  -4  235.78   24.60
   0 -10  -4  179.88   24.20
   0  10   5  170.88   24.00
   0 -10  -5  197.88   24.80
   0 -10  -5  181.68   26.10
   0  10   6  245.68   29.20
   0 -10  -6  203.98   26.80
   0  10   7   28.20   15.60
   0  10   7   43.40   16.40
   0 -10  -7    2.60   12.30
   0  10   8  113.99   23.80
   0  10   8  141.29   25.20
   0 -10  -8   97.09   22.60
   0  10   9    1.60   13.70
   0  10   9   41.90   17.60
   0 -10  -9   24.60   15.60
   0  10  10   34.20   18.20
   0  10  10   50.79   21.20
   0 -10 -10   20.60   17.70
   0  10  11   -6.70   15.70
   0  10  11   13.60   17.00
   0 -10 -11  -15.20   15.00
   0  10  12  149.29   31.10
   0 -10 -12  194.18   35.40
   0  10  13  -12.90   16.50
   0 -10 -13   43.90   22.60
  -1   9 -13   43.80   18.60
   1  -9  13  101.19   26.40
  -1   9 -12   73.99   21.70
   1  -9  12   29.40   18.90
  -1   9 -11   80.69   21.10
   1  -9  11   45.10   19.50
  -1   9 -10   32.50   15.00
  -1   9 -10   -5.90    7.70
   1  -9  10   10.20   14.90
  -1   9  -9   73.59   20.00
  -1   9  -9   71.09   17.40
   1  -9   9   64.29   20.00
  -1   9  -8   10.10   13.30
  -1   9  -8   15.50   11.10
   1  -9   8   11.90   13.10
  -1   9  -7   40.70   14.00
  -1   9  -7   46.10   15.70
   1  -9   7   57.49   18.30
  -1   9  -6   81.49   17.80
  -1   9  -6  101.49   18.60
   1  -9   6   93.09   19.40
  -1   9  -5  210.18   24.90
  -1   9  -5  252.17   26.90
   1  -9   5  228.18   26.80
  -1   9  -4  303.77   24.30
  -1   9  -4  290.17   23.40
   1  -9   4  302.67   25.40
  -1   9  -3  344.17   24.60
  -1   9  -3  283.27   22.40
   1  -9   3  376.36   27.00
  -1   9  -2   27.50   10.80
  -1   9  -2   37.90   12.30
   1  -9   2   31.10   11.70
  -1   9  -1  239.98   18.80
  -1   9  -1  267.37   21.90
   1  -9   1  242.58   12.10
   1  -9   1  223.98   24.00
  -1   9   0   26.00   11.40
  -1   9   0   35.20    9.70
   1  -9   0   50.59    8.90
   1  -9   0   37.00   11.60
  -1   9   1  527.85   29.80
  -1   9   1  534.55   21.70
   1  -9  -1  497.85   29.60
   1  -9  -1  494.45   22.00
  -1   9   2  408.26   27.30
   1  -9  -2  461.15   28.40
   1  -9  -2  422.06   16.90
   1  -9  -2  467.75   23.60
  -1   9   3  253.97   25.60
   1  -9  -3  227.08   11.00
   1  -9  -3  240.08   20.00
   1  -9  -3  192.98   22.30
  -1   9   4  306.57   25.40
   1  -9  -4  288.27   25.10
   1  -9  -4  263.67   22.70
  -1   9   5   71.39   16.60
   1  -9  -5   84.89   17.70
   1  -9  -5   49.50   14.50
  -1   9   6   90.69   18.80
   1  -9  -6   91.99   20.30
   1  -9  -6  109.39   20.60
  -1   9   7  169.08   24.90
   1  -9  -7  190.08   26.90
   1  -9  -7  191.38   26.50
  -1   9   8    8.60   14.00
   1  -9  -8   40.50   18.10
   1  -9  -8   33.20   15.70
  -1   9   9  193.48   27.90
   1  -9  -9  203.08   29.00
   1  -9  -9  182.48   30.80
  -1   9  10   68.29   20.70
  -1   9  10   52.59   19.70
   1  -9 -10   31.60   18.60
  -1   9  11  192.18   33.00
  -1   9  11  135.99   25.20
   1  -9 -11  149.59   29.40
  -1   9  12   69.89   23.80
  -1   9  12   74.49   21.80
   1  -9 -12   71.89   24.00
  -1   9  13  108.79   27.60
   1  -9 -13  102.59   26.70
  -2   8 -14   22.10   17.40
   2  -8  14   17.20   16.90
  -2   8 -13   76.59   23.80
   2  -8  13   76.49   23.70
  -2   8 -12  256.17   35.50
   2  -8  12  181.28   31.60
  -2   8 -11   -9.90   11.70
   2  -8  11   -1.60   14.10
  -2   8 -10  210.18   24.90
  -2   8 -10  173.68   27.50
   2  -8  10  229.68   33.30
  -2   8  -9   81.19   16.20
  -2   8  -9   70.89   18.00
   2  -8   9   53.99   17.90
  -2   8  -8  360.46   25.10
  -2   8  -8  318.47   34.20
   2  -8   8  248.28   30.10
  -2   8  -7   21.20   12.30
  -2   8  -7   44.50   13.10
   2  -8   7   40.40   15.50
  -2   8  -6  364.36   27.30
  -2   8  -6  376.86   24.30
   2  -8   6  359.96   27.90
  -2   8  -5   56.19   13.90
  -2   8  -5   84.99   16.40
   2  -8   5   44.70   13.70
  -2   8  -4  928.81   35.80
  -2   8  -4  913.31   37.00
   2  -8   4  904.51   39.50
  -2   8  -3   -2.40    7.30
  -2   8  -3    5.70    8.00
   2  -8   3    6.90    9.90
  -2   8  -2  512.65   26.90
  -2   8  -2  509.95   25.40
   2  -8   2  509.75   13.90
   2  -8   2  504.45   28.50
  -2   8  -1   27.90    9.30
  -2   8  -1   14.50    9.50
   2  -8   1   18.50   10.00
   2  -8   1   12.80    5.70
  -2   8   0  485.05   21.80
  -2   8   0  519.95   27.50
   2  -8   0  552.24   28.80
   2  -8   0  478.55   19.10
  -2   8   1  227.58   23.30
  -2   8   1  194.08   13.60
   2  -8  -1  223.98   15.90
   2  -8  -1  194.08   21.90
  -2   8   2  313.57   23.00
  -2   8   2  283.57   13.40
   2  -8  -2  295.67   19.50
   2  -8  -2  307.27   22.80
  -2   8   3  105.19   17.70
   2  -8  -3  128.39   17.10
   2  -8  -3  106.09    7.10
   2  -8  -3  127.89   18.80
  -2   8   4  551.14   30.00
   2  -8  -4  646.14   33.00
   2  -8  -4  601.64   30.10
  -2   8   5   13.10   11.20
   2  -8  -5    5.80   10.00
   2  -8  -5   18.20   11.30
  -2   8   6  575.94   32.80
   2  -8  -6  545.95   33.80
   2  -8  -6  512.95   32.70
  -2   8   7   21.50   12.90
   2  -8  -7   33.00   16.20
   2  -8  -7   20.90   13.70
  -2   8   8  223.68   27.60
   2  -8  -8  278.27   33.00
   2  -8  -8  231.98   29.10
  -2   8   9  112.29   22.70
   2  -8  -9  122.99   23.80
   2  -8  -9  147.89   27.20
  -2   8  10  300.27   32.40
   2  -8 -10  360.16   41.00
   2  -8 -10  315.47   36.60
  -2   8  11   35.40   17.00
   2  -8 -11   61.19   22.80
   2  -8 -11   19.60   17.10
  -2   8  12   52.69   21.40
  -2   8  12   63.69   19.50
   2  -8 -12   93.89   24.90
  -2   8  13   26.30   20.20
   2  -8 -13   18.70   19.00
  -2   8  14  154.38   32.40
   2  -8 -14  167.18   34.30
  -3   7 -14  -16.50   13.40
   3  -7  14   -8.10   13.10
  -3   7 -13  309.97   38.80
   3  -7  13  212.38   33.50
  -3   7 -12   -1.80   11.50
   3  -7  12   -0.10   12.60
  -3   7 -11  407.86   34.00
   3  -7  11  381.26   39.60
  -3   7 -10   18.50   14.00
  -3   7 -10   35.20   11.70
   3  -7  10    1.90   12.00
  -3   7  -9  384.06   30.40
  -3   7  -9  391.56   24.20
   3  -7   9  408.36   34.20
  -3   7  -8   18.70    9.60
  -3   7  -8   29.80   13.90
   3  -7   8   28.50   14.00
  -3   7  -7  142.49   18.40
  -3   7  -7  153.78   22.10
   3  -7   7  155.08   23.60
  -3   7  -6   57.39   14.20
  -3   7  -6   71.39   13.80
   3  -7   6   58.09    8.90
   3  -7   6   75.59   17.40
  -3   7  -5  255.57   21.30
  -3   7  -5  290.97   20.30
   3  -7   5  294.87   24.30
   3  -7   5  289.87   12.60
  -3   7  -4   15.50    8.20
  -3   7  -4    6.40    8.70
   3  -7   4    7.00    4.10
   3  -7   4   13.00    8.90
  -3   7  -3  610.94   26.90
  -3   7  -3  575.94   27.20
   3  -7   3  638.14   15.90
   3  -7   3  605.04   29.70
  -3   7  -2   13.50    8.20
  -3   7  -2   -3.50    6.80
   3  -7   2   12.00    8.60
   3  -7   2    9.90    4.90
  -3   7  -1   77.09   11.90
  -3   7  -1   83.19   14.10
   3  -7   1  112.99   16.60
   3  -7   1   81.79    9.70
  -3   7   0  555.64   26.20
  -3   7   0  585.54   22.20
   3  -7   0  548.25   27.00
   3  -7   0  552.14   20.50
  -3   7   1  732.73   21.90
  -3   7   1  743.43   30.90
   3  -7  -1  734.23   25.30
   3  -7  -1  719.63   30.80
  -3   7   2   81.29    8.40
  -3   7   2   54.49   12.20
   3  -7  -2   61.39   11.80
   3  -7  -2   75.29   14.30
  -3   7   3  620.84   28.90
   3  -7  -3  536.55   26.40
   3  -7  -3  584.54   28.50
  -3   7   4   20.20   11.30
   3  -7  -4   46.50   12.40
   3  -7  -4   47.50   12.70
  -3   7   5 1099.99   41.60
   3  -7  -5 1055.69   40.40
   3  -7  -5 1103.59   41.50
  -3   7   6   58.39   15.60
   3  -7  -6   48.10   14.10
   3  -7  -6   84.39   17.60
  -3   7   7  506.85   31.30
   3  -7  -7  523.55   33.90
   3  -7  -7  536.85   32.30
  -3   7   8   14.00   12.80
   3  -7  -8   19.40   13.40
   3  -7  -8   42.50   14.90
  -3   7   9  173.18   24.70
   3  -7  -9  154.98   24.70
   3  -7  -9  144.89   26.00
  -3   7  10  -15.60   10.60
   3  -7 -10   -2.10   13.70
   3  -7 -10   29.80   16.40
  -3   7  11   81.59   20.60
   3  -7 -11   53.59   21.00
   3  -7 -11   86.59   25.00
  -3   7  12   14.20   15.80
   3  -7 -12   22.70   19.60
   3  -7 -12   13.60   17.30
  -3   7  13   66.89   21.20
  -3   7  13  102.09   26.60
   3  -7 -13  120.29   27.40
  -3   7  14   40.60   22.30
   3  -7 -14  -27.40   15.60
  -4   6 -14  204.58   33.00
   4  -6  14  115.59   27.10
  -4   6 -13   -0.70   13.90
   4  -6  13   -3.30   14.50
  -4   6 -12  413.46   42.90
   4  -6  12  397.66   42.80
  -4   6 -11   48.20   16.10
   4  -6  11   42.90   17.80
  -4   6 -10  363.86   30.30
   4  -6  10  326.47   36.70
  -4   6  -9   50.29   15.00
   4  -6   9   11.50   12.90
   4  -6   9    8.20    8.90
  -4   6  -8  149.09   17.10
  -4   6  -8  207.08   25.40
   4  -6   8  173.28   18.00
   4  -6   8  183.68   26.40
  -4   6  -7   14.40    7.10
  -4   6  -7    5.50    9.40
   4  -6   7   11.10    6.60
   4  -6   7   21.80   12.50
  -4   6  -6  147.49   16.70
  -4   6  -6  114.59   18.50
   4  -6   6  133.69   21.00
   4  -6   6  124.79   13.10
  -4   6  -5   35.50   11.40
  -4   6  -5   42.90   10.00
   4  -6   5   53.89   13.40
   4  -6   5   45.00    8.50
  -4   6  -4   35.10    9.30
  -4   6  -4   51.19   12.10
   4  -6   4   48.30    8.30
   4  -6   4   48.40   12.40
  -4   6  -3  264.67   17.20
  -4   6  -3  252.67   18.50
   4  -6   3  266.57   13.00
   4  -6   3  275.87   20.40
  -4   6  -2 1848.52   42.90
  -4   6  -2 1788.42   42.20
   4  -6   2 1876.91   47.80
   4  -6   2 1839.22   32.30
  -4   6  -1  166.08   14.00
  -4   6  -1  173.68   15.10
   4  -6   1  166.78   12.00
   4  -6   1  171.18   18.10
  -4   6   0 1522.25   40.00
  -4   6   0 1510.05   33.30
   4  -6   0 1513.75   32.80
   4  -6   0 1514.55   40.80
  -4   6   1    3.30    7.60
  -4   6   1    9.30    5.70
   4  -6  -1    1.00    6.40
   4  -6  -1   -0.50    7.50
  -4   6   2  961.80   33.90
  -4   6   2  951.60   20.40
   4  -6  -2  986.50   33.30
   4  -6  -2  970.10   31.30
  -4   6   3   -2.20    7.00
   4  -6  -3   -5.50    7.10
   4  -6  -3   -6.00    7.40
  -4   6   4 1076.29   38.20
   4  -6  -4 1059.89   37.50
   4  -6  -4 1125.79   38.10
  -4   6   5   12.70   10.10
   4  -6  -5    6.30    9.90
   4  -6  -5   13.00    8.90
  -4   6   6  360.46   25.90
   4  -6  -6  410.96   26.20
   4  -6  -6  341.37   25.90
  -4   6   7   -9.50    9.00
   4  -6  -7   11.70   11.10
   4  -6  -7    2.00    9.90
  -4   6   8   32.20   12.90
   4  -6  -8   19.90   13.10
   4  -6  -8   33.40   13.80
  -4   6   9   24.20   14.30
   4  -6  -9   10.30   13.40
   4  -6  -9   22.40   14.20
  -4   6  10   69.39   18.60
   4  -6 -10   63.69   20.90
   4  -6 -10   75.79   19.90
  -4   6  11   24.90   14.30
   4  -6 -11   -2.00   14.40
   4  -6 -11   53.09   18.30
  -4   6  12  161.08   27.00
   4  -6 -12  173.28   27.80
   4  -6 -12  202.78   33.40
  -4   6  13   48.30   18.60
   4  -6 -13   26.90   19.20
   4  -6 -13   -0.40   16.10
  -4   6  14   53.29   22.60
   4  -6 -14  118.79   27.60
  -5   5 -14    2.00   15.20
   5  -5  14   22.80   17.70
  -5   5 -13  287.67   35.80
   5  -5  13  155.48   29.10
  -5   5 -12   -2.40   10.50
   5  -5  12   -2.50   15.00
  -5   5 -11  209.98   30.10
   5  -5  11  146.59   27.80
   5  -5  11  182.28   24.20
  -5   5 -10   19.70   13.10
   5  -5  10    3.70   13.30
   5  -5  10   27.60   12.00
  -5   5  -9  205.18   26.00
   5  -5   9  248.48   24.40
   5  -5   9  204.88   27.80
  -5   5  -8   14.60    6.10
  -5   5  -8   11.20    9.80
   5  -5   8   17.10   12.70
   5  -5   8    9.90    8.70
  -5   5  -7   -7.00    5.00
  -5   5  -7    7.20    7.60
   5  -5   7    3.90    7.30
   5  -5   7   10.60   10.60
  -5   5  -6    4.40    5.60
  -5   5  -6    5.00    8.10
   5  -5   6    9.10    9.40
   5  -5   6    5.80    6.80
  -5   5  -5  294.67   16.20
  -5   5  -5  353.86   23.60
   5  -5   5  349.87   23.80
   5  -5   5  325.77   17.20
  -5   5  -4  399.36   18.70
  -5   5  -4  401.86   23.40
   5  -5   4  402.06   18.40
   5  -5   4  456.55   25.60
  -5   5  -3  576.84   21.80
  -5   5  -3  583.94   25.70
   5  -5   3  595.64   27.10
   5  -5   3  517.45   19.70
  -5   5  -2  618.54   22.80
  -5   5  -2  608.14   24.80
   5  -5   2  587.34   25.90
   5  -5   2  587.84   20.20
  -5   5  -1 2957.80   50.49
  -5   5  -1 2927.51   51.59
   5  -5   1 2897.81   46.10
   5  -5   1 2969.60   54.99
  -5   5   0    8.20    6.10
  -5   5   0    8.70    7.70
   5  -5   0   15.00    7.30
   5  -5   0   15.00    8.30
  -5   5   1 1286.47   27.10
  -5   5   1 1236.08   34.90
   5  -5  -1 1210.08   33.70
   5  -5  -1 1231.28   32.60
  -5   5   2   21.30    5.50
  -5   5   2   35.70   10.80
   5  -5  -2    7.20    7.60
   5  -5  -2    9.20    8.20
  -5   5   3 2013.30   26.50
  -5   5   3 2001.50   48.20
   5  -5  -3 1921.31   46.10
   5  -5  -3 1956.80   44.50
  -5   5   4   22.70   10.50
   5  -5  -4   29.20   10.60
   5  -5  -4   20.70    9.50
  -5   5   5  175.98   19.70
   5  -5  -5  162.88   19.80
   5  -5  -5  168.38   19.00
  -5   5   6    7.00    8.80
   5  -5  -6    1.70    8.90
   5  -5  -6    4.70    8.50
  -5   5   7  281.47   23.50
   5  -5  -7  275.17   23.00
   5  -5  -7  311.77   25.90
  -5   5   8   94.89   18.40
   5  -5  -8   95.09   17.70
   5  -5  -8   69.99   18.00
  -5   5   9   38.80   14.60
   5  -5  -9   24.30   13.60
   5  -5  -9   15.90   12.50
  -5   5  10   19.20   13.20
   5  -5 -10    8.50   12.70
   5  -5 -10   12.30   13.50
  -5   5  11   27.30   13.40
   5  -5 -11   -2.20   13.20
   5  -5 -11   30.80   16.50
  -5   5  12   36.90   16.00
   5  -5 -12   17.60   17.50
   5  -5 -12  -31.70   11.10
  -5   5  13   61.89   20.00
   5  -5 -13   81.09   23.70
   5  -5 -13  120.69   29.40
  -5   5  14   26.40   20.30
   5  -5 -14   -6.30   17.80
   5  -5 -14   17.80   18.40
  -5   5  15  303.37   44.10
   5  -5 -15  409.36   46.00
  -6   4 -15  -13.80   16.20
   6  -4  15   -2.70   15.60
  -6   4 -14  199.08   32.10
   6  -4  14   68.79   24.00
  -6   4 -13    1.00   14.40
   6  -4  13   -8.20   13.50
  -6   4 -12   73.39   20.20
   6  -4  12   56.19   17.20
   6  -4  12   64.59   20.70
  -6   4 -11  -14.90    8.60
   6  -4  11  -16.00   11.80
   6  -4  11   15.50   12.60
  -6   4 -10  120.79   22.00
   6  -4  10  106.59   23.30
   6  -4  10  108.99   19.70
  -6   4  -9   86.29   19.00
   6  -4   9   99.59   17.80
   6  -4   9   64.79   17.60
  -6   4  -8   53.69   14.20
   6  -4   8   71.99   14.80
   6  -4   8   47.00   15.70
  -6   4  -7    6.80    8.60
  -6   4  -7    1.70    4.10
   6  -4   7  -12.40    7.20
   6  -4   7    1.20    7.50
  -6   4  -6  259.07   20.80
  -6   4  -6  245.88   13.10
   6  -4   6  254.47   18.50
   6  -4   6  263.37   26.30
  -6   4  -5  264.57   13.50
  -6   4  -5  261.07   20.60
   6  -4   5  282.87   17.60
   6  -4   5  238.58   20.10
  -6   4  -4  154.18   11.30
  -6   4  -4  163.68   18.60
   6  -4   4  174.28   16.10
   6  -4   4  154.78   18.00
  -6   4  -3  642.14   20.60
  -6   4  -3  603.64   25.70
   6  -4   3  642.84   23.20
   6  -4   3  666.23   27.30
  -6   4  -2  467.15   21.70
  -6   4  -2  468.55   18.60
   6  -4   2  473.45   22.10
   6  -4   2  454.75   19.70
  -6   4  -1  764.42   24.00
  -6   4  -1  789.82   25.50
   6  -4   1  780.42   24.90
   6  -4   1  761.32   26.30
  -6   4   0 1922.71   40.20
  -6   4   0 1955.30   37.20
   6  -4   0 1892.91   39.30
   6  -4   0 1908.31   39.40
  -6   4   1  216.68   12.50
  -6   4   1  214.08   16.30
   6  -4  -1  243.38   16.80
   6  -4  -1  225.58   15.20
  -6   4   2  991.40   22.40
  -6   4   2 1001.40   31.50
   6  -4  -2  970.60   31.20
   6  -4  -2  947.31   27.60
  -6   4   3   69.69   12.70
  -6   4   3   68.39    7.40
   6  -4  -3   72.39   11.30
   6  -4  -3   59.69   11.90
  -6   4   4  507.95   25.80
  -6   4   4  483.05   14.20
   6  -4  -4  500.15   25.90
   6  -4  -4  484.95   22.00
  -6   4   5    3.90    9.90
  -6   4   5   -0.50    3.70
   6  -4  -5   23.60    9.20
   6  -4  -5   11.60   10.80
  -6   4   6  743.43   18.60
  -6   4   6  822.82   34.90
   6  -4  -6  764.22   31.00
   6  -4  -6  711.23   33.40
  -6   4   7   68.39   15.00
  -6   4   7   87.09    9.00
   6  -4  -7   93.29   15.30
   6  -4  -7   88.99   17.20
  -6   4   8  121.09   20.30
   6  -4  -8  194.88   22.40
   6  -4  -8  130.79   21.50
  -6   4   9   25.70   13.80
   6  -4  -9   63.39   17.80
   6  -4  -9   43.90   14.10
  -6   4  10   66.99   17.90
   6  -4 -10   82.29   19.20
   6  -4 -10   51.59   18.30
  -6   4  11   -6.10   12.00
   6  -4 -11   40.90   17.20
   6  -4 -11    3.40   12.90
  -6   4  12  117.99   22.50
   6  -4 -12  204.58   29.10
   6  -4 -12  127.19   26.40
  -6   4  13   58.39   17.80
   6  -4 -13   62.69   20.80
   6  -4 -13   88.39   24.70
  -6   4  14   99.29   23.00
   6  -4 -14   79.99   24.50
   6  -4 -14  181.18   34.90
   6  -4 -15   25.20   18.50
   6  -4 -15   -4.50   20.50
  -7   3 -15   83.29   25.20
  -7   3 -15   90.09   25.80
  -7   3 -14   34.40   18.40
  -7   3 -14   43.70   21.20
   7  -3  14   30.30   19.80
  -7   3 -13   83.89   24.50
  -7   3 -13   80.59   21.70
   7  -3  13   94.39   23.70
  -7   3 -12    4.30   12.00
  -7   3 -12   10.30   14.80
   7  -3  12  -19.60   11.60
  -7   3 -11  142.79   23.70
  -7   3 -11  135.09   25.20
   7  -3  11  122.69   23.20
  -7   3 -10   49.50   17.70
  -7   3 -10   56.99   15.80
   7  -3  10   52.19   16.30
  -7   3  -9  233.58   28.50
  -7   3  -9  264.47   29.30
   7  -3   9  286.07   25.50
  -7   3  -8  129.49   21.40
  -7   3  -8   94.29   17.30
   7  -3   8   94.99   17.40
  -7   3  -7  264.87   27.40
  -7   3  -7  264.77   21.90
   7  -3   7  262.67   21.50
  -7   3  -6  113.39   17.40
  -7   3  -6  157.98   19.90
   7  -3   6  130.99   16.90
  -7   3  -5  316.27   21.60
  -7   3  -5  290.47   10.80
   7  -3   5  330.87   22.80
   7  -3   5  294.77   19.90
  -7   3  -4  108.69   15.60
  -7   3  -4  111.19    8.40
   7  -3   4  125.59   15.00
   7  -3   4  126.99   16.30
  -7   3  -3 1035.90   33.30
  -7   3  -3 1019.70   22.60
   7  -3   3 1014.90   30.40
   7  -3   3  945.31   31.20
  -7   3  -2   18.80    6.30
  -7   3  -2    9.00    7.60
   7  -3   2   15.20    8.00
   7  -3   2   16.30    7.90
  -7   3  -1  380.76   16.80
  -7   3  -1  341.67   18.00
   7  -3   1  360.96   19.50
   7  -3   1  361.26   17.20
  -7   3   0    7.50    6.80
  -7   3   0   13.30    6.70
   7  -3   0   -0.40    5.90
   7  -3   0    7.60    7.50
  -7   3   1  466.05   21.10
  -7   3   1  499.85   18.80
   7  -3  -1  525.35   23.00
   7  -3  -1  509.25   18.40
  -7   3   2 1191.18   27.00
  -7   3   2 1180.78   34.00
   7  -3  -2 1210.38   27.50
   7  -3  -2 1175.48   34.00
  -7   3   3  769.22   29.40
  -7   3   3  769.32   21.10
   7  -3  -3  753.42   29.20
   7  -3  -3  770.52   23.30
  -7   3   4    6.40    8.50
  -7   3   4   -1.70    4.40
   7  -3  -4    3.30    6.20
   7  -3  -4   -3.20    7.50
  -7   3   5  379.66   15.60
  -7   3   5  331.37   22.80
   7  -3  -5  343.67   18.70
   7  -3  -5  355.76   24.00
  -7   3   6   25.90   10.90
  -7   3   6   17.30    5.80
   7  -3  -6   23.50   11.10
   7  -3  -6   29.20    9.20
  -7   3   7  192.88   22.70
  -7   3   7  191.78   13.20
   7  -3  -7  193.58   23.00
   7  -3  -7  208.28   18.00
  -7   3   8    2.30    5.70
  -7   3   8   12.20   11.70
   7  -3  -8    8.70   11.60
   7  -3  -8   -1.30    8.10
  -7   3   9  149.29   22.50
  -7   3   9  169.98   16.30
   7  -3  -9  133.99   22.80
   7  -3  -9  168.58   22.00
  -7   3  10    0.60   11.60
   7  -3 -10   13.60   12.70
   7  -3 -10    5.00   12.00
  -7   3  11  370.66   32.40
   7  -3 -11  430.96   36.10
   7  -3 -11  385.86   30.10
  -7   3  12   39.60   17.00
   7  -3 -12   57.99   21.00
   7  -3 -12   47.80   18.00
  -7   3  13  129.29   25.30
   7  -3 -13   82.89   21.30
   7  -3 -13   86.59   26.40
  -7   3  14   -1.60   14.10
   7  -3 -14    1.80   15.30
   7  -3 -14   -7.90   15.60
   7  -3 -15   73.69   26.60
   7  -3 -15   29.50   20.00
  -8   2 -15   28.70   15.70
  -8   2 -15   13.30   19.50
   8  -2  15   16.00   20.40
  -8   2 -14  270.07   34.90
  -8   2 -14  188.88   33.90
   8  -2  14  208.18   34.80
  -8   2 -13   25.70   17.50
  -8   2 -13   17.00   12.10
   8  -2  13   38.70   18.70
  -8   2 -12  195.28   32.20
  -8   2 -12  256.47   32.10
   8  -2  12  203.48   30.50
  -8   2 -11   10.70   14.30
  -8   2 -11   46.90   15.40
   8  -2  11    2.80   14.20
  -8   2 -10  293.17   34.90
  -8   2 -10  322.37   28.10
   8  -2  10  327.67   33.70
  -8   2  -9   21.10   13.80
  -8   2  -9   16.80   11.20
   8  -2   9   32.40   14.50
  -8   2  -8  302.37   31.20
  -8   2  -8  280.87   23.40
   8  -2   8  277.27   27.80
  -8   2  -7    9.20    9.70
  -8   2  -7   12.80    8.50
   8  -2   7   17.70   11.20
  -8   2  -6  837.72   36.20
  -8   2  -6  816.22   34.40
   8  -2   6  879.21   35.00
  -8   2  -5    6.70    7.70
  -8   2  -5   13.90    8.60
   8  -2   5    7.50    9.00
  -8   2  -4   87.59   14.20
  -8   2  -4  110.89   15.10
  -8   2  -4  105.49    6.10
   8  -2   4  100.39   14.70
  -8   2  -3  137.99    8.60
  -8   2  -3  171.78   18.10
  -8   2  -3  125.59   14.70
   8  -2   3  146.09   16.20
  -8   2  -2  534.95   23.70
  -8   2  -2  548.05   17.00
   8  -2   2  560.84   24.10
   8  -2   2  537.25   21.30
  -8   2  -1   48.50   10.40
  -8   2  -1   35.80    8.30
   8  -2   1   46.90    8.70
   8  -2   1   39.60   10.80
  -8   2   0 1396.16   34.10
  -8   2   0 1390.56   31.90
   8  -2   0 1311.37   35.60
   8  -2   0 1388.56   27.70
  -8   2   1  469.65   20.00
  -8   2   1  459.65   20.20
   8  -2  -1  451.45   22.80
   8  -2  -1  469.35   15.10
  -8   2   2 1013.90   30.80
  -8   2   2  979.60   27.00
   8  -2  -2  991.10   21.20
   8  -2  -2  982.80   32.30
  -8   2   3  203.78   13.60
  -8   2   3  213.68   16.70
   8  -2  -3  223.88   11.40
   8  -2  -3  194.58   17.40
  -8   2   4  739.23   23.70
  -8   2   4  767.62   30.90
   8  -2  -4  717.93   21.30
   8  -2  -4  748.33   31.00
  -8   2   5  203.88   21.80
  -8   2   5  185.98   13.00
   8  -2  -5  177.78   13.10
   8  -2  -5  167.28   18.80
  -8   2   6  828.62   26.80
  -8   2   6  802.52   35.00
   8  -2  -6  807.82   26.80
   8  -2  -6  797.02   34.30
  -8   2   7   56.29   10.40
  -8   2   7   61.99   15.20
   8  -2  -7   50.59   14.70
   8  -2  -7   52.79   11.60
  -8   2   8  359.46   20.20
  -8   2   8  349.37   27.10
   8  -2  -8  389.36   23.20
   8  -2  -8  351.26   27.70
  -8   2   9   82.19   18.00
  -8   2   9   73.59   12.90
   8  -2  -9   85.99   16.50
   8  -2  -9   84.29   18.60
  -8   2  10  586.54   37.10
  -8   2  10  556.64   27.20
   8  -2 -10  544.25   37.30
   8  -2 -10  535.05   30.90
  -8   2  11    9.20   13.60
   8  -2 -11   10.00   13.90
   8  -2 -11   15.70   13.00
  -8   2  12  227.68   31.90
   8  -2 -12  223.88   28.10
   8  -2 -12  220.58   31.90
  -8   2  13  -25.60   10.10
   8  -2 -13   10.60   16.50
   8  -2 -13   18.90   14.10
  -8   2  14   76.19   21.80
   8  -2 -14   53.09   18.90
   8  -2 -14   95.39   26.40
  -8   2  15   -0.70   15.90
   8  -2 -15  -28.90   16.80
  -9   1 -14   -9.50   14.30
  -9   1 -14  -13.70   16.70
   9  -1  14    9.30   20.70
  -9   1 -13  101.39   24.00
  -9   1 -13  124.09   24.80
   9  -1  13   93.59   24.90
  -9   1 -12   34.70   16.50
  -9   1 -12   24.70   18.00
   9  -1  12   33.60   17.70
  -9   1 -11  645.54   39.00
  -9   1 -11  615.04   42.40
   9  -1  11  567.34   40.60
  -9   1 -10  -11.40   10.80
  -9   1 -10  -15.30    9.10
   9  -1  10   -3.20   12.70
  -9   1  -9  355.46   27.10
  -9   1  -9  329.07   34.20
   9  -1   9  344.37   30.50
  -9   1  -8    5.80   10.50
  -9   1  -8   13.10    9.80
   9  -1   8   46.80   14.60
  -9   1  -7  480.65   30.40
  -9   1  -7  466.15   28.60
   9  -1   7  477.15   30.60
  -9   1  -6  102.79   16.20
  -9   1  -6   95.59   17.20
   9  -1   6  117.19   17.60
  -9   1  -5  133.99   17.50
  -9   1  -5  127.89   17.80
   9  -1   5  130.69   18.30
  -9   1  -4    6.30    8.00
  -9   1  -4   -1.60    7.10
   9  -1   4   -7.30    8.10
  -9   1  -3   14.30    8.90
  -9   1  -3   19.10    8.50
  -9   1  -3   11.90    4.00
   9  -1   3    1.90    8.40
  -9   1  -2    8.70    5.20
  -9   1  -2   12.70    7.90
  -9   1  -2   10.10    7.20
   9  -1   2   23.30    9.80
  -9   1  -1  252.47   13.60
  -9   1  -1  273.97   17.90
   9  -1   1  265.67   13.60
   9  -1   1  286.67   19.80
  -9   1   0   -8.20    5.30
   9  -1   0    2.80    7.30
   9  -1   0    1.70    8.10
   9  -1   0    2.40    4.70
  -9   1   1 1277.07   33.80
   9  -1  -1 1209.88   33.10
   9  -1  -1 1223.78   20.00
   9  -1  -1 1230.28   36.20
  -9   1   2   47.10   10.10
   9  -1  -2   49.30    5.00
   9  -1  -2   59.59   12.60
   9  -1  -2   80.09   13.50
  -9   1   3  991.10   29.90
   9  -1  -3  972.20   33.50
   9  -1  -3  918.71   17.40
   9  -1  -3  968.40   34.00
  -9   1   4   11.10    6.80
   9  -1  -4   17.10    4.80
   9  -1  -4   12.60    8.90
   9  -1  -4    8.20    8.90
  -9   1   5  721.33   27.00
   9  -1  -5  742.13   32.60
   9  -1  -5  743.73   21.10
   9  -1  -5  713.03   31.00
  -9   1   6  146.39   16.10
   9  -1  -6  129.39   18.80
   9  -1  -6  123.29   18.20
   9  -1  -6  166.38   13.10
  -9   1   7  316.77   20.10
   9  -1  -7  333.97   25.70
   9  -1  -7  314.47   25.30
   9  -1  -7  344.67   18.80
  -9   1   8  420.76   23.70
   9  -1  -8  370.56   28.20
   9  -1  -8  398.56   22.10
   9  -1  -8  403.86   28.30
  -9   1   9  186.18   20.90
  -9   1   9  161.48   24.00
   9  -1  -9  198.28   25.20
   9  -1  -9  226.78   22.10
   9  -1  -9  171.28   23.80
  -9   1  10  -11.80   11.50
  -9   1  10   -2.50    7.10
   9  -1 -10    4.10    9.10
   9  -1 -10   -6.10   11.40
  -9   1  11  175.78   21.70
  -9   1  11  132.59   24.90
   9  -1 -11  166.28   26.40
   9  -1 -11  154.68   22.20
  -9   1  12   -9.70   10.10
   9  -1 -12   12.30   11.40
   9  -1 -12    1.30   14.00
  -9   1  13   20.70   16.20
   9  -1 -13   77.89   19.30
   9  -1 -13   55.99   21.70
  -9   1  14  -13.40   12.00
   9  -1 -14  -15.70   15.80
  -9   1  15  195.78   33.30
   9  -1 -15  211.98   35.60
 -10   0 -14   66.49   24.90
 -10   0 -14   95.89   24.10
  10   0  14  117.79   29.40
 -10   0 -13   -3.60   12.60
 -10   0 -13   -5.80   13.90
  10   0  13   13.60   18.50
 -10   0 -12  298.47   37.20
 -10   0 -12  338.27   35.70
  10   0  12  326.57   38.50
 -10   0 -11    3.90   11.50
 -10   0 -11    2.00   13.40
  10   0  11   35.60   19.60
 -10   0 -10  104.69   22.80
 -10   0 -10  163.58   24.30
  10   0  10   86.79   22.10
 -10   0  -9   -0.80    8.60
 -10   0  -9    1.80   11.10
  10   0   9   -7.60   12.50
 -10   0  -8   46.40   14.30
 -10   0  -8   47.10   15.40
  10   0   8   51.09   16.20
 -10   0  -7    9.90    9.80
 -10   0  -7   -3.10    9.70
  10   0   7   10.80   11.90
 -10   0  -6  538.55   30.00
 -10   0  -6  536.25   28.90
  10   0   6  586.74   32.30
 -10   0  -5    1.90    7.70
 -10   0  -5   -1.90    8.50
  10   0   5  -10.20    7.50
 -10   0  -4  228.08   22.70
 -10   0  -4  217.88   18.50
  10   0   4  170.38   20.10
 -10   0  -3    0.50    7.30
 -10   0  -3    1.60    7.70
  10   0   3   -0.10    4.70
  10   0   3   -5.30    8.40
 -10   0  -2  201.88   20.90
 -10   0  -2  165.18   13.20
  10   0   2  161.78   18.40
  10   0   2  155.88   11.70
 -10   0  -1   -5.30    5.10
 -10   0  -1   -8.60    6.10
  10   0   1   -1.60    6.60
  10   0   1   -2.30    8.00
 -10   0   0   21.10    8.90
  10   0   0   33.80    5.90
  10   0   0   25.30   10.80
  10   0   0   18.80    8.60
 -10   0   1   -4.40    6.30
  10   0  -1   -5.10    7.90
  10   0  -1   -3.30    7.40
 -10   0   2  756.72   28.60
  10   0  -2  711.43   28.50
  10   0  -2  717.43   29.60
 -10   0   3    5.40    6.90
  10   0  -3    1.30    8.30
  10   0  -3    3.10    9.00
 -10   0   4 1330.77   37.80
  10   0  -4 1285.77   42.20
  10   0  -4 1270.07   39.30
  10   0  -4 1259.47   19.60
 -10   0   5   -3.60    6.70
  10   0  -5    6.60    9.20
  10   0  -5    3.70    3.80
  10   0  -5    0.90    8.20
 -10   0   6  512.55   25.70
  10   0  -6  543.85   19.00
  10   0  -6  512.45   30.30
  10   0  -6  528.65   28.90
 -10   0   7   -9.60    5.50
  10   0  -7    4.80    5.00
  10   0  -7  -10.80    8.50
  10   0  -7   -1.80    9.50
 -10   0   8  373.86   24.00
  10   0  -8  390.96   20.60
  10   0  -8  440.76   29.30
  10   0  -8  365.06   29.40
 -10   0   9    2.20    8.30
  10   0  -9   13.40   12.70
  10   0  -9   -2.90    7.30
  10   0  -9    6.90   12.20
 -10   0  10    1.70    8.90
  10   0 -10    9.20   12.50
  10   0 -10   23.10    9.80
  10   0 -10   -7.00   10.60
 -10   0  11    3.70    8.20
  10   0 -11    2.30    9.30
  10   0 -11    7.30   13.20
  10   0 -11   -0.80   11.00
 -10   0  12    4.30   15.90
  10   0 -12   31.90   18.10
 -10   0  13   -9.80   11.30
  10   0 -13   -5.00   12.40
 -10   0  14  181.98   30.40
  10   0 -14  164.68   31.80
 -11  -1 -14  -12.80   13.10
 -11  -1 -14   16.70   17.50
  11   1  14  -23.50   16.90
 -11  -1 -13  179.18   32.90
 -11  -1 -13  226.68   31.80
  11   1  13  186.38   34.10
 -11  -1 -12   12.70   16.70
 -11  -1 -12   29.90   14.80
  11   1  12    1.20   18.10
 -11  -1 -11  233.68   32.50
 -11  -1 -11  263.57   30.70
  11   1  11  288.27   37.10
 -11  -1 -10   -8.40   11.60
 -11  -1 -10   18.50   11.70
  11   1  10    0.70   14.50
 -11  -1  -9   74.19   19.30
 -11  -1  -9   99.79   19.60
  11   1   9   48.80   18.70
 -11  -1  -8   41.60   13.90
 -11  -1  -8   29.90   15.00
  11   1   8   25.30   16.20
 -11  -1  -7  270.07   27.20
 -11  -1  -7  258.07   28.10
  11   1   7  263.97   29.70
 -11  -1  -6    5.40    9.10
 -11  -1  -6   -7.70    8.90
  11   1   6   -6.70   10.30
 -11  -1  -5   36.70   12.00
 -11  -1  -5   43.70   12.70
  11   1   5   55.39   15.00
 -11  -1  -4   16.70   10.30
 -11  -1  -4   17.10    9.70
  11   1   4   26.00   12.50
  11   1   4   17.20    5.40
 -11  -1  -3 1269.27   41.20
 -11  -1  -3 1240.28   36.00
  11   1   3 1321.67   43.50
  11   1   3 1293.67   27.30
 -11  -1  -2   12.90    8.10
 -11  -1  -2   12.50    7.30
  11   1   2   36.30    8.40
  11   1   2   31.90   12.00
 -11  -1  -1 1564.34   31.50
 -11  -1  -1 1509.55   43.20
  11   1   1 1510.75   35.80
  11   1   1 1554.14   44.40
 -11  -1   0  154.58    9.20
 -11  -1   0  144.99   17.20
  11   1   0  150.48   16.00
  11   1   0  164.78   19.30
 -11  -1   1  946.41   34.40
  11   1  -1  894.71   34.10
  11   1  -1  905.01   31.60
 -11  -1   2   32.90   10.00
  11   1  -2   41.10   11.60
  11   1  -2   49.00   12.80
 -11  -1   3  996.90   35.20
  11   1  -3 1084.49   37.10
  11   1  -3 1011.80   37.10
 -11  -1   4   17.40    8.90
  11   1  -4    8.10    8.90
  11   1  -4   11.70   10.00
 -11  -1   5  945.71   36.40
 -11  -1   5  925.51   18.60
  11   1  -5  931.41   39.10
  11   1  -5  938.61   36.40
 -11  -1   6   79.59   14.80
 -11  -1   6   97.79    9.80
  11   1  -6  103.49   16.50
  11   1  -6  101.39   18.50
 -11  -1   7   14.70    9.40
  11   1  -7    9.70   10.20
  11   1  -7   -1.00   10.50
  11   1  -7   17.80    6.10
 -11  -1   8   -0.40    8.20
  11   1  -8   11.60   11.00
  11   1  -8   -6.80   10.50
  11   1  -8    8.80    6.50
 -11  -1   9  297.77   24.50
  11   1  -9  299.47   31.00
  11   1  -9  238.48   29.80
  11   1  -9  278.27   19.00
 -11  -1  10  158.08   23.20
  11   1 -10  124.99   24.30
  11   1 -10  124.39   21.60
 -11  -1  11    4.40   10.00
  11   1 -11   -9.20    9.20
  11   1 -11   19.40   13.40
 -11  -1  12   -1.10   10.40
  11   1 -12    1.80   13.20
  11   1 -12  -18.50   12.50
  11   1 -13   44.20   19.60
  11   1 -13   13.20   14.30
 -11  -1  14    6.60   16.20
  11   1 -14   30.10   18.80
 -12  -2 -14   60.89   25.70
  12   2  14   97.19   30.50
 -12  -2 -13   23.70   16.00
 -12  -2 -13   11.40   16.90
  12   2  13  -13.40   17.30
 -12  -2 -12  257.67   35.80
 -12  -2 -12  244.48   30.90
  12   2  12  289.07   40.70
 -12  -2 -11   88.59   20.30
 -12  -2 -11   85.09   23.60
  12   2  11  104.49   26.90
 -12  -2 -10   65.69   18.80
 -12  -2 -10   86.89   22.60
  12   2  10   80.19   23.60
 -12  -2  -9   -3.10   10.20
 -12  -2  -9  -16.40   11.90
  12   2   9   50.09   20.30
 -12  -2  -8  223.98   27.30
 -12  -2  -8  191.98   27.20
  12   2   8  251.47   31.80
 -12  -2  -7   54.59   14.70
 -12  -2  -7   31.10   12.90
  12   2   7   20.30   14.70
 -12  -2  -6  252.67   26.80
 -12  -2  -6  301.97   24.90
  12   2   6  277.27   30.00
 -12  -2  -5   15.50   10.10
 -12  -2  -5   17.50   10.80
  12   2   5   16.90   12.00
  12   2   5   26.00    6.20
 -12  -2  -4  802.52   35.80
 -12  -2  -4  795.22   32.60
  12   2   4  756.82   22.00
  12   2   4  758.22   37.60
 -12  -2  -3   88.69   15.70
 -12  -2  -3  150.98   16.70
  12   2   3  120.59   12.60
  12   2   3  117.99   18.70
 -12  -2  -2  835.92   34.90
 -12  -2  -2  852.11   27.90
  12   2   2  865.91   27.70
  12   2   2  841.12   36.30
 -12  -2  -1   -0.30    7.80
 -12  -2  -1   -3.10    5.30
  12   2   1   14.30    8.30
  12   2   1   -0.30    9.70
 -12  -2   0  595.94   29.50
 -12  -2   0  609.34   17.60
  12   2   0  638.74   30.50
  12   2   0  580.34   26.60
 -12  -2   1   58.79   13.10
  12   2  -1   45.50   12.80
  12   2  -1   61.79   13.30
 -12  -2   2  667.93   30.80
  12   2  -2  666.53   30.90
  12   2  -2  668.63   31.10
 -12  -2   3   25.20    9.90
  12   2  -3   35.20   12.60
  12   2  -3   36.00   11.50
 -12  -2   4  581.04   29.90
  12   2  -4  631.44   30.30
  12   2  -4  629.64   33.00
 -12  -2   5  281.47   22.90
  12   2  -5  264.07   27.20
  12   2  -5  305.57   22.90
 -12  -2   6  354.96   25.50
  12   2  -6  354.26   25.70
  12   2  -6  322.27   26.20
 -12  -2   7   -5.70    7.40
  12   2  -7    2.30   10.60
  12   2  -7   10.70   12.10
 -12  -2   8  390.06   28.10
  12   2  -8  392.96   29.00
  12   2  -8  414.26   31.60
 -12  -2   9   23.90   12.30
  12   2  -9   27.10   14.50
  12   2  -9   14.50   12.40
 -12  -2  10  159.18   25.40
  12   2 -10   93.69   22.70
  12   2 -10  119.49   21.80
 -12  -2  11   73.79   18.30
  12   2 -11   56.39   18.20
  12   2 -11  111.99   24.30
 -12  -2  12  124.79   24.10
  12   2 -12  142.19   27.50
  12   2 -12  109.29   22.60
 -12  -2  13   14.90   14.40
  12   2 -13   37.60   18.60
  12   2 -13   21.70   16.90
  12   2 -14  211.38   33.30
  12   2 -14  155.38   28.50
 -13  -3 -13   95.99   27.10
  13   3  13   99.39   29.00
 -13  -3 -12   69.99   23.30
 -13  -3 -12   33.00   16.10
  13   3  12  155.48   32.20
 -13  -3 -11   13.90   17.20
 -13  -3 -11   55.09   17.20
  13   3  11   43.70   21.70
 -13  -3 -10   32.70   14.90
 -13  -3 -10   -3.90   12.90
  13   3  10   36.00   20.40
 -13  -3  -9   93.09   19.60
 -13  -3  -9   82.39   21.20
  13   3   9  112.09   26.30
 -13  -3  -8    3.40   11.50
 -13  -3  -8  -19.50   11.30
  13   3   8    2.80   14.60
 -13  -3  -7  117.79   21.00
 -13  -3  -7  118.99   21.60
  13   3   7  130.19   24.40
 -13  -3  -6  108.89   18.30
 -13  -3  -6   80.29   18.00
  13   3   6  105.49   21.10
 -13  -3  -5  397.26   28.30
 -13  -3  -5  458.45   28.80
  13   3   5  476.45   33.30
  13   3   5  424.06   18.30
 -13  -3  -4   89.69   17.00
 -13  -3  -4   79.99   14.60
  13   3   4   87.09   11.90
  13   3   4   90.09   18.30
 -13  -3  -3  141.79   16.80
 -13  -3  -3  160.58   20.50
  13   3   3  163.08   22.10
  13   3   3  149.99   16.10
 -13  -3  -2   29.10   11.30
 -13  -3  -2   26.30    8.60
  13   3   2   13.20   11.10
  13   3   2   26.60    9.70
 -13  -3  -1  537.55   20.90
 -13  -3  -1  567.04   30.30
  13   3   1  529.35   30.40
  13   3   1  572.94   26.70
 -13  -3   0  129.29   11.50
 -13  -3   0  157.28   21.10
  13   3   0  153.98   20.50
  13   3   0  126.99   17.50
 -13  -3   1   97.29   17.40
 -13  -3   1   68.59    7.20
  13   3  -1   51.29   13.50
  13   3  -1   75.49   15.20
 -13  -3   2   92.29   16.90
  13   3  -2  131.49   19.20
  13   3  -2  134.59   19.30
 -13  -3   3  415.26   27.20
  13   3  -3  386.86   27.70
  13   3  -3  368.56   25.30
 -13  -3   4   98.89   17.70
  13   3  -4   93.59   16.20
  13   3  -4   96.29   19.20
 -13  -3   5  293.17   25.10
  13   3  -5  275.17   23.30
  13   3  -5  273.17   29.00
 -13  -3   6   29.00   13.50
  13   3  -6   31.70   12.70
  13   3  -6   33.70   15.70
 -13  -3   7  286.47   30.50
  13   3  -7  271.37   31.20
  13   3  -7  288.17   24.80
 -13  -3   8  -12.60    9.10
  13   3  -8   12.00   12.10
  13   3  -8   -2.10   10.60
 -13  -3   9  167.68   25.00
  13   3  -9  159.98   23.30
  13   3  -9  163.18   26.60
 -13  -3  10   44.50   16.20
  13   3 -10   72.39   20.20
  13   3 -10   11.80   13.40
 -13  -3  11  121.79   23.50
  13   3 -11  125.99   22.60
  13   3 -11   73.79   19.30
 -13  -3  12   70.29   21.00
  13   3 -12   80.19   22.70
  13   3 -12  109.69   23.00
 -13  -3  13  123.29   25.80
  13   3 -13  156.88   29.70
  13   3 -13   97.59   25.80
 -14  -4 -13   14.80   19.70
  14   4  13   38.00   25.70
 -14  -4 -12  198.08   35.10
 -14  -4 -12  199.08   29.40
  14   4  12  130.29   31.60
 -14  -4 -11    0.10   15.80
 -14  -4 -11   11.20   12.80
  14   4  11   36.30   22.60
 -14  -4 -10  131.79   27.10
 -14  -4 -10  175.08   26.30
  14   4  10  163.48   31.40
 -14  -4  -9    4.60   13.70
 -14  -4  -9   -7.10    9.70
  14   4   9   -0.20   17.50
 -14  -4  -8  553.54   36.20
 -14  -4  -8  487.55   36.50
  14   4   8  561.04   41.80
 -14  -4  -7   22.70   13.50
 -14  -4  -7   10.60   13.70
  14   4   7   34.10   17.40
 -14  -4  -6  145.09   22.70
 -14  -4  -6  196.78   25.30
  14   4   6  138.39   24.60
 -14  -4  -5   23.20   12.10
 -14  -4  -5   68.19   16.00
  14   4   5   79.09   20.70
 -14  -4  -4  201.48   24.70
 -14  -4  -4  181.88   21.50
  14   4   4  169.28   17.60
  14   4   4  152.58   22.70
 -14  -4  -3    8.50   10.70
 -14  -4  -3    3.90    8.00
  14   4   3   -3.10    8.00
  14   4   3   -1.10   10.50
 -14  -4  -2  209.58   24.10
 -14  -4  -2  178.38   17.90
  14   4   2  176.48   23.60
  14   4   2  170.68   19.20
 -14  -4  -1  172.58   14.40
 -14  -4  -1  180.58   23.20
  14   4   1  164.18   22.30
  14   4   1  176.38   20.80
 -14  -4   0  103.59   11.70
 -14  -4   0  106.69   18.70
  14   4   0   71.49   15.60
  14   4   0   95.69   16.90
 -14  -4   1   49.10    7.80
 -14  -4   1   47.20   14.20
  14   4  -1   42.30   14.30
  14   4  -1   51.49   14.40
 -14  -4   2  387.56   27.80
  14   4  -2  397.26   27.10
  14   4  -2  403.76   28.00
 -14  -4   3   31.90   12.60
  14   4  -3   21.50   12.50
  14   4  -3   31.60   12.70
 -14  -4   4  485.55   31.40
  14   4  -4  511.35   33.80
  14   4  -4  481.75   29.70
 -14  -4   5    4.60   10.40
  14   4  -5   13.00   11.60
  14   4  -5    8.60   13.60
 -14  -4   6  136.29   23.00
  14   4  -6  133.39   20.40
  14   4  -6   83.39   20.80
 -14  -4   7    2.30   11.20
  14   4  -7    1.00   10.70
  14   4  -7  -14.50    9.60
 -14  -4   8  430.86   34.90
  14   4  -8  354.46   37.10
  14   4  -8  383.76   29.40
 -14  -4   9   29.70   15.90
  14   4  -9   55.09   15.50
  14   4  -9   20.50   15.10
 -14  -4  10  123.19   24.40
  14   4 -10  151.48   27.40
  14   4 -10  111.19   20.60
 -14  -4  11    0.10   12.60
  14   4 -11   44.90   18.70
  14   4 -11    3.90   12.70
 -14  -4  12   57.59   20.20
  14   4 -12   15.60   13.80
 -14  -4  13    0.00   13.70
  14   4 -13  -11.00   14.50
 -15  -5 -12   11.20   19.70
  15   5  12   -6.80   19.90
 -15  -5 -11  174.48   27.80
 -15  -5 -11  127.89   28.30
  15   5  11  129.39   32.10
 -15  -5 -10    3.70   16.50
 -15  -5 -10    3.10   11.50
  15   5  10   14.00   18.80
 -15  -5  -9  293.17   36.30
 -15  -5  -9  383.66   32.70
  15   5   9  337.27   40.60
 -15  -5  -8   34.90   16.50
 -15  -5  -8   48.30   19.10
  15   5   8   15.90   15.80
 -15  -5  -7  191.28   26.60
 -15  -5  -7  166.68   26.30
  15   5   7  223.88   31.40
 -15  -5  -6   -8.30   10.80
 -15  -5  -6  -14.20    9.50
  15   5   6   24.00   16.10
 -15  -5  -5  171.18   23.50
 -15  -5  -5  152.78   21.90
  15   5   5  171.78   26.90
 -15  -5  -4   94.09   18.60
 -15  -5  -4   91.49   16.70
  15   5   4   81.29   19.50
  15   5   4   90.69   15.40
 -15  -5  -3  151.88   19.30
 -15  -5  -3  172.48   23.70
  15   5   3  190.98   21.30
  15   5   3  132.59   22.00
 -15  -5  -2   57.39   13.00
 -15  -5  -2   26.30   13.30
  15   5   2   76.69   19.00
  15   5   2   63.79   15.10
 -15  -5  -1   17.50    8.50
 -15  -5  -1   16.50   11.90
  15   5   1   13.90   11.00
  15   5   1   27.60   13.40
 -15  -5   0    5.80   11.60
 -15  -5   0    3.60    6.90
  15   5   0    0.40   10.70
  15   5   0   -1.00   10.00
 -15  -5   1  266.77   29.60
  15   5  -1  257.97   28.20
  15   5  -1  295.27   26.30
 -15  -5   2   27.30   12.30
  15   5  -2    5.10   10.90
  15   5  -2    7.10   11.10
 -15  -5   3  792.62   41.00
  15   5  -3  747.63   40.20
  15   5  -3  866.31   38.80
 -15  -5   4   68.59   18.10
  15   5  -4   47.40   17.60
  15   5  -4   69.89   17.30
 -15  -5   5  226.98   28.90
  15   5  -5  264.97   26.80
  15   5  -5  232.58   31.50
 -15  -5   6   17.70   13.50
  15   5  -6    1.70   13.40
  15   5  -6    2.50   10.90
 -15  -5   7  110.89   23.30
  15   5  -7   81.79   18.10
  15   5  -7  112.89   25.50
 -15  -5   8    8.60   12.80
  15   5  -8   -3.80   13.00
  15   5  -8   -9.60   10.40
 -15  -5   9  119.99   24.20
  15   5  -9  218.68   32.30
  15   5  -9  158.48   22.80
 -15  -5  10   38.10   18.20
  15   5 -10   46.80   20.10
 -15  -5  11    8.60   14.60
  15   5 -11   32.00   16.60
 -15  -5  12   -9.60   12.00
  15   5 -12  -21.90   13.00
 -16  -6 -11   18.30   20.10
  16   6  11  -24.00   17.10
 -16  -6 -10  105.89   25.80
 -16  -6 -10  105.69   22.90
  16   6  10  112.69   26.20
 -16  -6  -9    2.70   14.60
 -16  -6  -9    8.30   16.10
  16   6   9   18.60   18.70
 -16  -6  -8   35.70   18.50
 -16  -6  -8   61.79   19.40
  16   6   8   42.50   19.90
 -16  -6  -7   23.10   15.00
 -16  -6  -7   12.30   14.30
  16   6   7    3.90   16.70
 -16  -6  -6   25.50   15.10
 -16  -6  -6   39.50   17.00
  16   6   6   63.89   20.70
 -16  -6  -5   17.40   12.20
 -16  -6  -5   -7.20   11.00
  16   6   5    1.60   13.70
 -16  -6  -4  290.27   25.30
 -16  -6  -4  243.28   30.90
  16   6   4  207.68   23.00
  16   6   4  201.68   28.00
 -16  -6  -3   95.59   16.70
 -16  -6  -3   83.99   18.90
  16   6   3   87.89   17.60
  16   6   3   95.19   21.70
 -16  -6  -2  424.06   31.90
 -16  -6  -2  431.56   26.20
  16   6   2  439.06   29.50
  16   6   2  424.16   33.20
 -16  -6  -1    8.80    8.90
 -16  -6  -1   -3.20    9.90
  16   6   1    0.80   11.40
  16   6   1    7.10   11.40
 -16  -6   0  631.64   38.70
  16   6   0  640.74   36.60
  16   6   0  578.04   35.00
 -16  -6   1    4.30   11.40
  16   6  -1  -11.50   10.00
  16   6  -1   19.90   12.80
 -16  -6   2  439.86   33.00
  16   6  -2  553.54   33.70
  16   6  -2  473.85   35.60
 -16  -6   3   19.80   12.50
  16   6  -3   -7.30   10.20
  16   6  -3   -0.90   13.10
 -16  -6   4  395.26   32.60
  16   6  -4  397.16   29.60
  16   6  -4  380.96   33.30
 -16  -6   5   46.00   17.30
  16   6  -5   71.79   20.80
  16   6  -5   84.89   17.90
 -16  -6   6  370.86   40.00
  16   6  -6  347.67   28.50
  16   6  -6  375.86   40.80
 -16  -6   7   36.90   16.80
  16   6  -7    3.30   11.50
  16   6  -7    3.70   13.70
 -16  -6   8   -8.80   11.70
  16   6  -8    0.90   14.90
 -16  -6   9  -16.70   10.10
  16   6  -9   20.70   17.00
 -16  -6  10   -3.00   12.80
  16   6 -10   -7.20   13.80
 -16  -6  11    0.10   12.60
  16   6 -11   -6.90   13.90
 -16  -6  12   34.40   19.30
  16   6 -12   31.60   19.80
 -17  -7 -10   21.60   20.30
  17   7  10   39.70   21.30
 -17  -7  -9  201.88   29.60
 -17  -7  -9  108.89   26.90
  17   7   9  192.48   33.30
 -17  -7  -8   22.60   18.50
 -17  -7  -8   42.10   17.70
  17   7   8   53.39   22.20
 -17  -7  -7   91.19   22.10
 -17  -7  -7  100.39   23.10
  17   7   7  130.19   27.40
 -17  -7  -6    1.90   14.00
 -17  -7  -6    7.00   12.70
  17   7   6   16.00   16.70
 -17  -7  -5   -9.90   11.40
 -17  -7  -5    7.90   13.60
  17   7   5   30.10   18.50
 -17  -7  -4   35.70   16.60
 -17  -7  -4   44.90   15.10
  17   7   4   29.40   16.60
 -17  -7  -3  136.19   24.50
 -17  -7  -3  146.09   21.40
  17   7   3  147.59   25.80
  17   7   3  141.99   22.00
 -17  -7  -2    5.10   10.40
 -17  -7  -2   -0.50   12.00
  17   7   2  -13.10   11.70
  17   7   2    8.90   13.70
 -17  -7  -1  475.15   35.60
  17   7   1  487.15   35.10
  17   7   1  530.95   36.60
 -17  -7   0    6.10   13.20
  17   7   0   15.40   15.00
  17   7   0   10.70   13.10
 -17  -7   1  536.55   37.60
  17   7  -1  609.94   37.30
  17   7  -1  522.65   36.90
 -17  -7   2   19.50   12.60
  17   7  -2   37.20   19.50
  17   7  -2    3.10   13.20
 -17  -7   3  656.03   42.00
  17   7  -3  675.93   43.40
  17   7  -3  703.43   39.00
 -17  -7   4    9.60   13.80
  17   7  -4   16.50   13.20
  17   7  -4   48.00   19.50
 -17  -7   5  234.78   32.50
  17   7  -5  225.48   32.50
  17   7  -5  234.08   27.60
 -17  -7   6  108.49   24.50
  17   7  -6   41.80   20.10
 -17  -7   7   50.69   20.20
  17   7  -7   89.89   26.50
 -17  -7   8    0.10   12.90
  17   7  -8   12.90   17.90
 -17  -7   9   22.70   16.90
  17   7  -9   -5.40   13.90
 -17  -7  10    7.00   14.70
  17   7 -10   -7.20   16.20
 -17  -7  11   46.00   20.20
  17   7 -11   36.10   20.00
 -18  -8  -9   11.30   19.20
  18   8   9  -30.60   14.90
 -18  -8  -8   10.80   15.00
 -18  -8  -8   49.30   18.40
  18   8   8   72.79   24.70
 -18  -8  -7   -6.00   13.50
 -18  -8  -7   -0.90   15.40
  18   8   7    0.40   16.50
 -18  -8  -6  159.58   26.10
 -18  -8  -6  106.69   23.60
  18   8   6  164.98   29.30
 -18  -8  -5    9.80   14.10
 -18  -8  -5   32.00   16.40
  18   8   5   10.90   16.00
 -18  -8  -4   69.39   19.20
 -18  -8  -4   52.29   19.10
  18   8   4   54.99   20.20
 -18  -8  -3    2.60   12.00
  18   8   3   22.00   15.80
  18   8   3   21.80   15.60
 -18  -8  -2  167.78   27.30
  18   8   2  193.88   27.80
  18   8   2  200.98   28.30
 -18  -8  -1  101.29   22.00
  18   8   1   70.09   20.20
  18   8   1   64.49   20.20
 -18  -8   0   76.49   22.50
  18   8   0   88.19   21.60
  18   8   0  101.99   20.80
 -18  -8   1   39.20   17.80
  18   8  -1   34.00   16.10
  18   8  -1   31.20   18.60
 -18  -8   2  732.13   46.50
  18   8  -2  749.62   41.50
  18   8  -2  831.22   49.00
 -18  -8   3   25.10   15.30
  18   8  -3   34.70   20.40
  18   8  -3   54.89   17.70
 -18  -8   4  211.48   32.40
  18   8  -4  270.07   37.10
 -18  -8   5   73.79   22.10
  18   8  -5   45.60   21.60
 -18  -8   6   67.49   21.90
  18   8  -6  114.39   27.90
 -18  -8   7   27.80   18.10
  18   8  -7   21.80   20.60
 -18  -8   8   86.39   25.30
  18   8  -8  123.49   30.90
 -18  -8   9   11.80   13.90
  18   8  -9   -4.00   16.50
 -18  -8  10  106.79   29.20
  18   8 -10   79.99   26.90
 -19  -9  -8   25.80   19.60
  19   9   8   33.50   19.70
 -19  -9  -7   64.89   20.80
 -19  -9  -7   28.00   17.80
  19   9   7   29.30   19.70
 -19  -9  -6   42.00   18.90
 -19  -9  -6   29.00   17.50
  19   9   6    6.80   18.80
 -19  -9  -5   91.59   22.80
  19   9   5   67.29   21.70
 -19  -9  -4    5.90   14.80
  19   9   4   17.10   16.40
 -19  -9  -3  107.09   24.10
  19   9   3  130.59   24.90
  19   9   3  115.29   25.70
 -19  -9  -2   10.50   14.50
  19   9   2   45.50   19.80
  19   9   2    4.20   16.40
 -19  -9  -1   63.59   20.50
  19   9   1   15.70   16.30
  19   9   1   49.70   22.00
 -19  -9   0    6.70   14.50
  19   9   0    1.00   13.80
  19   9   0   37.50   19.20
 -19  -9   1   37.20   19.20
  19   9  -1   69.59   22.20
  19   9  -1   55.89   19.20
 -19  -9   2   -6.60   11.90
  19   9  -2  -26.40   11.90
  19   9  -2  -19.20   13.30
 -19  -9   3   23.90   17.50
  19   9  -3   45.30   22.50
 -19  -9   4   33.10   18.10
  19   9  -4   48.00   24.00
 -19  -9   5  128.09   28.10
  19   9  -5  110.99   29.60
 -19  -9   6    4.30   16.40
  19   9  -6   38.60   24.20
 -19  -9   7  131.19   29.90
  19   9  -7  182.58   35.90
 -19  -9   8    3.80   15.40
  19   9  -8  -17.40   18.40
 -20 -10  -6   25.90   17.80
  20  10   6  108.79   26.60
 -20 -10  -5   36.00   18.20
  20  10   5    4.50   17.00
 -20 -10  -4   78.29   22.30
  20  10   4   84.39   22.90
 -20 -10  -3   -2.40   11.80
  20  10   3   -1.40   14.00
 -20 -10  -2   34.40   18.50
  20  10   2   19.70   18.50
  20  10   2   31.60   21.00
 -20 -10  -1   18.80   18.10
  20  10   1   -4.40   17.30
  20  10   1   58.39   19.10
 -20 -10   0    8.00   17.50
  20  10   0   24.30   19.70
  20  10   0   -1.70   14.80
 -20 -10   1   10.30   16.50
  20  10  -1    1.20   19.60
 -20 -10   2   64.59   22.60
  20  10  -2   55.29   23.80
 -20 -10   3   -3.90   14.40
  20  10  -3  -14.00   19.10
 -20 -10   4  245.18   38.30
  20  10  -4  290.17   42.10
 -20 -10   5  -30.80   12.80
  20  10  -5   -0.90   21.60
 -20 -10   6  184.68   34.50
  20  10  -6  286.47   44.80
 -21 -11  -3   21.70   18.10
  21  11   3   34.90   20.00
 -21 -11  -2  -11.30   14.60
  21  11   2   35.70   24.00
  21  11   2   15.80   18.70
 -21 -11  -1   76.29   24.80
  21  11   1   51.39   21.90
 -21 -11   0    6.30   17.90
  21  11   0  -25.60   16.00
 -21 -11   1  255.57   38.70
  21  11  -1  252.57   38.30
 -21 -11   2   -8.20   17.00
  21  11  -2    0.10   23.60
 -21 -11   3  192.68   36.30
  21  11  -3  186.68   37.30
 -21 -11   4   -5.50   20.80
  21  11  -4  -26.00   18.40
   5  17  -3  112.79   25.20
   5  17  -2   -8.80   12.10
  -5 -17   2   -6.30   12.90
   5  17  -1  195.18   32.10
  -5 -17   1  260.67   38.10
   5  17   0    2.20   16.80
  -5 -17   0   -1.00   13.90
   5  17   1  134.59   27.30
  -5 -17  -1  120.39   27.90
   5  17   2   20.70   18.60
  -5 -17  -2   23.40   15.40
   5  17   3   64.09   22.50
   4  16  -6   83.69   23.80
  -4 -16   6  101.09   28.20
  -4 -16   6  169.78   29.80
   4  16  -5   24.50   17.90
  -4 -16   5   11.60   17.30
  -4 -16   5    8.70   13.80
   4  16  -4  110.59   26.10
  -4 -16   4  163.58   31.30
  -4 -16   4  161.88   28.60
   4  16  -3   -3.70   12.80
  -4 -16   3   -9.80   10.50
  -4 -16   3    6.90   16.30
   4  16  -2  192.68   29.90
  -4 -16   2  255.97   31.40
  -4 -16   2  219.88   33.80
   4  16  -1   18.10   16.30
  -4 -16   1   11.90   14.80
   4  16   0  128.49   27.90
  -4 -16   0   97.79   24.70
   4  16   1   16.90   16.20
  -4 -16  -1    2.50   14.70
   4  16   2   28.90   19.80
  -4 -16  -2   23.10   17.50
   4  16   3  -16.50   13.80
  -4 -16  -3  -14.80   12.00
   4  16   4   62.69   22.50
  -4 -16  -4   40.00   19.60
   4  16   5   19.30   19.80
  -4 -16  -5   -0.50   13.20
   4  16   6   35.70   18.70
  -4 -16  -6   25.40   21.10
   3  15  -8   28.20   17.20
   3  15  -8   22.80   17.10
  -3 -15   8   31.20   18.00
   3  15  -7  109.39   25.50
   3  15  -7  113.59   27.20
  -3 -15   7  138.39   28.40
   3  15  -6  108.09   26.20
   3  15  -6  144.19   26.80
  -3 -15   6   94.29   24.60
   3  15  -5  106.79   25.80
   3  15  -5   90.49   22.10
  -3 -15   5   90.29   24.60
   3  15  -4   -8.90   10.90
  -3 -15   4    6.10   14.30
  -3 -15   4   -9.80   11.50
   3  15  -3  231.98   32.40
  -3 -15   3  239.98   30.20
  -3 -15   3  133.79   27.90
   3  15  -2   30.10   16.20
  -3 -15   2   43.70   12.90
  -3 -15   2    4.80   15.90
   3  15  -1  180.78   30.20
  -3 -15   1  231.68   32.30
  -3 -15   1  244.48   28.10
   3  15   0   99.19   23.00
  -3 -15   0   92.79   23.50
   3  15   1   44.10   18.50
  -3 -15  -1   60.99   21.20
   3  15   2  -11.10   11.90
  -3 -15  -2  -14.90   10.50
   3  15   3   36.20   18.60
  -3 -15  -3   86.19   23.50
   3  15   4  -21.90   10.50
  -3 -15  -4    4.30   14.60
   3  15   5   88.39   23.80
  -3 -15  -5   42.60   19.00
   3  15   6   31.20   19.50
  -3 -15  -6   -2.40   14.40
   3  15   7   40.10   21.20
   3  15   7   58.49   20.80
  -3 -15  -7   82.99   24.70
   3  15   8   -3.70   14.90
   3  15   8   10.00   18.00
  -3 -15  -8  -11.00   16.40
   2  14  -9    9.20   15.40
   2  14  -9   21.80   17.00
  -2 -14   9    3.20   14.00
   2  14  -8  151.58   28.40
   2  14  -8   77.89   23.60
  -2 -14   8   80.99   25.70
   2  14  -7   56.59   20.60
   2  14  -7   46.70   20.20
  -2 -14   7   44.40   19.80
   2  14  -6  111.49   24.80
   2  14  -6  130.79   26.10
  -2 -14   6  161.48   30.40
   2  14  -5   49.30   19.90
   2  14  -5   75.79   21.10
  -2 -14   5  111.59   24.30
   2  14  -4   24.90   15.60
   2  14  -4   14.10   12.70
  -2 -14   4   63.09   20.00
   2  14  -3   53.69   18.20
   2  14  -3   36.70   16.40
  -2 -14   3   37.70   19.10
   2  14  -2  167.38   26.40
  -2 -14   2  213.78   26.70
  -2 -14   2  171.38   28.70
   2  14  -1   22.50   13.60
  -2 -14   1   29.30   17.50
  -2 -14   1   41.10   13.30
   2  14   0  194.08   29.70
  -2 -14   0  215.58   30.90
  -2 -14   0  254.27   25.80
   2  14   1   15.30   15.20
  -2 -14  -1   55.89   18.80
   2  14   2  185.58   28.50
  -2 -14  -2  163.38   27.20
   2  14   3    7.00   14.40
  -2 -14  -3   -7.50   12.70
   2  14   4  107.89   23.90
  -2 -14  -4   64.69   20.70
   2  14   5   24.80   16.80
   2  14   5   30.70   15.80
  -2 -14  -5   68.29   22.10
   2  14   6   69.39   19.30
   2  14   6   72.39   21.50
  -2 -14  -6   29.60   17.30
   2  14   7   21.20   17.30
   2  14   7    9.00   15.80
  -2 -14  -7    8.00   17.80
   2  14   8   84.99   24.60
   2  14   8   85.19   21.50
  -2 -14  -8   69.29   23.00
   2  14   9   28.70   19.10
   2  14   9   -5.40   16.70
  -2 -14  -9   37.60   21.00
   1  13 -10    1.30   13.70
   1  13 -10   50.39   21.40
  -1 -13  10   10.30   16.90
   1  13  -9   72.19   23.50
   1  13  -9   47.50   18.90
  -1 -13   9   53.99   22.50
   1  13  -8    1.70   13.00
   1  13  -8   12.70   15.80
  -1 -13   8   -3.40   13.00
   1  13  -7  118.29   25.40
   1  13  -7  106.19   24.10
  -1 -13   7   93.09   24.70
   1  13  -6    8.00   13.40
   1  13  -6  -18.50   10.10
  -1 -13   6   28.50   16.70
   1  13  -5   16.10   14.20
   1  13  -5   21.90   13.00
  -1 -13   5   26.30   15.50
   1  13  -4   -7.20   10.50
   1  13  -4  -19.20   10.20
  -1 -13   4   -7.40   12.70
   1  13  -3  448.16   34.40
   1  13  -3  413.46   31.60
  -1 -13   3  410.36   35.00
   1  13  -2   44.60   15.40
   1  13  -2    7.40   11.40
  -1 -13   2   11.40   13.40
   1  13  -1  334.57   35.80
   1  13  -1  336.67   27.10
  -1 -13   1  299.47   34.90
   1  13   0   25.30   14.30
  -1 -13   0   30.30   10.30
  -1 -13   0   28.20   15.90
   1  13   1  278.47   32.60
  -1 -13  -1  266.37   32.80
   1  13   2   30.10   15.70
  -1 -13  -2   26.70   16.20
   1  13   3  250.17   32.20
   1  13   3  287.77   24.50
  -1 -13  -3  217.28   29.90
   1  13   4   22.90   15.10
   1  13   4   24.30   12.70
  -1 -13  -4   -6.80   12.90
   1  13   5   88.89   19.30
   1  13   5   59.59   19.50
  -1 -13  -5   60.99   19.10
   1  13   6   -5.60   12.60
   1  13   6    5.30   13.30
  -1 -13  -6  -18.80   10.40
   1  13   7  104.19   25.00
   1  13   7  193.08   28.70
  -1 -13  -7  113.39   25.80
   1  13   8   -8.10   14.80
   1  13   8   27.00   17.00
  -1 -13  -8    6.40   15.10
   1  13   9   50.39   20.70
   1  13   9   60.69   20.90
  -1 -13  -9   65.89   25.00
   1  13  10   15.50   16.50
   1  13  10  -13.60   14.80
  -1 -13 -10    0.90   16.00
   0  12 -11   -7.10   13.50
   0 -12  11   -2.90   14.10
   0  12 -10   17.00   17.10
   0  12 -10   -2.70   11.50
   0 -12  10   22.30   18.10
   0  12  -9    6.90   15.00
   0  12  -9    5.80   12.80
   0 -12   9   -6.60   12.30
   0  12  -8   58.29   20.20
   0  12  -8   -2.50   11.30
   0 -12   8   17.90   16.80
   0  12  -7   10.80   12.80
   0  12  -7   13.20   13.90
   0 -12   7   -3.20   14.40
   0  12  -6  -11.30   11.70
   0  12  -6    1.10   12.90
   0 -12   6    5.30   13.00
   0  12  -5   -6.60   11.40
   0  12  -5  -11.70   10.50
   0 -12   5    4.60   13.50
   0  12  -4  125.49   22.60
   0  12  -4  137.79   23.70
   0 -12   4  144.39   25.00
   0  12  -3   18.40   12.50
   0  12  -3   24.10   13.00
   0 -12   3   12.90   12.60
   0  12  -2  677.23   35.40
   0  12  -2  662.43   38.60
   0 -12   2  659.03   39.70
   0  12  -1   56.59   14.10
   0  12  -1   55.59   16.40
   0 -12   1   38.60   17.30
   0  12   0  826.42   34.90
   0  12   0  811.32   42.00
   0 -12   0  844.82   44.50
   0  12   1   57.89   16.50
   0 -12  -1   38.20   15.40
   0 -12  -1   28.30    9.60
   0  12   2  608.44   37.70
   0  12   2  714.43   31.00
   0 -12  -2  647.94   39.60
   0  12   3   15.90   10.60
   0  12   3  -21.50   10.30
   0 -12  -3   -2.70   10.60
   0  12   4  130.89   23.40
   0  12   4  149.59   21.30
   0 -12  -4  104.89   21.80
   0  12   5    4.20   12.60
   0  12   5   -0.40   12.10
   0 -12  -5   20.30   13.10
   0  12   6   22.00   15.50
   0  12   6   13.30   13.90
   0 -12  -6    8.70   12.80
   0  12   7   23.20   16.30
   0  12   7   14.60   16.80
   0 -12  -7   13.00   15.40
   0  12   8   24.60   17.60
   0  12   8   33.70   18.40
   0 -12  -8   41.10   19.30
   0  12   9   18.50   15.80
   0  12   9    4.00   15.90
   0 -12  -9   14.00   16.30
   0  12  10    4.80   15.90
   0  12  10   10.40   18.90
   0 -12 -10  -11.20   14.50
   0  12  11    0.30   18.80
   0  12  11    3.90   14.30
   0 -12 -11   31.50   20.90
  -1  11 -12    3.00   14.30
   1 -11  12  -19.20   10.80
  -1  11 -11   17.70   18.20
   1 -11  11   23.70   17.80
  -1  11 -10   13.10   11.40
  -1  11 -10   23.10   16.90
   1 -11  10   22.60   17.70
  -1  11  -9   15.90   11.00
  -1  11  -9   -8.00   11.60
   1 -11   9   14.60   15.60
  -1  11  -8   -1.60   10.30
  -1  11  -8    5.70   12.30
   1 -11   8    6.50   13.90
  -1  11  -7  268.87   32.90
  -1  11  -7  269.87   31.00
   1 -11   7  246.98   33.20
  -1  11  -6    6.50   12.30
  -1  11  -6    1.50   12.40
   1 -11   6    4.10   11.60
  -1  11  -5  147.19   23.70
  -1  11  -5  193.28   26.60
   1 -11   5  221.98   29.90
  -1  11  -4   -5.00   10.00
  -1  11  -4   11.70   11.30
   1 -11   4   -7.60   10.50
  -1  11  -3  634.74   34.70
  -1  11  -3  622.04   35.40
   1 -11   3  653.13   38.60
  -1  11  -2   30.50   12.00
  -1  11  -2   28.30   12.20
   1 -11   2   22.40   13.60
  -1  11  -1  430.96   30.10
  -1  11  -1  457.15   26.80
   1 -11   1  463.55   32.70
  -1  11   0   -7.80    5.70
  -1  11   0   -6.60    7.30
  -1  11   0    1.80   10.60
   1 -11   0   -4.00   11.20
  -1  11   1 1003.20   33.50
  -1  11   1 1017.40   44.50
   1 -11  -1 1018.70   45.60
  -1  11   2   13.90   11.60
   1 -11  -2    8.50    9.10
   1 -11  -2   -4.50   10.40
  -1  11   3  660.63   37.30
   1 -11  -3  639.24   37.50
   1 -11  -3  623.54   31.60
  -1  11   4    4.50   11.20
   1 -11  -4   -7.30   10.40
   1 -11  -4    5.50   12.00
  -1  11   5  319.07   33.50
   1 -11  -5  326.87   28.30
   1 -11  -5  277.67   31.20
  -1  11   6   38.00   16.20
   1 -11  -6   45.20   17.30
   1 -11  -6   60.79   18.10
  -1  11   7   26.90   17.50
   1 -11  -7    7.30   14.10
   1 -11  -7   36.50   18.70
  -1  11   8   14.80   16.10
  -1  11   8   33.70   17.50
   1 -11  -8    3.30   13.70
  -1  11   9  172.98   29.20
  -1  11   9  160.78   27.90
   1 -11  -9  129.89   27.50
  -1  11  10    5.30   14.90
  -1  11  10    1.30   17.00
   1 -11 -10    6.10   17.20
  -1  11  11  240.18   35.40
  -1  11  11  204.78   32.60
   1 -11 -11  263.57   37.30
  -1  11  12  -23.60   15.00
  -1  11  12  -18.80   14.40
   1 -11 -12   -0.70   17.50
  -2  10 -13   72.59   22.70
  -2  10 -12   54.09   20.40
   2 -10  12   22.30   17.10
  -2  10 -11   13.60   14.30
   2 -10  11   36.20   18.30
  -2  10 -10   69.89   16.50
  -2  10 -10   70.39   21.30
   2 -10  10   66.59   20.70
  -2  10  -9   43.10   14.90
  -2  10  -9   46.60   18.40
   2 -10   9   60.89   21.20
  -2  10  -8  118.79   20.40
  -2  10  -8  129.09   24.60
   2 -10   8   83.89   21.90
  -2  10  -7   45.60   16.60
  -2  10  -7   47.40   15.10
   2 -10   7   62.79   19.50
  -2  10  -6   23.00   12.30
  -2  10  -6   30.40   14.20
   2 -10   6   21.60   14.00
  -2  10  -5   74.59   17.70
  -2  10  -5   86.99   18.30
   2 -10   5   67.79   18.10
  -2  10  -4  342.57   26.70
  -2  10  -4  352.46   26.60
   2 -10   4  348.97   29.30
  -2  10  -3    9.90   10.20
  -2  10  -3   -7.30    8.00
   2 -10   3  -10.70    9.00
  -2  10  -2  439.76   26.70
  -2  10  -2  433.76   28.30
   2 -10   2  405.46   29.00
  -2  10  -1   13.80   10.80
  -2  10  -1   48.20   11.60
   2 -10   1   27.00    7.20
   2 -10   1   23.10   12.20
  -2  10   0  377.66   21.50
  -2  10   0  323.17   24.50
   2 -10   0  343.87   26.90
   2 -10   0  337.67   18.30
  -2  10   1  212.78   16.00
  -2  10   1  249.97   26.20
   2 -10  -1  214.68   24.90
   2 -10  -1  189.78   16.70
  -2  10   2  346.77   27.00
  -2  10   2  351.26   17.40
   2 -10  -2  400.36   28.80
   2 -10  -2  334.47   22.40
  -2  10   3   45.70   15.40
   2 -10  -3   72.79   16.80
   2 -10  -3   50.99   13.80
  -2  10   4    4.80   10.60
   2 -10  -4    8.30   10.70
   2 -10  -4   -1.60   10.30
  -2  10   5  131.09   22.20
   2 -10  -5  116.89   20.90
   2 -10  -5  136.89   21.90
  -2  10   6  535.65   36.20
   2 -10  -6  527.45   36.10
   2 -10  -6  495.25   34.50
  -2  10   7   19.80   14.40
   2 -10  -7   13.00   15.00
   2 -10  -7   -1.20   15.10
  -2  10   8   95.29   21.30
   2 -10  -8  116.29   25.00
   2 -10  -8  123.29   22.80
  -2  10   9   -4.70   11.40
   2 -10  -9   27.30   18.20
   2 -10  -9   29.50   17.60
  -2  10  10   85.69   23.00
   2 -10 -10   89.59   24.70
   2 -10 -10   34.30   21.50
  -2  10  11    2.80   16.50
  -2  10  11    6.80   16.60
   2 -10 -11   25.20   19.70
  -2  10  12  248.08   34.70
  -2  10  12  222.58   38.30
   2 -10 -12  206.88   34.50
  -2  10  13   -3.70   16.00
   2 -10 -13   44.50   23.60
  -3   9 -13   54.99   21.00
   3  -9  13   97.09   27.40
  -3   9 -12    2.90   12.90
   3  -9  12  -14.40   11.40
  -3   9 -11   16.60   14.10
   3  -9  11   57.49   20.40
  -3   9 -10  108.39   24.40
   3  -9  10  109.79   24.80
  -3   9  -9   57.39   14.90
  -3   9  -9   47.00   16.70
   3  -9   9   49.90   19.60
  -3   9  -8   20.10   13.40
  -3   9  -8   23.40   12.10
   3  -9   8   -6.00   12.20
  -3   9  -7   82.79   16.00
  -3   9  -7   26.60   14.20
   3  -9   7   29.90   13.90
  -3   9  -6  256.77   21.70
  -3   9  -6  295.57   31.10
   3  -9   6  248.08   31.70
  -3   9  -5  387.86   25.90
  -3   9  -5  354.56   27.70
   3  -9   5  433.86   31.50
  -3   9  -4    5.50    8.80
  -3   9  -4   -1.70    9.50
   3  -9   4   15.20   10.50
  -3   9  -3  365.26   24.90
  -3   9  -3  428.86   26.00
   3  -9   3  417.86   29.10
  -3   9  -2  254.07   25.90
  -3   9  -2  232.78   22.20
   3  -9   2  244.78   12.30
   3  -9   2  248.18   27.00
  -3   9  -1  120.99   18.00
  -3   9  -1  130.29   16.10
   3  -9   1   99.59   18.30
   3  -9   1  120.39   12.00
  -3   9   0    7.10    7.80
  -3   9   0    8.50    9.40
   3  -9   0   -1.90    8.00
   3  -9   0    1.00    6.20
  -3   9   1  245.78   21.60
  -3   9   1  239.78   15.80
   3  -9  -1  258.57   22.70
   3  -9  -1  279.57   18.60
  -3   9   2  139.99   11.50
  -3   9   2  143.39   20.00
   3  -9  -2  126.49   16.40
   3  -9  -2  128.09   18.90
  -3   9   3   82.49   16.90
   3  -9  -3  102.69   18.70
   3  -9  -3  141.29   18.70
  -3   9   4   51.59   16.10
   3  -9  -4   47.80   13.80
   3  -9  -4   41.50   14.60
  -3   9   5  150.68   22.40
   3  -9  -5  177.88   23.50
   3  -9  -5  141.49   21.20
  -3   9   6  343.87   28.70
   3  -9  -6  321.47   28.90
   3  -9  -6  323.07   27.80
  -3   9   7  347.47   34.10
   3  -9  -7  325.97   33.10
   3  -9  -7  373.96   37.60
  -3   9   8   86.79   20.70
   3  -9  -8   89.19   22.80
   3  -9  -8   87.49   21.20
  -3   9   9   66.89   20.50
   3  -9  -9   74.19   21.10
   3  -9  -9  120.49   26.60
  -3   9  10   24.10   16.10
   3  -9 -10    4.90   14.80
   3  -9 -10  -19.30   13.40
  -3   9  11  246.28   33.50
   3  -9 -11  256.67   38.80
   3  -9 -11  250.47   35.70
  -3   9  12   68.19   21.70
   3  -9 -12    0.40   18.10
  -3   9  13  127.29   28.00
  -3   9  13   72.99   24.50
   3  -9 -13   91.99   26.80
  -4   8 -13    1.50   13.80
   4  -8  13   -9.90   14.40
  -4   8 -12  312.77   38.20
   4  -8  12  280.77   38.50
  -4   8 -11   86.19   23.00
   4  -8  11   54.49   21.80
  -4   8 -10  221.48   31.40
   4  -8  10  165.88   28.10
  -4   8  -9   63.09   14.20
  -4   8  -9   50.79   17.40
   4  -8   9    7.20   13.70
  -4   8  -8  362.66   24.20
  -4   8  -8  335.77   29.00
   4  -8   8  367.76   32.30
  -4   8  -7  342.07   28.20
  -4   8  -7  362.26   23.90
   4  -8   7  330.17   34.20
  -4   8  -6  272.87   28.40
  -4   8  -6  276.57   21.10
   4  -8   6  256.67   29.20
  -4   8  -5   40.30   13.30
  -4   8  -5   33.00   10.90
   4  -8   5   15.60   11.40
  -4   8  -4  570.74   30.10
  -4   8  -4  562.04   27.90
   4  -8   4  578.14   32.70
   4  -8   4  587.94   17.10
  -4   8  -3  121.89   17.50
  -4   8  -3  122.39   17.20
   4  -8   3  123.89   10.00
   4  -8   3   94.19   16.60
  -4   8  -2  122.89   16.90
  -4   8  -2  150.38   17.80
   4  -8   2  141.59   19.60
   4  -8   2  123.19   10.40
  -4   8  -1   34.80   11.20
  -4   8  -1   34.20   10.00
   4  -8   1   22.90    7.20
   4  -8   1   40.80   12.40
  -4   8   0  780.12   27.20
  -4   8   0  806.12   33.30
   4  -8   0  724.13   33.20
   4  -8   0  746.83   25.60
  -4   8   1   91.89   11.40
  -4   8   1  102.59   16.50
   4  -8  -1   97.69   16.50
   4  -8  -1   86.29   12.90
  -4   8   2  472.85   28.10
  -4   8   2  435.36   16.60
   4  -8  -2  435.96   26.40
   4  -8  -2  443.36   23.90
  -4   8   3    1.30    4.10
  -4   8   3   -6.60    8.40
   4  -8  -3   13.80    9.80
   4  -8  -3    2.50    7.80
  -4   8   4  710.53   35.40
   4  -8  -4  591.94   31.80
   4  -8  -4  665.53   32.40
  -4   8   5  213.18   24.90
   4  -8  -5  246.98   25.50
   4  -8  -5  211.38   24.10
  -4   8   6  187.78   24.40
   4  -8  -6  184.28   25.10
   4  -8  -6  186.48   23.30
  -4   8   7  119.59   21.80
   4  -8  -7  166.58   24.40
   4  -8  -7  145.29   22.30
  -4   8   8  463.65   34.10
   4  -8  -8  374.36   31.30
   4  -8  -8  431.46   34.50
  -4   8   9   50.29   17.30
   4  -8  -9   54.19   18.60
   4  -8  -9   56.69   19.70
  -4   8  10   59.59   18.80
   4  -8 -10   22.50   18.60
   4  -8 -10   52.19   19.30
  -4   8  11   11.50   16.40
   4  -8 -11   -5.40   13.90
   4  -8 -11    8.40   16.20
  -4   8  12   70.39   22.60
   4  -8 -12   56.99   23.80
   4  -8 -12   55.49   21.60
  -4   8  13   66.69   22.40
   4  -8 -13   69.49   24.70
   4  -8 -13   92.49   24.10
  -4   8  14   70.19   25.20
  -5   7 -14   30.70   17.70
   5  -7  14   16.30   17.50
  -5   7 -13   75.99   24.10
   5  -7  13   61.99   21.50
  -5   7 -12   23.20   15.40
   5  -7  12    4.80   15.60
  -5   7 -11  138.39   25.60
   5  -7  11  141.99   26.70
  -5   7 -10   57.19   17.70
   5  -7  10   62.69   20.10
  -5   7  -9  424.06   32.00
   5  -7   9  446.26   35.30
  -5   7  -8   84.89   18.60
  -5   7  -8   88.29   14.10
   5  -7   8   44.60   16.70
  -5   7  -7    2.60    7.10
  -5   7  -7    3.00    8.90
   5  -7   7    3.50   11.50
   5  -7   7   14.30    8.20
  -5   7  -6   14.60    7.60
  -5   7  -6   33.20   12.30
   5  -7   6   14.20    7.20
   5  -7   6   26.50   12.20
  -5   7  -5   25.50    9.90
  -5   7  -5   36.00   12.00
   5  -7   5    9.70   11.00
   5  -7   5   16.60    7.00
  -5   7  -4   17.40    8.10
  -5   7  -4    9.30    8.80
   5  -7   4   19.50   10.70
   5  -7   4   12.50    5.70
  -5   7  -3  856.41   33.20
  -5   7  -3  752.82   29.50
   5  -7   3  774.92   34.70
   5  -7   3  814.72   23.10
  -5   7  -2  138.39   16.90
  -5   7  -2  165.98   18.80
   5  -7   2  166.08   19.70
   5  -7   2  141.69   11.90
  -5   7  -1 1038.30   34.80
  -5   7  -1 1035.70   32.10
   5  -7   1 1014.50   37.30
   5  -7   1 1063.99   28.60
  -5   7   0  202.08   14.80
  -5   7   0  225.48   18.90
   5  -7   0  231.08   22.60
   5  -7   0  202.88   15.00
  -5   7   1  923.41   25.60
  -5   7   1  875.41   33.70
   5  -7  -1  842.32   33.50
   5  -7  -1  851.31   29.20
  -5   7   2   -0.80    4.80
  -5   7   2    7.70    9.10
   5  -7  -2   -0.50    8.20
   5  -7  -2    5.10    7.60
  -5   7   3  721.73   16.70
  -5   7   3  740.63   33.50
   5  -7  -3  765.22   31.60
   5  -7  -3  689.33   31.20
  -5   7   4   12.30   10.90
   5  -7  -4   -3.10    8.30
   5  -7  -4   21.30   10.90
  -5   7   5  421.26   28.10
   5  -7  -5  469.55   28.50
   5  -7  -5  494.55   29.60
  -5   7   6   16.80   11.90
   5  -7  -6    7.70   10.50
   5  -7  -6   14.70   11.50
  -5   7   7  224.68   26.80
   5  -7  -7  242.48   27.80
   5  -7  -7  277.87   27.90
  -5   7   8   25.70   13.70
   5  -7  -8   30.10   14.30
   5  -7  -8   52.89   18.90
  -5   7   9   22.40   16.00
   5  -7  -9   44.20   17.60
   5  -7  -9    8.20   14.20
  -5   7  10   -4.40   14.60
   5  -7 -10   19.00   15.00
   5  -7 -10   -8.60   14.10
  -5   7  11   20.50   16.60
   5  -7 -11   77.89   23.00
   5  -7 -11   44.30   19.40
  -5   7  12   30.00   17.30
   5  -7 -12   28.60   18.70
   5  -7 -12   53.09   22.40
  -5   7  13  191.48   31.90
   5  -7 -13  242.38   35.00
   5  -7 -13  194.68   36.10
  -5   7  14   34.90   21.90
   5  -7 -14  -21.30   17.60
   5  -7 -14   22.00   20.40
  -6   6 -14  101.49   25.10
   6  -6  14   70.99   22.10
  -6   6 -13   -3.00   12.70
   6  -6  13   -2.40   14.40
  -6   6 -12   68.09   21.40
   6  -6  12   56.29   21.20
  -6   6 -11   28.30   17.10
   6  -6  11   11.70   14.90
  -6   6 -10   64.89   17.30
   6  -6  10   41.40   18.10
  -6   6  -9   28.70   13.80
   6  -6   9   35.80   12.70
   6  -6   9   31.80   14.40
  -6   6  -8   17.30   11.20
   6  -6   8   -5.10   10.00
   6  -6   8    1.20    7.50
  -6   6  -7    2.30    9.60
  -6   6  -7    8.60    6.20
   6  -6   7   13.70   12.00
   6  -6   7   -1.70    7.10
  -6   6  -6  166.78   16.20
  -6   6  -6  140.59   20.00
   6  -6   6  174.48   23.40
   6  -6   6  187.98   17.70
  -6   6  -5   34.20    8.80
  -6   6  -5   26.00   10.90
   6  -6   5   25.70   11.30
   6  -6   5   24.90    8.40
  -6   6  -4  352.86   19.50
  -6   6  -4  311.57   22.30
   6  -6   4  434.46   26.40
   6  -6   4  384.56   18.90
  -6   6  -3  245.88   16.80
  -6   6  -3  286.07   20.10
   6  -6   3  256.17   15.40
   6  -6   3  274.57   21.10
  -6   6  -2  451.35   23.30
  -6   6  -2  455.15   21.90
   6  -6   2  505.85   20.50
   6  -6   2  422.46   24.50
  -6   6  -1   23.90    8.50
  -6   6  -1    6.50    8.10
   6  -6   1   11.10    7.20
   6  -6   1   19.70    9.90
  -6   6   0 1683.83   37.50
  -6   6   0 1661.03   42.50
   6  -6   0 1575.44   37.40
   6  -6   0 1610.04   42.70
  -6   6   1   20.30    9.40
  -6   6   1   16.40    6.70
   6  -6  -1   -3.30    7.70
   6  -6  -1   -1.30    7.50
  -6   6   2 1823.72   48.00
  -6   6   2 1840.52   32.50
   6  -6  -2 1713.93   43.20
   6  -6  -2 1712.43   44.10
  -6   6   3   88.29    8.10
  -6   6   3   96.69   16.20
   6  -6  -3   93.79   14.90
   6  -6  -3   99.29   14.80
  -6   6   4  213.08   22.20
   6  -6  -4  254.47   19.60
   6  -6  -4  258.97   24.80
  -6   6   5   39.40   12.20
   6  -6  -5   38.50   12.10
   6  -6  -5   13.80    9.40
  -6   6   6  359.66   26.60
   6  -6  -6  301.37   25.20
   6  -6  -6  289.07   23.30
  -6   6   7    9.80   11.10
   6  -6  -7   -6.70    9.70
   6  -6  -7   -3.70    9.30
  -6   6   8   11.40   11.70
   6  -6  -8  -10.50   10.50
   6  -6  -8   13.10   12.80
  -6   6   9   -7.00   11.70
   6  -6  -9   -1.70   11.40
   6  -6  -9    3.80   13.70
  -6   6  10   50.79   16.60
   6  -6 -10   79.69   19.70
   6  -6 -10   76.49   22.30
  -6   6  11   -1.70   13.20
   6  -6 -11   38.80   16.60
   6  -6 -11   21.00   16.00
  -6   6  12  170.38   27.70
   6  -6 -12  185.98   32.20
   6  -6 -12  179.88   28.10
  -6   6  13   20.20   16.10
   6  -6 -13   36.10   21.00
   6  -6 -13    4.80   14.50
  -6   6  14  137.69   27.80
   6  -6 -14  218.18   37.10
   6  -6 -14  146.59   29.70
  -7   5 -14  -13.40   15.00
   7  -5  14  -10.70   12.80
  -7   5 -13  257.67   35.40
   7  -5  13  215.88   37.00
  -7   5 -12    1.60   13.30
   7  -5  12   13.80   16.30
  -7   5 -11   87.69   21.20
   7  -5  11   71.59   17.50
   7  -5  11   43.80   18.40
  -7   5 -10   50.19   16.50
   7  -5  10   21.90   14.80
   7  -5  10   10.90   11.90
  -7   5  -9   18.20   11.70
   7  -5   9   16.00    9.90
   7  -5   9   14.70   12.60
  -7   5  -8   27.00   11.60
   7  -5   8   35.30   14.60
   7  -5   8    2.60    9.20
  -7   5  -7   98.59   18.80
   7  -5   7  106.69   20.00
   7  -5   7  125.49   17.20
  -7   5  -6    7.30    8.30
  -7   5  -6    5.10    5.00
   7  -5   6   12.00   10.10
   7  -5   6    8.40    7.90
  -7   5  -5  349.77   24.00
  -7   5  -5  363.56   16.90
   7  -5   5  350.56   20.20
   7  -5   5  391.06   25.80
  -7   5  -4  176.28   19.50
  -7   5  -4  174.58   13.00
   7  -5   4  189.28   17.60
   7  -5   4  180.38   20.70
  -7   5  -3  957.90   34.00
  -7   5  -3  916.01   27.50
   7  -5   3  906.11   29.10
   7  -5   3  948.91   34.60
  -7   5  -2   46.60    9.70
  -7   5  -2   46.90   10.70
   7  -5   2   45.60    9.70
   7  -5   2   42.20   11.40
  -7   5  -1  914.31   29.80
  -7   5  -1  894.71   28.80
   7  -5   1  922.71   29.00
   7  -5   1  902.91   31.50
  -7   5   0   74.49   12.60
  -7   5   0   71.49   11.00
   7  -5   0   55.79   11.20
   7  -5   0   53.39   11.00
  -7   5   1  610.24   26.60
  -7   5   1  573.44   20.60
   7  -5  -1  562.24   24.00
   7  -5  -1  551.44   24.30
  -7   5   2   26.80    6.60
  -7   5   2   29.10   10.60
   7  -5  -2   27.70    9.30
   7  -5  -2    5.30    8.10
  -7   5   3   63.29    8.00
  -7   5   3   69.89   14.10
   7  -5  -3   84.79   12.80
   7  -5  -3   75.89   13.80
  -7   5   4  187.78   20.70
  -7   5   4  153.58    9.40
   7  -5  -4  157.08   17.20
   7  -5  -4  155.18   18.90
  -7   5   5  623.24   31.10
  -7   5   5  617.84   15.90
   7  -5  -5  664.33   28.20
   7  -5  -5  630.24   31.70
  -7   5   6    4.40    9.10
  -7   5   6   -0.70    3.30
   7  -5  -6   13.40   11.00
   7  -5  -6   -0.10    8.00
  -7   5   7  215.98   24.80
   7  -5  -7  241.08   24.30
   7  -5  -7  188.08   23.60
  -7   5   8    3.20   10.80
   7  -5  -8    1.10   10.30
   7  -5  -8   -6.40   11.00
  -7   5   9   48.00   15.30
   7  -5  -9   45.50   15.70
[truncated: 338,900 more chars]
