# Supplementary material for: trans-Bis[2-(pyrimidin-2-yl)ethyn­yl]bis­(tri­phenylphosphine)palladium
Source: IUCrdata. 2025 Aug 5;10(Pt 8):x250636. doi: 10.1107/S2414314625006364 (PMC12412676; doi:10.1107/S2414314625006364)
Supplement: Supplementary file 2 [file x-10-x250636-Isup2.hkl]

data_I                                                                          
_shelx_title ' b384_a.res in C2/c'                                              
_shelx_refln_list_code          4                                               
_shelx_F_calc_maximum      483.13                                               
_exptl_crystal_F_000      1712.00                                               
_reflns_d_resolution_high  0.7789                                               
                                                                                
loop_                                                                           
 _space_group_symop_operation_xyz                                               
 'x, y, z'                                                                      
 '-x, y, -z+1/2'                                                                
 'x+1/2, y+1/2, z'                                                              
 '-x+1/2, y+1/2, -z+1/2'                                                        
 '-x, -y, -z'                                                                   
 'x, -y, z-1/2'                                                                 
 '-x+1/2, -y+1/2, -z'                                                           
 'x+1/2, -y+1/2, z-1/2'                                                         
                                                                                
_cell_length_a    22.1529                                                       
_cell_length_b    13.7110                                                       
_cell_length_c    12.3853                                                       
_cell_angle_alpha  90.000                                                       
_cell_angle_beta   90.690                                                       
_cell_angle_gamma  90.000                                                       
                                                                                
_shelx_F_squared_multiplier     1.000                                           
                                                                                
loop_                                                                           
 _refln_index_h                                                                 
 _refln_index_k                                                                 
 _refln_index_l                                                                 
 _refln_F_squared_calc                                                          
 _refln_F_squared_meas                                                          
 _refln_F_squared_sigma                                                         
 _refln_observed_status                                                         
   2   0   0      60050.02      60534.25       300.62 o                         
   4   0   0       6723.93       7697.57       129.80 o                         
   6   0   0      11298.53      11536.43       241.41 o                         
   8   0   0      27042.83      28413.01       495.68 o                         
  10   0   0        846.00        690.63        99.12 o                         
  12   0   0     117609.55     115368.09       838.11 o                         
  14   0   0      12062.43      11501.95       270.11 o                         
  16   0   0       5795.78       5625.75       235.13 o                         
  18   0   0       4384.24       4450.00       355.72 o                         
  20   0   0       2107.05       2227.52       299.98 o                         
  22   0   0       5234.22       5262.67       415.92 o                         
  24   0   0       3530.99       4395.74       857.78 o                         
  26   0   0      10778.75       9193.59       778.32 o                         
  28   0   0       2580.57       1997.80       838.75 o                         
   1   1   0        543.05        712.94        28.61 o                         
   3   1   0        122.09        206.36        34.73 o                         
   5   1   0      37660.46      40476.83       344.88 o                         
   7   1   0        270.47        200.48        53.73 o                         
   9   1   0         57.40        -30.18        51.29 o                         
  11   1   0       3941.43       4109.42       124.44 o                         
  13   1   0        802.97        806.09        82.84 o                         
  15   1   0         36.09        -69.95        69.95 o                         
  17   1   0       1332.44       1572.03       164.90 o                         
  19   1   0          2.05         94.69       119.71 o                         
  21   1   0       1335.76       1168.60       183.03 o                         
  23   1   0         97.44        118.62       144.89 o                         
  25   1   0         15.45         81.27       176.03 o                         
  27   1   0        290.35        496.64       233.36 o                         
   0   2   0      34875.65      37469.14       336.58 o                         
   2   2   0      11495.00      10826.74       111.31 o                         
   4   2   0      31054.76      31540.49       215.68 o                         
   6   2   0      27261.50      26160.29       231.63 o                         
   8   2   0      36566.66      34620.88       278.63 o                         
  10   2   0      11877.61      11662.11       207.13 o                         
  12   2   0      15166.91      14868.77       215.90 o                         
  14   2   0       8059.55       7871.55       173.66 o                         
  16   2   0       5249.72       5680.52       208.06 o                         
  18   2   0       4805.98       5315.82       270.15 o                         
  20   2   0       4385.47       4629.65       273.09 o                         
  22   2   0       7320.35       7249.40       457.00 o                         
  24   2   0       3115.66       3182.81       270.27 o                         
  26   2   0       3035.83       3347.14       366.01 o                         
  28   2   0       1964.05       1280.05       314.13 o                         
   1   3   0      36649.44      39324.42       241.44 o                         
   3   3   0         35.06        -18.50        48.78 o                         
   5   3   0       6359.66       7481.68       131.88 o                         
   7   3   0         59.55         90.02        54.86 o                         
   9   3   0       2055.62       1987.22       104.41 o                         
  11   3   0       1409.65       1349.37        96.25 o                         
  13   3   0       3684.16       3567.71       147.42 o                         
  15   3   0        754.90        735.93        89.38 o                         
  17   3   0         12.54        -55.44        91.33 o                         
  19   3   0         30.03       -105.36       117.13 o                         
  21   3   0         46.13        188.38       140.06 o                         
  23   3   0        375.54        527.54       169.48 o                         
  25   3   0         22.71         40.34       212.24 o                         
  27   3   0        648.24        796.92       272.54 o                         
   0   4   0      51053.84      52898.66       535.10 o                         
   2   4   0       2267.58       2208.56        87.42 o                         
   4   4   0      17043.03      16599.89       205.46 o                         
   6   4   0      49767.73      47641.78       341.04 o                         
   8   4   0      13392.14      12933.87       197.70 o                         
  10   4   0      18062.69      17584.23       241.26 o                         
  12   4   0       9300.77       9154.25       194.06 o                         
  14   4   0       2241.68       2383.10       135.00 o                         
  16   4   0      11580.91      11545.46       344.30 o                         
  18   4   0      11234.24      11863.42       344.52 o                         
  20   4   0       3876.89       4080.31       266.83 o                         
  22   4   0       4265.09       4542.03       289.47 o                         
  24   4   0        657.61        622.87       184.05 o                         
  26   4   0       1371.95       1235.71       278.48 o                         
   1   5   0        209.32        137.92        54.37 o                         
   3   5   0       3183.21       3819.83       134.04 o                         
   5   5   0        249.62        283.79        63.11 o                         
   7   5   0       1409.52       1578.76        99.23 o                         
   9   5   0       1266.67       1429.92       102.17 o                         
  11   5   0        140.19         68.02        70.83 o                         
  13   5   0        143.14        173.67        76.56 o                         
  15   5   0        132.06         86.05        83.03 o                         
  17   5   0         53.24         96.02       101.11 o                         
  19   5   0        559.93        382.12       147.77 o                         
  21   5   0         36.52        -27.99       145.09 o                         
  23   5   0        272.55         46.15       208.80 o                         
  25   5   0          0.17       -187.20       187.20 o                         
  27   5   0         16.13        -11.84       202.09 o                         
   0   6   0       2946.31       3814.19       358.49 o                         
   2   6   0        208.57         43.99        54.38 o                         
   4   6   0      38275.16      38431.83       320.23 o                         
   6   6   0      43389.86      41168.19       351.50 o                         
   8   6   0      30282.93      28656.66       312.97 o                         
  10   6   0      18132.40      18561.93       272.07 o                         
  12   6   0       2694.27       2919.02       152.23 o                         
  14   6   0        412.24        284.99        90.52 o                         
  16   6   0      14753.68      15311.46       330.49 o                         
  18   6   0      12793.79      13721.32       334.25 o                         
  20   6   0       1339.17       1639.08       233.49 o                         
  22   6   0       2858.01       3152.67       258.79 o                         
  24   6   0        196.21        -60.40       187.58 o                         
  26   6   0        550.61        533.52       240.74 o                         
   1   7   0        125.27        113.72        58.02 o                         
   3   7   0      13633.12      14036.74       204.85 o                         
   5   7   0       4804.35       5159.62       148.76 o                         
   7   7   0          1.51         10.00        62.10 o                         
   9   7   0         20.17         92.66        67.34 o                         
  11   7   0       5745.34       5673.23       192.12 o                         
  13   7   0        875.27        769.85       107.51 o                         
  15   7   0       4464.67       4351.99       201.25 o                         
  17   7   0        256.83        113.93       117.05 o                         
  19   7   0        273.40        177.36       154.57 o                         
  21   7   0         47.88        -83.70       145.90 o                         
  23   7   0        829.14        466.88       204.68 o                         
  25   7   0         46.20         70.96       215.60 o                         
   0   8   0       6234.77       6167.10       223.16 o                         
   2   8   0      12974.25      12423.45       201.76 o                         
   4   8   0      18431.81      18450.19       324.00 o                         
   6   8   0       8069.35       7917.23       181.58 o                         
   8   8   0       6334.26       6235.36       217.28 o                         
  10   8   0      12319.34      12481.61       283.45 o                         
  12   8   0       4483.51       4939.60       267.33 o                         
  14   8   0       4916.44       5352.97       222.90 o                         
  16   8   0       9480.75      10097.99       297.48 o                         
  18   8   0       1899.47       2345.13       201.08 o                         
  20   8   0       1460.33       1768.97       217.17 o                         
  22   8   0       3539.16       3311.43       273.00 o                         
  24   8   0       1771.97       1533.96       265.24 o                         
   1   9   0        828.39        837.02        85.70 o                         
   3   9   0          7.34        -21.17        61.31 o                         
   5   9   0          0.29        -40.97        64.51 o                         
   7   9   0        513.27        702.91        94.91 o                         
   9   9   0        477.85        594.02        94.07 o                         
  11   9   0       1654.20       1806.53       139.19 o                         
  13   9   0          6.38        -23.52        87.43 o                         
  15   9   0       3935.19       4049.04       214.47 o                         
  17   9   0       1329.16       1429.85       168.07 o                         
  19   9   0         69.39        125.67       138.00 o                         
  21   9   0        231.99        183.28       160.44 o                         
  23   9   0        159.47        226.56       180.81 o                         
   0  10   0      13895.19      12885.20       317.13 o                         
   2  10   0       9551.71       8760.22       192.35 o                         
   4  10   0       8486.44       8603.86       197.79 o                         
   6  10   0       3511.59       3883.02       171.43 o                         
   8  10   0       2251.60       2618.07       151.51 o                         
  10  10   0       5041.15       5618.07       215.37 o                         
  12  10   0      11445.02      11962.51       278.22 o                         
  14  10   0       7373.79       8000.04       267.24 o                         
  16  10   0       4037.09       4366.97       249.99 o                         
  18  10   0       1964.89       2199.62       206.30 o                         
  20  10   0        690.48        387.18       177.89 o                         
  22  10   0       2860.62       2972.35       352.21 o                         
   1  11   0          2.20        -65.91        79.53 o                         
   3  11   0         52.95        331.85       118.63 o                         
   5  11   0        339.06        222.26        97.66 o                         
   7  11   0         10.59         58.52       102.88 o                         
   9  11   0        201.26         94.45       103.78 o                         
  11  11   0       2105.04       2180.11       229.85 o                         
  13  11   0          1.60          4.73       111.13 o                         
  15  11   0       1449.17       1183.05       270.70 o                         
  17  11   0       1038.45        909.56       203.77 o                         
  19  11   0        261.54         18.89       231.30 o                         
  21  11   0        135.32        152.60       257.93 o                         
   0  12   0      20660.11      20647.23       573.84 o                         
   2  12   0       3295.52       3885.79       223.46 o                         
   4  12   0       2980.39       3565.30       222.23 o                         
   6  12   0       2295.97       2342.62       190.65 o                         
   8  12   0       4501.14       4465.77       252.05 o                         
  10  12   0       6791.23       7719.38       365.67 o                         
  12  12   0       9253.33       9827.02       386.01 o                         
  14  12   0       1510.30       1739.73       221.46 o                         
  16  12   0        796.47        593.79       191.15 o                         
  18  12   0       1127.86       1039.44       223.22 o                         
  20  12   0       3108.69       3679.13       374.95 o                         
   1  13   0        307.56        511.57       129.80 o                         
   3  13   0         17.67        -41.22       112.69 o                         
   5  13   0         26.64         21.36       126.26 o                         
   7  13   0         12.38        -40.32       163.07 o                         
   9  13   0        317.52        351.36       154.49 o                         
  11  13   0        683.42        492.98       167.57 o                         
  13  13   0         20.86        235.58       159.94 o                         
  15  13   0        303.57        255.09       188.42 o                         
  17  13   0        553.16        838.03       233.06 o                         
  19  13   0        104.47         35.80       222.62 o                         
   0  14   0       3624.37       3579.22       447.67 o                         
   2  14   0       5449.56       5311.18       320.11 o                         
   4  14   0       7432.12       6639.30       354.72 o                         
   6  14   0       2942.90       2885.94       262.43 o                         
   8  14   0       1268.59       1122.42       197.81 o                         
  10  14   0        514.64        454.58       173.51 o                         
  12  14   0       1847.35       1567.29       228.69 o                         
  14  14   0       3095.59       3064.02       349.42 o                         
  16  14   0       2781.79       2029.66       314.15 o                         
   1  15   0       1588.09       1430.12       243.48 o                         
   3  15   0       2976.07       2411.54       291.20 o                         
   5  15   0        305.98        175.12       179.62 o                         
   7  15   0         47.51        282.25       197.80 o                         
   9  15   0       1044.19        811.88       185.36 o                         
  11  15   0       2345.22       2572.33       274.46 o                         
  13  15   0         11.05         61.45       167.80 o                         
   0  16   0       1529.94       1303.32       355.70 o                         
   2  16   0       1235.64       1142.76       231.61 o                         
   4  16   0       3981.89       3427.69       344.66 o                         
   6  16   0       6461.65       6231.72       441.00 o                         
   8  16   0       2268.13       2057.80       302.03 o                         
  10  16   0        653.57        631.12       297.26 o                         
   1  17   0         11.61       -138.05       152.65 o                         
   3  17   0         14.08        169.46       192.83 o                         
   5  17   0         20.01         97.51       188.68 o                         
   7  17   0          3.61       -174.65       174.65 o                         
 -27   1   1       3849.11       3578.62       332.74 o                         
 -25   1   1       6025.92       5957.82       346.58 o                         
 -23   1   1       7605.67       7612.85       355.24 o                         
 -21   1   1       4169.02       4384.60       277.75 o                         
 -19   1   1       2247.35       2397.24       208.22 o                         
 -17   1   1       5868.38       6432.25       287.17 o                         
 -15   1   1       1923.43       1686.21       156.11 o                         
 -13   1   1      14035.42      13354.75       222.47 o                         
 -11   1   1      23815.68      22765.04       268.24 o                         
  -9   1   1      31738.36      30940.38       288.45 o                         
  -7   1   1      13099.75      12067.70       194.69 o                         
  -5   1   1      80776.16      85104.16       471.11 o                         
  -3   1   1        151.85        190.28        36.53 o                         
  -1   1   1      46149.69      49256.28       278.95 o                         
   1   1   1      57582.98      61152.78       235.57 o                         
   3   1   1      32957.04      31975.08       185.66 o                         
   5   1   1         16.78         -1.81        47.25 o                         
   7   1   1      11180.74      10757.60       152.35 o                         
   9   1   1       7579.97       6665.86       139.31 o                         
  11   1   1      41403.41      38479.23       330.70 o                         
  13   1   1      38105.16      36673.96       346.28 o                         
  15   1   1      14323.45      13749.45       272.85 o                         
  17   1   1       3997.34       4302.41       192.61 o                         
  19   1   1        336.29        179.12       149.99 o                         
  21   1   1       2707.01       3010.95       229.93 o                         
  23   1   1       4421.24       4125.46       372.57 o                         
  25   1   1       5914.76       5146.32       499.06 o                         
  27   1   1       3235.09       3554.40       399.06 o                         
 -28   2   1        312.67        371.45       258.94 o                         
 -26   2   1         31.22       -161.31       169.50 o                         
 -24   2   1          0.30        -22.25       154.53 o                         
 -22   2   1        947.43        830.67       180.38 o                         
 -20   2   1        772.66        570.35       149.00 o                         
 -18   2   1        345.05        352.84       132.75 o                         
 -16   2   1       1921.59       1860.91       133.96 o                         
 -14   2   1       4804.02       4613.19       173.08 o                         
 -12   2   1       1024.80       1398.68       126.00 o                         
 -10   2   1       2798.97       2700.48       100.73 o                         
  -8   2   1      11916.40      11617.43       157.54 o                         
  -6   2   1       3552.34       4154.69       101.68 o                         
  -4   2   1      19156.05      21019.14       201.54 o                         
  -2   2   1      20415.26      21070.61       147.50 o                         
   0   2   1       3302.62       4264.02        76.81 o                         
   2   2   1       6402.45       5850.30       112.40 o                         
   4   2   1        932.56       1128.73        68.72 o                         
   6   2   1      20209.96      20246.86       223.88 o                         
   8   2   1       1096.90       1021.20        80.70 o                         
  10   2   1       7635.36       7850.30       159.58 o                         
  12   2   1         23.26         50.76        64.11 o                         
  14   2   1       7342.51       7574.08       183.96 o                         
  16   2   1       5750.37       5719.50       185.07 o                         
  18   2   1         88.85         72.07       116.16 o                         
  20   2   1        328.32        325.07       139.49 o                         
  22   2   1         30.31        -85.22       133.52 o                         
  24   2   1        801.09       1051.02       375.42 o                         
  26   2   1        139.47        193.30       232.38 o                         
  28   2   1        204.97        332.62       253.95 o                         
 -27   3   1       2221.65       2259.84       337.96 o                         
 -25   3   1       5183.00       5462.14       462.76 o                         
 -23   3   1       6322.06       6125.61       414.84 o                         
 -21   3   1       4334.12       4500.70       291.58 o                         
 -19   3   1       4422.03       4530.64       291.58 o                         
 -17   3   1       8268.55       8137.14       348.69 o                         
 -15   3   1       4504.22       4020.79       178.36 o                         
 -13   3   1       2116.16       1921.85       107.18 o                         
 -11   3   1      19791.85      19088.91       237.53 o                         
  -9   3   1      36069.73      36426.71       331.01 o                         
  -7   3   1      12862.65      12925.21       229.31 o                         
  -5   3   1      20237.33      18934.03       192.32 o                         
  -3   3   1       5309.86       4348.65        99.57 o                         
  -1   3   1       1179.24       1542.60        75.07 o                         
   1   3   1     139809.12     148240.53      1231.08 o                         
   3   3   1     122015.88     128977.24       594.45 o                         
   5   3   1      11065.23      10893.61       156.53 o                         
   7   3   1      10019.85       9358.18       160.20 o                         
   9   3   1       4468.73       4304.92       132.06 o                         
  11   3   1       3026.16       3097.19       143.55 o                         
  13   3   1      12994.89      13387.28       229.72 o                         
  15   3   1       8176.27       8546.15       203.30 o                         
  17   3   1       8009.62       8432.78       245.79 o                         
  19   3   1       9675.86      10337.90       519.09 o                         
  21   3   1       6497.04       6426.13       319.19 o                         
  23   3   1       2232.68       2181.05       306.07 o                         
  25   3   1       1193.76        863.98       254.04 o                         
  27   3   1       1336.58       1213.43       340.16 o                         
 -26   4   1        407.00        -70.56       169.73 o                         
 -24   4   1        176.52        318.26       190.19 o                         
 -22   4   1         54.92        -15.40       140.27 o                         
 -20   4   1        806.64        981.10       173.99 o                         
 -18   4   1       2398.20       2519.38       210.32 o                         
 -16   4   1       2866.14       2561.20       171.06 o                         
 -14   4   1       1011.42       1069.48        96.26 o                         
 -12   4   1          0.33        -56.80        56.80 o                         
 -10   4   1        162.80        133.55        62.22 o                         
  -8   4   1          2.24         84.01        57.36 o                         
  -6   4   1       5236.34       5381.51       128.94 o                         
  -4   4   1       3405.12       3421.98       106.68 o                         
  -2   4   1         67.74        113.59        48.50 o                         
   0   4   1       4341.30       4051.21       110.97 o                         
   2   4   1       3263.97       3924.01       102.30 o                         
   4   4   1        591.51        780.97        71.63 o                         
   6   4   1      18426.55      19022.27       221.36 o                         
   8   4   1        278.93        240.68        65.46 o                         
  10   4   1        752.27        720.19        84.04 o                         
  12   4   1        392.06        498.46        81.42 o                         
  14   4   1       4320.12       4644.66       175.49 o                         
  16   4   1       3275.73       3395.57       198.48 o                         
  18   4   1       1474.34       1656.60       158.32 o                         
  20   4   1          0.06         18.85       137.91 o                         
  22   4   1       1524.69       1789.60       226.77 o                         
  24   4   1        748.95        656.79       245.52 o                         
  26   4   1         17.05        438.71       230.62 o                         
 -27   5   1       1876.63        996.91       298.81 o                         
 -25   5   1        607.45        612.91       221.43 o                         
 -23   5   1        773.37        852.27       189.69 o                         
 -21   5   1       3622.46       3186.28       253.87 o                         
 -19   5   1       4204.44       5017.04       356.23 o                         
 -17   5   1      16150.02      16696.88       442.20 o                         
 -15   5   1       7241.91       7250.68       234.90 o                         
 -13   5   1      10409.58      10278.08       215.11 o                         
 -11   5   1       3506.22       3893.36       168.43 o                         
  -9   5   1      13170.80      12665.21       211.16 o                         
  -7   5   1      15803.93      14573.71       209.15 o                         
  -5   5   1      32066.13      30962.84       275.97 o                         
  -3   5   1      14352.54      14185.21       175.05 o                         
  -1   5   1      25479.90      24222.93       249.41 o                         
   1   5   1        930.20       1169.70        82.64 o                         
   3   5   1       9333.46       9452.16       154.61 o                         
   5   5   1      73417.66      73489.70       640.78 o                         
   7   5   1      24279.19      22529.48       260.84 o                         
   9   5   1      22717.04      21966.73       276.20 o                         
  11   5   1       5786.44       5969.17       174.06 o                         
  13   5   1         69.26        120.97        75.77 o                         
  15   5   1        496.44        579.81       105.51 o                         
  17   5   1      26985.11      28454.45       436.39 o                         
  19   5   1       7493.88       7924.44       354.48 o                         
  21   5   1       6429.19       6616.27       332.05 o                         
  23   5   1       1179.85       1055.79       252.19 o                         
  25   5   1        123.63         37.61       240.36 o                         
  27   5   1        283.16        296.32       281.31 o                         
 -26   6   1        655.37        593.03       202.87 o                         
 -24   6   1        401.77        112.97       166.83 o                         
 -22   6   1         25.85         96.06       152.77 o                         
 -20   6   1        309.24        281.80       147.08 o                         
 -18   6   1       1511.41       1746.71       195.23 o                         
 -16   6   1        113.03        132.06        99.65 o                         
 -14   6   1       1860.37       1774.30       138.47 o                         
 -12   6   1         44.78         85.41        71.83 o                         
 -10   6   1         14.69        -11.67        65.31 o                         
  -8   6   1        652.86        907.89        88.33 o                         
  -6   6   1        211.82        256.43        79.33 o                         
  -4   6   1         25.41         79.10        56.91 o                         
  -2   6   1        725.26       1107.39        76.88 o                         
   0   6   1       4826.85       4876.71       118.08 o                         
   2   6   1       2070.82       2375.43       104.12 o                         
   4   6   1       3622.44       4261.35       130.76 o                         
   6   6   1        213.39        329.76        69.33 o                         
   8   6   1         33.41        -13.82        61.67 o                         
  10   6   1        272.43         92.78        69.53 o                         
  12   6   1        174.32        202.89        78.73 o                         
  14   6   1        735.02        786.65       106.33 o                         
  16   6   1         14.89         35.79        91.11 o                         
  18   6   1        580.33        436.50       133.48 o                         
  20   6   1          4.89        264.83       145.20 o                         
  22   6   1        186.50          7.02       150.86 o                         
  24   6   1         21.50         68.78       202.52 o                         
  26   6   1        114.35          7.87       231.10 o                         
 -25   7   1        111.82        -49.08       174.19 o                         
 -23   7   1        259.38        354.77       179.80 o                         
 -21   7   1       5048.95       5503.06       402.45 o                         
 -19   7   1       4073.15       4375.91       276.03 o                         
 -17   7   1      14246.57      14411.20       487.75 o                         
 -15   7   1      10469.55      11502.03       293.96 o                         
 -13   7   1       6072.85       6537.23       209.53 o                         
 -11   7   1       2772.56       2842.67       151.07 o                         
  -9   7   1      11389.87      11086.70       218.08 o                         
  -7   7   1       6177.34       6090.05       164.30 o                         
  -5   7   1      23627.27      22426.34       266.57 o                         
  -3   7   1      18593.32      17909.06       220.34 o                         
  -1   7   1      12137.30      11812.74       175.85 o                         
   1   7   1       3504.47       2839.49       114.75 o                         
   3   7   1       2237.36       2229.47       111.35 o                         
   5   7   1      26923.51      25705.21       288.37 o                         
   7   7   1      23087.18      22631.12       288.10 o                         
   9   7   1      22926.13      22928.77       305.81 o                         
  11   7   1       8691.56       9183.01       218.35 o                         
  13   7   1       1394.91       1614.36       133.51 o                         
  15   7   1        395.05        388.06       107.19 o                         
  17   7   1      10922.10      11426.16       353.77 o                         
  19   7   1       4054.27       4644.50       256.24 o                         
  21   7   1       6727.52       7305.91       342.90 o                         
  23   7   1       2027.73       2122.48       286.50 o                         
  25   7   1        939.99       1102.14       276.44 o                         
 -24   8   1         84.98       -131.16       167.34 o                         
 -22   8   1       1255.23       1333.86       216.29 o                         
 -20   8   1       1688.53       1743.15       237.78 o                         
 -18   8   1        826.18        594.68       145.30 o                         
 -16   8   1       4937.41       5545.74       260.82 o                         
 -14   8   1       9935.15      10152.02       256.23 o                         
 -12   8   1       1004.49       1164.72       122.42 o                         
 -10   8   1       6778.48       6476.31       217.70 o                         
  -8   8   1       9098.79       9192.03       202.56 o                         
  -6   8   1       1600.77       1893.11       119.71 o                         
  -4   8   1       2040.92       2230.05       115.45 o                         
  -2   8   1       5320.42       5128.19       144.61 o                         
   0   8   1        481.94        470.73        69.15 o                         
   2   8   1        519.17        432.48        71.26 o                         
   4   8   1        926.60        788.18        85.21 o                         
   6   8   1          0.61         14.39        61.54 o                         
   8   8   1          0.11        -34.70        65.87 o                         
  10   8   1        932.76       1280.88       116.73 o                         
  12   8   1        696.83        655.58       108.56 o                         
  14   8   1        109.05        194.28        98.84 o                         
  16   8   1       2588.60       2918.43       185.90 o                         
  18   8   1       1574.71       2006.38       191.57 o                         
  20   8   1        150.87         21.39       149.07 o                         
  22   8   1        536.73        507.61       171.98 o                         
  24   8   1        839.40        491.27       251.12 o                         
 -23   9   1        491.01        569.01       210.59 o                         
 -21   9   1        630.43        651.57       244.37 o                         
 -19   9   1       1760.55       1322.02       203.04 o                         
 -17   9   1       4801.09       5168.70       266.92 o                         
 -15   9   1       9434.86      10752.96       305.59 o                         
 -13   9   1      13369.22      13815.38       291.94 o                         
 -11   9   1       5664.12       5877.16       212.40 o                         
  -9   9   1       5302.37       5702.09       249.72 o                         
  -7   9   1      10648.51      10849.25       219.55 o                         
  -5   9   1       6557.12       6342.99       172.69 o                         
  -3   9   1       6343.81       6145.92       159.13 o                         
  -1   9   1      13416.60      12951.54       205.59 o                         
   1   9   1       6843.36       6270.70       160.89 o                         
   3   9   1       3071.79       3137.44       140.43 o                         
   5   9   1       7261.22       7050.78       182.38 o                         
   7   9   1       7839.75       8053.60       200.10 o                         
   9   9   1       8425.51       8516.77       217.49 o                         
  11   9   1      13656.28      14394.08       284.27 o                         
  13   9   1      15074.24      14815.27       304.08 o                         
  15   9   1       3428.19       3931.68       209.66 o                         
  17   9   1       1306.58       1554.08       174.79 o                         
  19   9   1       1345.08       1251.84       177.59 o                         
  21   9   1       1312.48       1369.78       274.43 o                         
  23   9   1       2185.30       2212.94       345.88 o                         
 -22  10   1        735.89        798.50       495.42 o                         
 -20  10   1        502.15        382.32       218.76 o                         
 -18  10   1         41.80        -93.80       164.33 o                         
 -16  10   1         68.33        334.83       165.96 o                         
 -14  10   1       2880.38       3157.67       213.46 o                         
 -12  10   1        283.55        227.35       116.60 o                         
 -10  10   1       2278.45       2419.16       155.88 o                         
  -8  10   1        231.81        231.17        97.62 o                         
  -6  10   1         34.23        -79.24        79.24 o                         
  -4  10   1         23.42        -35.54        74.78 o                         
  -2  10   1       5634.03       5369.12       195.87 o                         
   0  10   1         90.39        106.19        91.93 o                         
   2  10   1        736.79        780.03        89.78 o                         
   4  10   1       1121.73       1199.77       107.54 o                         
   6  10   1        164.22        123.50        77.28 o                         
   8  10   1          7.41         18.66        77.17 o                         
  10  10   1        451.78        414.34       101.01 o                         
  12  10   1        356.85        245.47       115.44 o                         
  14  10   1        338.99        156.22       113.36 o                         
  16  10   1       1645.80       1624.75       246.90 o                         
  18  10   1         37.52        129.27       133.52 o                         
  20  10   1        495.84        509.94       177.42 o                         
  22  10   1        214.34        193.05       205.14 o                         
 -21  11   1       6686.49       6100.39       458.76 o                         
 -19  11   1       1577.69       1116.53       266.38 o                         
 -17  11   1        108.00       -142.24       151.00 o                         
 -15  11   1        634.62        358.89       186.19 o                         
 -13  11   1       7045.65       7412.76       378.86 o                         
 -11  11   1       6490.81       7664.63       322.06 o                         
  -9  11   1       6423.54       6836.81       297.55 o                         
  -7  11   1       3435.90       3375.69       192.87 o                         
  -5  11   1       3148.61       3430.00       270.05 o                         
  -3  11   1       2471.94       2711.98       201.62 o                         
  -1  11   1      26223.68      25334.74       419.54 o                         
   1  11   1      12136.00      11707.77       260.61 o                         
   3  11   1       4570.03       4480.93       203.36 o                         
   5  11   1       7324.85       7748.21       236.50 o                         
   7  11   1       1207.95       1165.07       140.27 o                         
   9  11   1        572.96        623.40       141.68 o                         
  11  11   1       8619.73       9116.19       257.50 o                         
  13  11   1       7952.96       8590.48       272.75 o                         
  15  11   1       5148.72       5301.98       257.59 o                         
  17  11   1       3284.23       3475.37       263.53 o                         
  19  11   1          3.88       -152.14       152.14 o                         
  21  11   1       1437.41       1567.38       276.86 o                         
 -20  12   1        467.07        693.04       257.09 o                         
 -18  12   1        211.83         65.90       167.34 o                         
 -16  12   1         29.31       -145.98       145.98 o                         
 -14  12   1        216.98        369.43       151.97 o                         
 -12  12   1        117.81        -75.22       140.50 o                         
 -10  12   1         91.02         87.08       117.48 o                         
  -8  12   1         69.24         49.97       113.72 o                         
  -6  12   1         24.75        -54.49       118.36 o                         
  -4  12   1          2.04        -34.02       113.79 o                         
  -2  12   1       1282.13       1119.17       204.17 o                         
   0  12   1       1160.00       1133.87       142.19 o                         
   2  12   1        247.38        190.83       108.00 o                         
   4  12   1       1737.05       1646.09       168.39 o                         
   6  12   1       1132.86       1066.94       149.41 o                         
   8  12   1        222.51        281.54       121.36 o                         
  10  12   1        303.99        264.12       131.86 o                         
  12  12   1       1358.32       1087.27       242.42 o                         
  14  12   1         85.46        225.54       147.48 o                         
  16  12   1         22.27       -170.52       170.52 o                         
  18  12   1          0.18        -90.83       189.31 o                         
  20  12   1         63.77        159.02       242.89 o                         
 -19  13   1        636.56        379.84       273.13 o                         
 -17  13   1       1348.61       1220.05       273.15 o                         
 -15  13   1        492.67        716.59       227.24 o                         
 -13  13   1       4954.62       5313.89       346.27 o                         
 -11  13   1       6672.89       7599.61       393.21 o                         
  -9  13   1       2209.61       2496.88       320.59 o                         
  -7  13   1       2715.67       2853.15       251.00 o                         
  -5  13   1       6088.68       5817.76       331.59 o                         
  -3  13   1       2531.26       2705.99       240.44 o                         
  -1  13   1       8123.62       8068.12       367.75 o                         
   1  13   1       6373.46       6829.11       337.25 o                         
   3  13   1       3740.80       4139.92       244.82 o                         
   5  13   1       2896.38       3162.47       225.66 o                         
   7  13   1       3944.47       4000.16       250.60 o                         
   9  13   1       1333.13       1068.79       185.93 o                         
  11  13   1       2184.00       2484.53       249.98 o                         
  13  13   1       5983.96       6340.51       374.72 o                         
  15  13   1       5001.33       5068.98       353.24 o                         
  17  13   1       1349.21       1324.32       264.29 o                         
  19  13   1        968.33       1074.61       258.77 o                         
 -16  14   1        290.61        500.95       263.42 o                         
 -14  14   1        407.69        -40.02       183.72 o                         
 -12  14   1          1.62       -140.59       189.82 o                         
 -10  14   1         53.23        -31.30       141.66 o                         
  -8  14   1        652.61        465.27       167.86 o                         
  -6  14   1         55.56        320.33       142.36 o                         
  -4  14   1        313.73       -130.59       217.04 o                         
  -2  14   1       1060.28        878.10       175.38 o                         
   0  14   1         14.97        -66.55       144.14 o                         
   2  14   1        888.72        619.26       222.17 o                         
   4  14   1        845.89        979.50       226.63 o                         
   6  14   1          3.49          5.12       166.80 o                         
   8  14   1       1044.13        667.69       173.69 o                         
  10  14   1       1499.49       1590.41       223.60 o                         
  12  14   1        152.66        141.13       150.39 o                         
  14  14   1        560.11        646.46       193.95 o                         
  16  14   1        428.40        648.00       329.33 o                         
 -13  15   1        508.12        244.92       188.18 o                         
 -11  15   1        934.28        821.33       202.39 o                         
  -9  15   1       1890.96       1830.52       233.13 o                         
  -7  15   1       3817.26       3760.35       299.02 o                         
  -5  15   1       6426.34       6438.34       373.49 o                         
  -3  15   1       5381.01       5266.99       337.65 o                         
  -1  15   1       2847.49       2400.60       289.97 o                         
   1  15   1       1379.91       1246.40       238.88 o                         
   3  15   1       1460.94       1111.77       229.88 o                         
   5  15   1       2551.85       2621.73       301.19 o                         
   7  15   1       2699.03       2260.85       294.21 o                         
   9  15   1       3600.92       3317.82       432.76 o                         
  11  15   1       3205.52       2969.64       328.95 o                         
  13  15   1       1048.21        879.13       249.55 o                         
 -10  16   1       1155.06       1325.89       227.38 o                         
  -8  16   1        584.88        626.53       219.49 o                         
  -6  16   1          3.61       -151.85       151.85 o                         
  -4  16   1        312.25        258.00       186.67 o                         
  -2  16   1         39.45        148.07       167.46 o                         
   0  16   1         15.51          5.90       169.39 o                         
   2  16   1         89.41          5.56       173.38 o                         
   4  16   1        125.81        282.24       225.95 o                         
   6  16   1        192.48         -9.76       240.72 o                         
   8  16   1          2.40       -171.34       171.34 o                         
  10  16   1          8.17         73.06       199.71 o                         
  -7  17   1       1393.77       1187.63       257.34 o                         
  -5  17   1       6708.65       5480.82       688.54 o                         
  -3  17   1       4392.44       3141.61       333.45 o                         
  -1  17   1       1874.93       1313.94       243.97 o                         
   1  17   1         18.67         -3.70       177.23 o                         
   3  17   1        137.97        298.21       195.24 o                         
   5  17   1       3846.88       2864.00       328.56 o                         
   7  17   1       5622.03       5215.47       718.13 o                         
 -28   0   2        427.33        529.59       321.37 o                         
 -26   0   2       1329.40       1437.96       300.47 o                         
 -24   0   2      10224.41      11243.81       613.08 o                         
 -22   0   2      18975.83      20208.40       864.31 o                         
 -20   0   2       4267.36       4362.54       390.97 o                         
 -18   0   2       1516.38       1391.34       245.07 o                         
 -16   0   2        777.41        632.80       185.73 o                         
 -14   0   2       6897.85       7301.75       436.01 o                         
 -12   0   2       9002.98       7735.68       322.34 o                         
 -10   0   2      20099.52      18208.00       416.39 o                         
  -8   0   2      55693.88      55076.95       647.03 o                         
  -6   0   2      37425.41      38852.95       319.17 o                         
  -4   0   2       1346.19       1596.28       103.75 o                         
  -2   0   2        982.11       1120.60        81.73 o                         
   0   0   2      39929.41      39458.95       336.09 o                         
   2   0   2      88583.64      91479.99       471.78 o                         
   4   0   2     233417.16     245790.28      2104.73 o                         
   6   0   2      47217.67      45325.38       389.69 o                         
   8   0   2         45.60        187.60        80.41 o                         
  10   0   2       3831.24       4163.12       189.32 o                         
  12   0   2       3669.27       3397.86       197.89 o                         
  14   0   2       9776.98       9305.71       281.34 o                         
  16   0   2      25000.59      24047.88       562.72 o                         
  18   0   2       6835.22       7514.84       557.06 o                         
  20   0   2       7972.90       7695.21       408.38 o                         
  22   0   2       7555.15       6929.69       722.65 o                         
  24   0   2        952.80       1175.71       547.89 o                         
  26   0   2       2814.58       3391.62       554.74 o                         
  28   0   2       1370.82        606.48       377.35 o                         
 -27   1   2        111.49       -119.43       157.22 o                         
 -25   1   2        272.28        138.00       163.31 o                         
 -23   1   2        127.33         12.98       142.05 o                         
 -21   1   2        202.73        407.14       161.89 o                         
 -19   1   2        336.73        219.04       161.47 o                         
 -17   1   2        945.83       1022.53       153.77 o                         
 -15   1   2        200.82        179.73       103.24 o                         
 -13   1   2       2176.33       2391.47       165.25 o                         
 -11   1   2       1155.63       1017.24       115.34 o                         
  -9   1   2        954.25       1277.72       104.71 o                         
  -7   1   2        121.48        296.31        71.88 o                         
  -5   1   2       3764.56       3591.08        87.51 o                         
  -3   1   2      36076.00      39838.34       232.15 o                         
  -1   1   2      32303.75      36645.60       215.63 o                         
   1   1   2        904.19       1369.36        76.17 o                         
   3   1   2       1157.14       1370.23        59.30 o                         
   5   1   2      32024.14      32030.53       294.34 o                         
   7   1   2      20108.31      21092.51       241.61 o                         
   9   1   2        222.21        244.48        61.64 o                         
  11   1   2        513.12        640.01        80.25 o                         
  13   1   2       2491.93       2595.22       129.06 o                         
  15   1   2       2328.76       2302.22       149.75 o                         
  17   1   2        128.11        177.83        82.75 o                         
  19   1   2         56.53          3.62       107.95 o                         
  21   1   2        144.89        203.08       172.39 o                         
  23   1   2         32.76         52.26       195.98 o                         
  25   1   2        259.32        316.82       218.40 o                         
  27   1   2         10.87        -63.92       226.29 o                         
 -28   2   2       1401.84       1137.21       231.34 o                         
 -26   2   2       1595.19       2010.67       243.84 o                         
 -24   2   2       4310.56       4280.33       304.36 o                         
 -22   2   2       6391.08       6466.76       344.21 o                         
 -20   2   2       2579.75       2735.97       230.19 o                         
 -18   2   2       3853.54       4068.32       251.01 o                         
 -16   2   2       6257.54       7371.31       277.44 o                         
 -14   2   2      13791.54      13384.41       322.69 o                         
 -12   2   2      17425.69      16081.62       245.90 o                         
 -10   2   2       5753.41       5025.19       149.65 o                         
  -8   2   2      25441.91      24730.41       220.37 o                         
  -6   2   2      34916.95      34936.72       295.66 o                         
  -4   2   2      17488.46      17471.63       168.30 o                         
  -2   2   2      77662.44      81750.78       386.74 o                         
   0   2   2      18630.82      20299.63       195.35 o                         
   2   2   2       3442.13       4431.25        92.95 o                         
   4   2   2      39011.35      36899.05       479.09 o                         
   6   2   2      13703.01      12417.48       163.54 o                         
   8   2   2      14535.32      13996.22       189.42 o                         
  10   2   2      36505.87      34745.05       317.99 o                         
  12   2   2      21995.14      21393.81       271.39 o                         
  14   2   2      12352.91      11992.10       225.59 o                         
  16   2   2       5922.09       5884.47       217.59 o                         
  18   2   2       1953.97       2252.06       165.78 o                         
  20   2   2       3556.91       3674.24       240.41 o                         
  22   2   2       3385.43       3303.77       337.76 o                         
  24   2   2       3730.53       3419.89       367.05 o                         
  26   2   2       4743.12       4873.63       430.60 o                         
 -27   3   2        234.21        297.46       185.98 o                         
 -25   3   2        398.85        322.71       177.59 o                         
 -23   3   2        214.54       -118.24       146.50 o                         
 -21   3   2         65.90        -77.94       128.51 o                         
 -19   3   2       1410.81       1471.91       188.73 o                         
 -17   3   2        375.42        462.44       135.00 o                         
 -15   3   2       2817.71       2590.18       152.15 o                         
 -13   3   2       3143.44       3062.74       155.63 o                         
 -11   3   2        204.42        262.68        55.98 o                         
  -9   3   2       7808.63       7319.16       146.88 o                         
  -7   3   2      30034.69      29890.56       262.36 o                         
  -5   3   2        147.81        122.47        51.69 o                         
  -3   3   2       5742.00       6016.08       103.57 o                         
  -1   3   2      61575.40      64574.60       436.53 o                         
   1   3   2      41970.78      45319.57       338.04 o                         
   3   3   2      38531.46      38425.41       265.77 o                         
   5   3   2      19536.74      18658.87       202.70 o                         
   7   3   2        240.21        381.36        65.81 o                         
   9   3   2       1536.85       1730.65       101.98 o                         
  11   3   2       2397.94       2415.03       123.56 o                         
  13   3   2        455.48        570.33        87.23 o                         
  15   3   2       8121.83       8262.95       207.86 o                         
  17   3   2       1879.33       1813.93       136.15 o                         
  19   3   2        440.99        336.54       139.67 o                         
  21   3   2       4105.07       3636.27       330.06 o                         
  23   3   2        364.73        266.12       214.33 o                         
  25   3   2        265.01        240.03       219.63 o                         
  27   3   2        355.10          9.72       208.29 o                         
 -26   4   2       1822.61       1360.41       228.57 o                         
 -24   4   2       1839.36       1810.10       233.13 o                         
 -22   4   2       1821.55       2129.80       234.90 o                         
 -20   4   2       1937.43       2014.55       229.24 o                         
 -18   4   2      14096.86      15264.12       392.68 o                         
 -16   4   2       7857.20       7716.92       260.51 o                         
 -14   4   2       9589.53       9683.47       236.54 o                         
 -12   4   2       7380.98       7453.11       169.11 o                         
 -10   4   2      13475.04      13225.79       208.09 o                         
  -8   4   2      19498.55      18547.46       228.60 o                         
  -6   4   2      25241.19      24371.11       241.58 o                         
  -4   4   2       8381.06       7855.45       131.14 o                         
  -2   4   2       6901.37       6761.26       176.21 o                         
   0   4   2      27058.93      25634.36       229.31 o                         
   2   4   2      34804.02      34900.97       347.13 o                         
   4   4   2      30241.46      29947.38       259.76 o                         
   6   4   2      13003.42      12333.29       270.24 o                         
   8   4   2      12418.09      11566.77       193.59 o                         
  10   4   2       7925.24       7598.75       173.70 o                         
  12   4   2      13871.20      13906.20       238.96 o                         
  14   4   2       4195.95       4703.88       185.60 o                         
  16   4   2       9286.51       9541.50       233.70 o                         
  18   4   2       7460.90       7190.14       254.47 o                         
  20   4   2       7864.85       8303.14       322.46 o                         
  22   4   2       3925.57       4217.46       381.63 o                         
  24   4   2        686.33       1059.36       265.50 o                         
  26   4   2        327.84        270.04       232.90 o                         
 -27   5   2          2.89        -51.84       185.06 o                         
 -25   5   2         53.37        285.56       171.13 o                         
 -23   5   2        159.77        246.13       166.63 o                         
 -21   5   2          0.60         58.53       147.28 o                         
 -19   5   2          0.13       -129.59       129.59 o                         
 -17   5   2       1777.19       2115.59       247.85 o                         
 -15   5   2         66.95        135.49        93.36 o                         
 -13   5   2        140.96        218.43        85.28 o                         
 -11   5   2       2754.95       2873.38       134.60 o                         
  -9   5   2        244.56        239.29        68.31 o                         
  -7   5   2        448.51        489.02        71.06 o                         
  -5   5   2        621.67        596.84        77.73 o                         
  -3   5   2        239.60        217.12        61.43 o                         
  -1   5   2         76.13        -65.22        65.22 o                         
   1   5   2      13396.01      14398.34       199.67 o                         
   3   5   2        268.08        165.25        56.62 o                         
   5   5   2      14243.17      14966.84       205.87 o                         
   7   5   2        998.03       1123.13        90.84 o                         
   9   5   2       1002.93       1201.38        98.56 o                         
  11   5   2        200.64        217.51        75.49 o                         
  13   5   2       4795.38       4951.77       224.25 o                         
  15   5   2       1198.80       1441.23       129.05 o                         
  17   5   2       1794.75       2019.42       152.85 o                         
  19   5   2         92.65         77.52       112.53 o                         
  21   5   2       1354.06       1075.32       236.27 o                         
  23   5   2         12.91        -67.35       189.44 o                         
  25   5   2         28.69       -251.24       251.24 o                         
 -26   6   2       2057.36       2210.12       266.41 o                         
 -24   6   2        586.36        218.37       183.93 o                         
 -22   6   2       3094.82       2969.33       256.90 o                         
 -20   6   2        170.91        195.81       148.62 o                         
 -18   6   2      16300.35      17124.42       418.88 o                         
 -16   6   2      12148.52      12731.56       405.48 o                         
 -14   6   2      10206.25      10399.08       238.73 o                         
 -12   6   2       3111.45       3302.23       152.37 o                         
 -10   6   2       4458.42       4493.53       161.63 o                         
  -8   6   2       3194.31       3034.47       132.55 o                         
  -6   6   2      46694.71      44894.25       420.93 o                         
  -4   6   2      24631.97      23858.30       234.69 o                         
  -2   6   2      17419.66      16096.25       222.03 o                         
   0   6   2       1971.73       1566.25        99.26 o                         
   2   6   2        600.56        885.47        72.08 o                         
   4   6   2      47491.29      46871.39       403.12 o                         
   6   6   2      12855.80      11617.60       200.46 o                         
   8   6   2      29626.13      28437.15       321.28 o                         
  10   6   2      24427.00      24863.38       318.57 o                         
  12   6   2       7387.65       7060.64       202.10 o                         
  14   6   2        124.58        111.66        86.39 o                         
  16   6   2      10560.46      11011.81       265.41 o                         
  18   6   2        273.52        141.92       139.85 o                         
  20   6   2       7661.11       7969.45       382.51 o                         
  22   6   2       5459.66       4967.48       401.20 o                         
  24   6   2       2454.79       2368.38       387.91 o                         
  26   6   2        319.98        306.61       229.09 o                         
 -25   7   2        269.38        194.12       188.40 o                         
 -23   7   2        587.26        183.48       218.65 o                         
 -21   7   2        199.63        290.20       166.44 o                         
 -19   7   2       3846.54       4358.95       284.87 o                         
 -17   7   2        122.40        217.42       117.91 o                         
 -15   7   2        234.16        338.93       114.27 o                         
 -13   7   2        910.08        756.71       106.10 o                         
 -11   7   2       1606.60       1605.24       120.38 o                         
  -9   7   2        224.75        201.48        72.23 o                         
  -7   7   2       7547.33       7300.80       169.14 o                         
  -5   7   2          0.43        -11.39        52.48 o                         
  -3   7   2       1478.99       1890.55       113.81 o                         
  -1   7   2       2502.30       2896.94       159.84 o                         
   1   7   2       5279.45       5203.80       159.92 o                         
   3   7   2        140.90        213.68        60.96 o                         
   5   7   2       3753.36       3812.73       144.81 o                         
   7   7   2      11365.00      10998.66       210.65 o                         
   9   7   2       1161.77       1348.20       111.31 o                         
  11   7   2        678.43        751.54       104.12 o                         
  13   7   2       4535.50       4691.19       204.59 o                         
  15   7   2        146.04         88.57        98.04 o                         
  17   7   2         28.70        -46.79        97.71 o                         
  19   7   2       1034.39       1218.74       214.54 o                         
  21   7   2         65.54        177.85       181.20 o                         
  23   7   2        140.93         -5.47       204.63 o                         
  25   7   2         89.10        156.57       246.33 o                         
 -24   8   2       1064.86       1145.84       244.97 o                         
 -22   8   2       1543.83       1847.15       257.98 o                         
 -20   8   2       6525.43       7259.12       361.16 o                         
 -18   8   2      17392.99      18697.35       543.12 o                         
 -16   8   2       2887.52       3026.06       203.45 o                         
 -14   8   2       2202.79       2319.19       161.32 o                         
 -12   8   2       3551.90       3783.77       223.05 o                         
 -10   8   2       2137.78       2344.32       146.40 o                         
  -8   8   2       5999.45       6043.81       177.53 o                         
  -6   8   2      21645.84      21145.62       308.37 o                         
  -4   8   2      11830.92      11193.50       224.42 o                         
  -2   8   2       7798.33       7549.98       194.03 o                         
   0   8   2      24509.69      22968.66       304.92 o                         
   2   8   2      12771.57      12332.89       204.00 o                         
   4   8   2       3087.38       3327.38       136.13 o                         
   6   8   2      14932.91      14246.26       238.97 o                         
   8   8   2      17697.93      17053.70       274.54 o                         
  10   8   2       5517.09       5833.26       207.69 o                         
  12   8   2       7722.24       8020.86       225.80 o                         
  14   8   2        935.99        873.70       125.61 o                         
  16   8   2       1359.47       1762.52       163.26 o                         
  18   8   2       4847.17       4996.86       262.69 o                         
  20   8   2       5516.50       5296.33       306.51 o                         
  22   8   2       2665.40       2696.24       387.75 o                         
  24   8   2       2786.48       2618.68       377.31 o                         
 -23   9   2         97.71         23.72       221.28 o                         
 -21   9   2        198.18        -89.87       191.63 o                         
 -19   9   2         57.91       -151.60       151.60 o                         
 -17   9   2          0.54       -118.65       123.92 o                         
 -15   9   2        725.36        753.69       163.74 o                         
 -13   9   2       1814.51       2155.44       156.93 o                         
 -11   9   2         48.98         60.22        84.41 o                         
  -9   9   2       3182.78       3419.93       163.27 o                         
  -7   9   2       3925.20       4248.52       158.28 o                         
  -5   9   2        392.62        491.03        90.65 o                         
  -3   9   2       3184.34       3500.00       161.00 o                         
  -1   9   2      11126.61      10839.71       226.48 o                         
   1   9   2        385.12        643.38        91.68 o                         
   3   9   2       5984.42       6027.18       166.65 o                         
   5   9   2         38.53        -17.65        63.96 o                         
   7   9   2          3.54        -56.14        70.45 o                         
   9   9   2       1097.99       1543.84       129.43 o                         
  11   9   2       2349.96       2418.37       156.11 o                         
  13   9   2       1131.64       1437.75       144.10 o                         
  15   9   2       2737.77       3055.02       192.69 o                         
  17   9   2         71.82        134.18       123.67 o                         
  19   9   2        112.54        288.49       141.50 o                         
  21   9   2        850.41        417.92       279.75 o                         
  23   9   2        608.19        707.09       245.08 o                         
 -22  10   2       3057.60       3374.75       373.32 o                         
 -20  10   2       1197.23       1470.23       283.93 o                         
 -18  10   2        886.84        453.94       214.52 o                         
 -16  10   2       1309.73       1198.56       218.12 o                         
 -14  10   2       6950.81       7477.93       375.25 o                         
 -12  10   2      16697.06      17476.59       454.27 o                         
 -10  10   2      11935.74      11861.15       329.90 o                         
  -8  10   2       2673.29       3092.35       209.13 o                         
  -6  10   2       1449.89       1369.66       148.00 o                         
  -4  10   2       1256.73       1357.78       135.86 o                         
  -2  10   2       8766.68       8550.19       241.23 o                         
   0  10   2      18578.10      17214.19       323.93 o                         
   2  10   2      11167.75      10856.90       244.69 o                         
   4  10   2      10755.02       9981.29       241.84 o                         
   6  10   2       3940.49       4245.54       201.35 o                         
   8  10   2       3153.02       3918.99       186.91 o                         
  10  10   2       5120.46       5417.64       219.92 o                         
  12  10   2       4894.07       4989.88       225.38 o                         
  14  10   2       6294.10       6815.60       271.73 o                         
  16  10   2       7421.01       8327.03       299.01 o                         
  18  10   2       1355.86       1215.53       225.34 o                         
  20  10   2        522.48        758.91       193.56 o                         
  22  10   2       1428.42        899.03       329.69 o                         
 -21  11   2        169.20       -154.31       228.91 o                         
 -19  11   2         38.11       -183.53       183.53 o                         
 -17  11   2          0.46       -140.90       140.90 o                         
 -15  11   2        173.95         43.33       160.57 o                         
 -13  11   2        224.44        108.36       181.66 o                         
 -11  11   2       1000.39        828.09       159.50 o                         
  -9  11   2        552.50        590.34       175.30 o                         
  -7  11   2        964.31       1313.27       159.61 o                         
  -5  11   2          8.93        -31.58        99.06 o                         
  -3  11   2         37.97         40.18       121.67 o                         
  -1  11   2         43.10        149.76       106.16 o                         
   1  11   2        443.65        620.87       105.95 o                         
   3  11   2        857.37        732.48       112.79 o                         
   5  11   2          8.61        -30.01        81.27 o                         
   7  11   2         80.50         19.98        93.04 o                         
   9  11   2        199.78        103.18       101.00 o                         
  11  11   2       1570.42       1631.05       163.14 o                         
  13  11   2        122.73        -29.84       110.32 o                         
  15  11   2        284.99        354.41       133.22 o                         
  17  11   2         16.73        -50.19       138.57 o                         
  19  11   2         36.66        187.66       152.87 o                         
  21  11   2         87.49        182.36       202.24 o                         
 -20  12   2        608.51        344.87       328.97 o                         
 -18  12   2       1021.11        783.47       217.74 o                         
 -16  12   2        514.43        422.68       222.88 o                         
 -14  12   2       3478.62       3555.14       295.58 o                         
 -12  12   2      12962.13      13546.50       394.79 o                         
 -10  12   2       8722.81       9350.96       537.09 o                         
  -8  12   2       2543.31       2566.29       210.00 o                         
  -6  12   2       3357.30       3359.92       234.76 o                         
  -4  12   2       1044.59       1232.15       160.45 o                         
  -2  12   2       2891.44       2977.58       210.42 o                         
   0  12   2      16630.30      16673.36       372.78 o                         
   2  12   2       8764.49       8976.67       298.80 o                         
   4  12   2       3732.88       4354.14       214.44 o                         
   6  12   2       1721.11       1642.72       153.47 o                         
   8  12   2        801.95        859.19       150.55 o                         
  10  12   2       1931.63       2038.81       194.83 o                         
  12  12   2       9394.75      10360.15       540.53 o                         
  14  12   2       8516.54       9500.65       382.51 o                         
  16  12   2       6924.83       8144.46       379.76 o                         
  18  12   2        599.01        494.13       183.50 o                         
  20  12   2         63.50        294.07       256.46 o                         
 -17  13   2        167.41         26.03       185.02 o                         
 -15  13   2        346.44          6.50       228.79 o                         
 -13  13   2        650.16        763.47       180.46 o                         
 -11  13   2          6.98         85.80       141.21 o                         
  -9  13   2         68.89         27.82       189.53 o                         
  -7  13   2        950.38        976.61       177.11 o                         
  -5  13   2       1277.49       1347.62       191.48 o                         
  -3  13   2       1082.93       1199.70       187.21 o                         
  -1  13   2        412.69        361.89       147.13 o                         
   1  13   2        578.58        682.96       166.72 o                         
   3  13   2          8.07         55.42       134.56 o                         
   5  13   2        151.12        344.29       148.37 o                         
   7  13   2         40.90       -105.97       105.97 o                         
   9  13   2       1182.05       1259.32       169.29 o                         
  11  13   2        557.71        606.05       154.16 o                         
  13  13   2         62.59       -131.53       131.53 o                         
  15  13   2        157.27        230.92       170.18 o                         
  17  13   2        282.91       -178.04       178.04 o                         
 -16  14   2       1141.64       1425.53       366.77 o                         
 -14  14   2       1599.03       1768.61       329.36 o                         
 -12  14   2       4818.33       4264.03       330.54 o                         
 -10  14   2       6335.37       6649.22       519.62 o                         
  -8  14   2       2030.46       1872.40       230.61 o                         
  -6  14   2        572.96        112.23       196.47 o                         
  -4  14   2       2642.48       2901.15       257.76 o                         
  -2  14   2       5652.64       4735.41       316.09 o                         
   0  14   2       7642.60       7669.55       387.98 o                         
   2  14   2       5100.18       5064.63       376.55 o                         
   4  14   2       2935.24       2861.07       260.02 o                         
   6  14   2       2117.19       1703.81       221.65 o                         
   8  14   2       2008.65       1678.60       242.07 o                         
  10  14   2       1990.86       1996.13       281.19 o                         
  12  14   2       1193.55       1180.93       244.01 o                         
  14  14   2       1706.50       1663.99       286.48 o                         
  16  14   2       4298.04       4306.97       673.08 o                         
 -13  15   2        317.68         16.64       197.60 o                         
 -11  15   2          6.05         57.21       165.80 o                         
  -9  15   2        275.96        115.45       216.27 o                         
  -7  15   2       2465.48       2035.07       313.36 o                         
  -5  15   2        408.03        236.05       150.99 o                         
  -3  15   2        633.77        604.80       171.89 o                         
  -1  15   2       1673.23       1130.98       200.16 o                         
   1  15   2        833.68        524.35       217.96 o                         
   3  15   2        177.84         33.49       247.21 o                         
   5  15   2        877.05        756.49       264.11 o                         
   7  15   2        430.65        -30.47       171.38 o                         
   9  15   2         25.48        116.32       196.76 o                         
  11  15   2        263.68          8.85       198.31 o                         
  13  15   2        119.29         49.49       200.50 o                         
 -10  16   2       1616.37       1540.31       241.94 o                         
  -8  16   2       2147.13       2172.19       262.02 o                         
  -6  16   2       4324.12       4597.18       348.03 o                         
  -4  16   2       6281.26       5551.02       359.25 o                         
  -2  16   2       3672.36       3360.30       416.50 o                         
   0  16   2       1208.41       1160.18       241.24 o                         
   2  16   2        568.51        442.33       212.49 o                         
   4  16   2       1108.42        743.45       229.60 o                         
   6  16   2       2170.00       2142.52       301.75 o                         
   8  16   2       5140.88       4485.43       432.40 o                         
  10  16   2       4280.13       3577.72       363.12 o                         
  -5  17   2          7.63       -164.76       164.76 o                         
  -3  17   2          7.76       -161.94       161.94 o                         
  -1  17   2         22.89        146.89       197.40 o                         
   1  17   2         63.98        -23.59       177.79 o                         
   3  17   2        309.40        155.38       201.78 o                         
   5  17   2         74.45        231.90       193.24 o                         
 -27   1   3       1786.14       1383.19       256.40 o                         
 -25   1   3       1108.40       1294.65       223.80 o                         
 -23   1   3       8097.02       7908.99       383.16 o                         
 -21   1   3       9263.70       9939.67       374.37 o                         
 -19   1   3       4177.03       3983.16       259.12 o                         
 -17   1   3       1533.36       1448.52       169.76 o                         
 -15   1   3        101.58        -32.04        96.48 o                         
 -13   1   3      20861.09      20048.88       358.11 o                         
 -11   1   3      27148.40      25549.68       368.83 o                         
  -9   1   3      26461.39      23984.50       264.25 o                         
  -7   1   3      31473.67      29902.16       241.51 o                         
  -5   1   3      53290.87      54245.42       333.08 o                         
  -3   1   3       6588.95       7189.58       123.36 o                         
  -1   1   3      98443.76     102329.17       789.61 o                         
   1   1   3      15483.74      14991.59       158.72 o                         
   3   1   3      13567.11      13268.17       137.72 o                         
   5   1   3      11231.95      10717.08       154.32 o                         
   7   1   3       7655.02       7536.31       127.39 o                         
   9   1   3        420.22        361.98        69.83 o                         
  11   1   3      33384.81      32034.88       306.47 o                         
  13   1   3      23708.16      22421.04       283.51 o                         
  15   1   3      27770.31      27793.56       336.71 o                         
  17   1   3       9749.15      10130.20       260.96 o                         
  19   1   3        468.34        654.19       154.76 o                         
  21   1   3       2775.36       2710.97       309.52 o                         
  23   1   3        949.74       1104.37       261.63 o                         
  25   1   3       2226.44       2235.78       334.27 o                         
  27   1   3       2317.82       2047.68       516.52 o                         
 -26   2   3        413.07        294.71       188.52 o                         
 -24   2   3        437.43        198.87       206.80 o                         
 -22   2   3         25.49       -137.61       137.61 o                         
 -20   2   3       2501.06       2393.21       224.72 o                         
 -18   2   3        726.08        775.70       150.78 o                         
 -16   2   3       1566.23       1524.17       166.35 o                         
 -14   2   3       5742.02       5781.94       254.70 o                         
 -12   2   3        423.98        776.44        84.57 o                         
 -10   2   3          3.02        100.29        62.54 o                         
  -8   2   3       6004.77       5327.58       119.99 o                         
  -6   2   3       9725.16       9927.19       151.06 o                         
  -4   2   3         26.81        -45.58        45.58 o                         
  -2   2   3      29963.18      31666.63       261.50 o                         
   0   2   3       3216.37       3239.14       101.90 o                         
   2   2   3      14647.18      14065.86       157.63 o                         
   4   2   3         74.65         96.35        48.60 o                         
   6   2   3      23735.58      25229.03       258.90 o                         
   8   2   3       3474.08       3736.72       157.42 o                         
  10   2   3      12487.95      13053.60       200.36 o                         
  12   2   3       3133.70       3227.89       183.28 o                         
  14   2   3       1722.24       1805.12       120.47 o                         
  16   2   3       1323.53       1304.95       118.23 o                         
  18   2   3       9122.84       8847.39       336.60 o                         
  20   2   3        763.63        342.44       193.62 o                         
  22   2   3       1434.32       1695.07       296.21 o                         
  24   2   3       2921.47       2155.44       309.17 o                         
  26   2   3        136.33       -160.22       204.32 o                         
 -27   3   3       1736.01       1484.24       250.62 o                         
 -25   3   3        970.47        929.30       208.39 o                         
 -23   3   3       3334.20       3328.24       274.67 o                         
 -21   3   3       6317.72       6594.47       342.84 o                         
 -19   3   3       8151.26       9123.78       373.93 o                         
 -17   3   3       6840.43       7128.64       305.42 o                         
 -15   3   3       7824.36       7682.00       218.46 o                         
 -13   3   3       9759.05       9492.57       217.55 o                         
 -11   3   3       2421.93       2259.78       100.67 o                         
  -9   3   3       2523.22       1983.63       100.64 o                         
  -7   3   3      20148.37      19082.44       218.27 o                         
  -5   3   3      53998.64      55052.70       410.69 o                         
  -3   3   3      52943.98      53810.14       368.13 o                         
  -1   3   3      38210.45      38933.99       292.40 o                         
   1   3   3       2722.58       2543.73       117.14 o                         
   3   3   3       2531.02       2451.92        96.18 o                         
   5   3   3      37459.43      37104.36       376.02 o                         
   7   3   3      27363.01      25353.26       256.65 o                         
   9   3   3      15359.94      14410.41       210.42 o                         
  11   3   3      13065.54      12933.80       216.86 o                         
  13   3   3       3668.94       3832.97       156.35 o                         
  15   3   3       4272.03       4360.85       176.99 o                         
  17   3   3       9315.74       9415.66       263.85 o                         
  19   3   3       1870.71       2266.69       229.76 o                         
  21   3   3       4780.53       5129.98       394.29 o                         
  23   3   3       7787.26       7578.10       522.49 o                         
  25   3   3       2721.27       2547.69       342.65 o                         
  27   3   3       1262.21        859.32       267.32 o                         
 -26   4   3        563.70        369.32       205.47 o                         
 -24   4   3        976.00        828.90       246.16 o                         
 -22   4   3        494.40        139.93       159.15 o                         
 -20   4   3       1279.64        820.28       169.27 o                         
 -18   4   3         58.58        -94.47       116.07 o                         
 -16   4   3        502.50        592.18       137.18 o                         
 -14   4   3        776.30        714.76       104.76 o                         
 -12   4   3         90.48        119.40        62.65 o                         
 -10   4   3         98.91        285.63        65.94 o                         
  -8   4   3        543.65        448.94        67.07 o                         
  -6   4   3       1528.04       1944.75        96.49 o                         
  -4   4   3       1283.83       1754.26        96.96 o                         
  -2   4   3       3401.12       3937.42       160.19 o                         
   0   4   3       6624.31       6871.28       172.61 o                         
   2   4   3       1787.67       2008.52        89.35 o                         
   4   4   3       2513.97       3224.63       117.04 o                         
   6   4   3      16285.92      16023.96       214.25 o                         
   8   4   3       1034.33       1255.88        92.99 o                         
  10   4   3       5100.53       5349.80       163.45 o                         
  12   4   3       8436.08       8548.95       208.85 o                         
  14   4   3        207.71        135.44        77.73 o                         
  16   4   3        769.00        967.56       133.63 o                         
  18   4   3       1700.99       1707.31       220.99 o                         
  20   4   3        119.78        202.80       154.33 o                         
  22   4   3        939.16        783.47       241.03 o                         
  24   4   3       1796.99       1951.55       317.94 o                         
  26   4   3          2.72       -136.45       270.27 o                         
 -25   5   3       1390.80        962.68       213.52 o                         
 -23   5   3       3486.84       3388.22       281.16 o                         
 -21   5   3        334.74        352.64       163.26 o                         
 -19   5   3       1579.96       1417.18       193.25 o                         
 -17   5   3      23093.76      24042.54       466.34 o                         
 -15   5   3      19568.11      20204.79       373.38 o                         
 -13   5   3       8749.04       8795.04       198.47 o                         
 -11   5   3      15372.54      15895.83       245.56 o                         
  -9   5   3        762.85        833.79        83.22 o                         
  -7   5   3       1971.73       1701.88        98.36 o                         
  -5   5   3      51964.82      50055.75       343.85 o                         
  -3   5   3      18686.72      18352.60       283.94 o                         
  -1   5   3      29042.80      28411.88       342.90 o                         
   1   5   3      13334.32      12916.22       192.15 o                         
   3   5   3      11379.17      12470.40       180.86 o                         
   5   5   3      14469.00      14222.53       206.91 o                         
   7   5   3      25721.45      23353.71       276.24 o                         
   9   5   3      16710.44      16406.44       248.73 o                         
  11   5   3      15156.97      14334.56       247.22 o                         
  13   5   3        476.45        556.65       108.64 o                         
  15   5   3       4099.82       4407.70       199.22 o                         
  17   5   3       2194.83       2299.97       179.51 o                         
  19   5   3       3304.36       3699.62       279.05 o                         
  21   5   3      11209.40      11688.87       548.76 o                         
  23   5   3       4876.37       4667.54       409.42 o                         
  25   5   3       1342.25        768.18       336.01 o                         
 -26   6   3        160.16       -118.59       293.73 o                         
 -24   6   3        406.24        439.23       187.01 o                         
 -22   6   3         91.09        386.08       166.10 o                         
 -20   6   3        832.82        479.03       160.48 o                         
 -18   6   3        458.16        278.21       168.43 o                         
 -16   6   3         17.63          0.19        99.98 o                         
 -14   6   3         94.65         77.01        91.13 o                         
 -12   6   3        102.94         66.24        75.83 o                         
 -10   6   3        546.22        465.54        87.06 o                         
  -8   6   3         27.84         -5.74        54.86 o                         
  -6   6   3       2113.87       2448.19       110.60 o                         
  -4   6   3         28.27        -48.07        73.55 o                         
  -2   6   3         69.64        147.36        77.76 o                         
   0   6   3        212.79        154.23        56.40 o                         
   2   6   3      10923.16      11546.87       203.17 o                         
   4   6   3       6015.33       6504.28       149.21 o                         
   6   6   3       6410.63       6709.99       162.46 o                         
   8   6   3       3115.51       3234.43       147.33 o                         
  10   6   3        250.46        255.26        79.53 o                         
  12   6   3       1716.75       2007.35       138.25 o                         
  14   6   3        631.52        694.64       107.39 o                         
  16   6   3       2846.47       2587.31       168.95 o                         
  18   6   3         46.25         72.47       114.09 o                         
  20   6   3         42.97        -52.97       153.53 o                         
  22   6   3        106.31        -81.33       183.23 o                         
  24   6   3        576.64        272.48       236.80 o                         
  26   6   3         91.71        342.74       266.28 o                         
 -25   7   3        891.55       1004.67       282.42 o                         
 -23   7   3       2363.51       2023.06       274.61 o                         
 -21   7   3        226.40         -2.03       253.36 o                         
 -19   7   3       5064.16       5680.97       316.26 o                         
 -17   7   3      15425.42      16850.24       411.86 o                         
 -15   7   3      11531.51      11155.61       289.07 o                         
 -13   7   3       4603.49       4808.04       208.43 o                         
 -11   7   3       3779.93       4368.45       174.38 o                         
  -9   7   3       1953.33       1954.80       120.63 o                         
  -7   7   3      11630.41      11255.40       195.98 o                         
  -5   7   3      17947.55      18444.04       258.36 o                         
  -3   7   3      15328.77      14682.97       286.29 o                         
  -1   7   3      11202.14      10573.63       186.70 o                         
   1   7   3       2607.62       2400.73       125.60 o                         
   3   7   3      16171.89      15212.91       209.77 o                         
   5   7   3      20104.77      20354.23       339.79 o                         
   7   7   3      18273.77      17225.67       262.19 o                         
   9   7   3      12877.34      12724.83       243.15 o                         
  11   7   3      10927.72      10443.69       235.92 o                         
  13   7   3        256.29        286.32        99.93 o                         
  15   7   3       1792.94       1974.75       156.71 o                         
  17   7   3       3414.58       3644.88       205.40 o                         
  19   7   3       4603.71       4802.69       291.08 o                         
  21   7   3       5967.11       6264.80       507.38 o                         
  23   7   3       5184.51       5302.90       441.08 o                         
  25   7   3       1054.95        918.72       277.64 o                         
 -24   8   3         98.49       -161.58       225.91 o                         
 -22   8   3        254.01        148.44       185.03 o                         
 -20   8   3         12.65         56.97       168.84 o                         
 -18   8   3       1460.43       1201.37       207.41 o                         
 -16   8   3         22.47       -118.75       118.75 o                         
 -14   8   3       1115.25       1371.81       149.41 o                         
 -12   8   3         48.48        -14.45        82.21 o                         
 -10   8   3       3164.07       3329.07       167.82 o                         
  -8   8   3        795.25        904.66        93.90 o                         
  -6   8   3       9170.59       8991.29       205.17 o                         
  -4   8   3        259.94         64.04        66.23 o                         
  -2   8   3       2924.11       2912.49       139.83 o                         
   0   8   3       5062.58       5059.60       167.68 o                         
   2   8   3        214.98        120.10        73.45 o                         
   4   8   3       2601.90       2733.86       126.44 o                         
   6   8   3       1158.67       1332.14       107.51 o                         
   8   8   3         23.23        -49.14        68.49 o                         
  10   8   3        676.04        750.69       105.81 o                         
  12   8   3       2959.71       2981.09       172.14 o                         
  14   8   3        779.95        948.92       135.02 o                         
  16   8   3        266.95        396.48       114.74 o                         
  18   8   3        292.90        394.55       150.03 o                         
  20   8   3        180.54        101.37       170.85 o                         
  22   8   3         60.92        142.44       204.04 o                         
  24   8   3        681.65         97.44       311.68 o                         
 -23   9   3       4667.02       4795.62       424.55 o                         
 -21   9   3       3244.22       3714.88       380.76 o                         
 -19   9   3        864.26       1152.60       257.75 o                         
 -17   9   3       1427.51       1282.45       203.67 o                         
 -15   9   3       2518.75       2970.10       252.05 o                         
 -13   9   3       6721.05       7453.00       297.80 o                         
 -11   9   3      19188.54      19214.73       399.06 o                         
  -9   9   3      13446.02      13134.13       367.49 o                         
  -7   9   3       5252.45       5153.19       247.25 o                         
  -5   9   3       3545.85       3853.90       217.06 o                         
  -3   9   3       2445.83       2681.61       184.92 o                         
  -1   9   3       5634.76       5787.67       180.46 o                         
   1   9   3       8962.37       8455.18       207.03 o                         
   3   9   3      10471.37      10303.55       233.23 o                         
   5   9   3      16417.84      15502.59       251.93 o                         
   7   9   3      10419.57      10453.31       226.90 o                         
   9   9   3       4605.41       4557.82       197.06 o                         
  11   9   3       3322.04       3139.26       178.75 o                         
  13   9   3       3821.14       4454.46       219.36 o                         
  15   9   3       5526.70       6222.13       318.79 o                         
  17   9   3       6214.24       6734.91       280.51 o                         
  19   9   3       3097.24       3242.56       261.14 o                         
  21   9   3       1395.13       1468.98       274.35 o                         
  23   9   3        466.31        438.69       393.36 o                         
 -22  10   3       1386.58       1112.78       291.45 o                         
 -20  10   3          4.93       -118.89       212.97 o                         
 -18  10   3       1819.60       2018.43       292.24 o                         
 -16  10   3       1311.62       1312.38       213.58 o                         
 -14  10   3        415.25        399.22       164.55 o                         
 -12  10   3         83.13        -84.10       126.73 o                         
 -10  10   3       1195.84       1492.83       171.88 o                         
  -8  10   3        608.04        897.66       149.81 o                         
  -6  10   3        235.48        342.39       119.35 o                         
  -4  10   3        100.03        -87.81       121.14 o                         
  -2  10   3       1241.27       1482.30       156.28 o                         
   0  10   3        546.01        617.74       126.14 o                         
   2  10   3        476.17        333.26       148.60 o                         
   4  10   3          8.53         55.04        80.60 o                         
   6  10   3       1343.43       1431.28       140.22 o                         
   8  10   3       1097.96       1221.83       135.15 o                         
  10  10   3         76.87        -20.19        99.65 o                         
  12  10   3          4.56         68.48       100.49 o                         
  14  10   3        879.72        886.92       150.71 o                         
  16  10   3        124.57         51.68       115.00 o                         
  18  10   3         80.16        140.88       155.32 o                         
  20  10   3         10.64        -92.79       156.41 o                         
  22  10   3          5.73       -140.15       180.69 o                         
 -21  11   3       4838.70       5251.92       456.71 o                         
 -19  11   3       5975.37       5675.47       542.62 o                         
 -17  11   3       2746.75       2833.40       279.55 o                         
 -15  11   3        107.34         29.25       153.40 o                         
 -13  11   3        891.21       1065.15       179.31 o                         
 -11  11   3       3658.57       3646.19       247.17 o                         
  -9  11   3       9724.35      10307.19       329.40 o                         
  -7  11   3       8742.43       8737.25       313.40 o                         
  -5  11   3       1971.62       2163.59       206.54 o                         
  -3  11   3        541.32        556.67       132.51 o                         
  -1  11   3      17273.04      16692.09       371.95 o                         
   1  11   3      15752.60      15606.59       358.90 o                         
   3  11   3      15490.09      16078.59       363.72 o                         
   5  11   3       3240.67       3073.53       186.10 o                         
   7  11   3        312.36        470.44       111.25 o                         
   9  11   3        272.63        258.96       112.45 o                         
  11  11   3       7108.26       6857.97       276.39 o                         
  13  11   3       7206.42       8164.15       311.06 o                         
  15  11   3       4872.31       5475.24       279.02 o                         
  17  11   3       3164.47       3222.19       255.78 o                         
  19  11   3       1719.84       2005.64       248.75 o                         
  21  11   3       1323.12       1083.76       258.53 o                         
 -20  12   3        132.06       -193.00       232.65 o                         
 -18  12   3        185.09        310.72       224.25 o                         
 -16  12   3        167.31         36.36       159.79 o                         
 -14  12   3         11.02         52.96       158.91 o                         
 -12  12   3        100.46        -41.40       125.30 o                         
 -10  12   3         99.37        -49.04       126.85 o                         
  -8  12   3        734.87        633.62       149.55 o                         
  -6  12   3         58.32       -107.39       107.39 o                         
  -4  12   3        637.36        984.87       171.74 o                         
  -2  12   3          0.03       -109.11       109.11 o                         
   0  12   3        141.49        167.74       152.71 o                         
   2  12   3        137.66        112.21       117.26 o                         
   4  12   3        540.08        788.69       142.77 o                         
   6  12   3         49.04         16.59       113.49 o                         
   8  12   3        238.85        168.74       107.19 o                         
  10  12   3         34.86        -74.93       105.20 o                         
  12  12   3         94.08        -82.07       113.84 o                         
  14  12   3        319.36        126.65       123.64 o                         
  16  12   3         18.43       -124.04       124.04 o                         
  18  12   3        119.84         21.14       198.88 o                         
  20  12   3         21.79        -71.50       465.62 o                         
 -17  13   3        229.60        234.97       198.79 o                         
 -15  13   3        382.30        578.19       199.85 o                         
 -13  13   3       3118.43       3550.38       422.42 o                         
 -11  13   3       6807.66       7272.97       353.72 o                         
  -9  13   3      11384.74      11880.93       377.59 o                         
  -7  13   3       4634.27       5203.93       331.96 o                         
  -5  13   3        724.35        843.28       182.72 o                         
  -3  13   3        328.37        192.84       147.16 o                         
  -1  13   3       9454.17       9837.95       334.40 o                         
   1  13   3       6803.20       7030.13       348.53 o                         
   3  13   3       6907.98       7091.33       371.42 o                         
   5  13   3       3005.61       3324.40       269.04 o                         
   7  13   3        310.82        235.22       147.35 o                         
   9  13   3        790.91        871.80       187.45 o                         
  11  13   3       6582.60       6204.16       374.62 o                         
  13  13   3       4536.04       4190.74       312.49 o                         
  15  13   3       5332.43       5099.04       355.06 o                         
  17  13   3       3373.70       3018.25       340.52 o                         
 -16  14   3         78.60        406.92       246.49 o                         
 -14  14   3        544.01        659.20       230.41 o                         
 -12  14   3        128.51         17.43       153.55 o                         
 -10  14   3          6.16       -140.70       140.70 o                         
  -8  14   3         68.22       -139.51       139.51 o                         
  -6  14   3        404.16        557.93       173.70 o                         
  -4  14   3        248.29        -28.92       135.50 o                         
  -2  14   3       1173.20        974.67       192.00 o                         
   0  14   3        624.07        544.49       173.19 o                         
   2  14   3         24.30        -45.07       141.31 o                         
   4  14   3        534.10        442.01       165.90 o                         
   6  14   3        592.12        339.92       158.43 o                         
   8  14   3        490.24        411.33       169.04 o                         
  10  14   3        638.06        329.21       169.97 o                         
  12  14   3       1488.46       1036.94       308.68 o                         
  14  14   3         95.59        300.67       213.21 o                         
  16  14   3        516.85        625.78       242.06 o                         
 -13  15   3       2030.31       2170.93       336.22 o                         
 -11  15   3       1381.93        885.74       268.42 o                         
  -9  15   3       2962.07       2409.54       347.48 o                         
  -7  15   3       2870.44       2852.52       342.74 o                         
  -5  15   3       2487.23       2563.27       343.10 o                         
  -3  15   3       5002.45       5130.90       406.85 o                         
  -1  15   3       3855.73       3585.67       477.88 o                         
   1  15   3       1637.92       1716.02       244.75 o                         
   3  15   3       1975.58       1974.70       243.47 o                         
   5  15   3       1216.54       1309.42       221.31 o                         
   7  15   3       1669.62       1502.15       226.64 o                         
   9  15   3       3365.40       3200.32       336.53 o                         
  11  15   3       2810.40       2458.95       384.86 o                         
  13  15   3       1757.98       1279.63       252.26 o                         
 -10  16   3         98.67        221.21       171.77 o                         
  -8  16   3         22.84         50.70       159.97 o                         
  -6  16   3         95.57         70.46       183.81 o                         
  -4  16   3        237.55        130.89       153.49 o                         
  -2  16   3        131.10        -26.89       202.67 o                         
   0  16   3        523.97        738.47       198.76 o                         
   2  16   3          5.22       -170.27       201.22 o                         
   4  16   3         31.50       -164.94       164.94 o                         
   6  16   3        245.73        289.28       195.30 o                         
   8  16   3        147.29        380.03       215.77 o                         
  10  16   3          8.23       -156.24       170.31 o                         
  -5  17   3       4321.09       3141.90       397.92 o                         
  -3  17   3       1958.64       1634.65       271.99 o                         
  -1  17   3       1290.42        977.04       252.63 o                         
   1  17   3        207.03        -25.92       192.16 o                         
   3  17   3        578.93        367.35       226.27 o                         
   5  17   3       1719.30       1447.25       378.33 o                         
 -26   0   4       1145.99        618.16       274.40 o                         
 -24   0   4       4307.02       4391.82       445.84 o                         
 -22   0   4       5636.47       5484.10       468.84 o                         
 -20   0   4       7877.60       8146.31       515.50 o                         
 -18   0   4      11235.73      11667.96       663.76 o                         
 -16   0   4        355.48        324.87       174.31 o                         
 -14   0   4       2102.15       1972.02       291.84 o                         
 -12   0   4      15366.14      14874.14       438.57 o                         
 -10   0   4      34583.48      31852.86       371.69 o                         
  -8   0   4      21968.29      21057.07       319.40 o                         
  -6   0   4      88467.41      85958.59       767.77 o                         
  -4   0   4      12550.68      13112.79       252.91 o                         
  -2   0   4      39578.31      38195.24       648.58 o                         
   0   0   4      14368.48      13685.39       238.34 o                         
   2   0   4      44059.99      42996.93       398.23 o                         
   4   0   4      21302.63      19748.56       378.85 o                         
   6   0   4      52795.20      53273.80       662.16 o                         
   8   0   4       2290.72       2335.91       207.05 o                         
  10   0   4       5346.71       5181.59       400.38 o                         
  12   0   4       9598.22       9318.92       573.09 o                         
  14   0   4      10958.32      10321.52       277.04 o                         
  16   0   4       7820.00       7909.80       490.41 o                         
  18   0   4       5580.31       5539.78       389.74 o                         
  20   0   4       3977.55       3749.99       401.34 o                         
  22   0   4         32.30         89.83       292.66 o                         
  24   0   4       7289.26       7266.56       691.02 o                         
  26   0   4       4606.44       3584.69       550.77 o                         
 -27   1   4         82.38         84.51       175.34 o                         
 -25   1   4        135.45         17.06       161.83 o                         
 -23   1   4        226.57        151.75       185.13 o                         
 -21   1   4          4.39       -127.84       127.84 o                         
 -19   1   4       1009.28        705.59       160.74 o                         
 -17   1   4        141.37         19.49       116.09 o                         
 -15   1   4        436.32        200.96       115.08 o                         
 -13   1   4       1169.39       1107.18       132.47 o                         
 -11   1   4        222.17        272.53        66.12 o                         
  -9   1   4        167.71        206.56        52.38 o                         
  -7   1   4       1863.51       2162.45        99.08 o                         
  -5   1   4        285.39        178.19        59.54 o                         
  -3   1   4      18133.45      19339.26       237.03 o                         
  -1   1   4        925.95       1020.20        74.58 o                         
   1   1   4        897.01       1140.83        73.97 o                         
   3   1   4        203.92        137.49        49.90 o                         
   5   1   4          0.14          7.82        53.01 o                         
   7   1   4      11207.12      11654.07       237.29 o                         
   9   1   4          0.85         14.63        59.50 o                         
  11   1   4        274.04        414.21        81.62 o                         
  13   1   4        348.55        490.56        72.85 o                         
  15   1   4       1623.80       1562.26       139.60 o                         
  17   1   4          6.43        -99.10       110.97 o                         
  19   1   4        272.77        175.91       128.87 o                         
  21   1   4         62.84        -56.03       183.05 o                         
  23   1   4         24.20         26.06       194.13 o                         
  25   1   4          5.40        153.30       230.05 o                         
  27   1   4        132.44       -147.28       222.56 o                         
 -26   2   4       1832.56       1720.45       265.22 o                         
 -24   2   4       2210.16       1804.69       227.69 o                         
 -22   2   4       3714.95       3672.11       283.57 o                         
 -20   2   4       4667.08       4624.33       290.81 o                         
 -18   2   4       1455.27       1208.92       175.23 o                         
 -16   2   4       2475.47       2499.64       197.78 o                         
 -14   2   4      13855.53      13914.13       323.65 o                         
 -12   2   4      15458.59      14991.69       256.45 o                         
 -10   2   4      42647.59      41953.60       335.17 o                         
  -8   2   4      20043.14      18446.84       222.36 o                         
  -6   2   4       7279.55       7073.08       144.11 o                         
  -4   2   4       6894.03       5811.21       146.32 o                         
  -2   2   4      19049.42      19643.42       202.44 o                         
   0   2   4       9381.54       8631.00       140.03 o                         
   2   2   4      21675.47      20758.16       207.05 o                         
   4   2   4      22860.54      21886.60       212.46 o                         
   6   2   4      29595.23      28772.87       363.07 o                         
   8   2   4       2785.70       2629.04       100.26 o                         
  10   2   4       7642.44       7443.43       222.54 o                         
  12   2   4      19833.36      19469.37       267.69 o                         
  14   2   4      15198.93      15371.42       296.64 o                         
  16   2   4      19462.96      19684.72       402.67 o                         
  18   2   4       4321.38       5361.91       273.69 o                         
  20   2   4          7.91       -124.39       124.39 o                         
  22   2   4        174.95         20.18       315.31 o                         
  24   2   4       3186.09       3830.77       385.04 o                         
  26   2   4       4526.82       3955.59       588.67 o                         
 -27   3   4          4.72         94.28       182.75 o                         
 -25   3   4        631.82        311.23       189.68 o                         
 -23   3   4       1702.77       1936.25       233.29 o                         
 -21   3   4        325.53        454.09       165.63 o                         
 -19   3   4       3156.54       3444.56       250.74 o                         
 -17   3   4       5332.20       5321.84       278.01 o                         
 -15   3   4        252.56        310.76       115.94 o                         
 -13   3   4       2203.81       2346.14       141.91 o                         
 -11   3   4        278.59        176.24        57.48 o                         
  -9   3   4        513.68        614.52        74.03 o                         
  -7   3   4         53.89        -16.51        51.73 o                         
  -5   3   4      15359.95      15330.30       195.27 o                         
  -3   3   4       1155.87       1442.78        77.27 o                         
  -1   3   4       6194.91       6300.03       117.25 o                         
   1   3   4       2112.81       2062.40        90.60 o                         
   3   3   4       1295.02       1467.01        86.06 o                         
   5   3   4       1718.85       1948.46        97.25 o                         
   7   3   4       3098.25       3154.89       131.39 o                         
   9   3   4       4952.00       5617.76       143.68 o                         
  11   3   4       2083.91       2199.38       132.22 o                         
  13   3   4       2280.85       2374.12       131.26 o                         
  15   3   4       2088.62       1959.30       151.87 o                         
  17   3   4         29.36         82.01       119.41 o                         
  19   3   4        260.03        224.29       131.72 o                         
  21   3   4        316.44        164.57       274.59 o                         
  23   3   4       2660.38       3056.75       343.70 o                         
  25   3   4        970.39        930.77       274.21 o                         
  27   3   4         92.95         71.59       243.25 o                         
 -26   4   4       2167.60       2410.88       268.37 o                         
 -24   4   4       3040.61       2711.04       261.92 o                         
 -22   4   4       1707.72       1506.30       215.80 o                         
 -20   4   4        851.79        600.69       190.20 o                         
 -18   4   4       7365.63       7404.17       331.95 o                         
 -16   4   4      13515.73      14300.21       359.03 o                         
 -14   4   4      11988.67      11730.67       277.32 o                         
 -12   4   4       9622.93       9615.41       192.91 o                         
 -10   4   4       6206.05       5963.10       157.64 o                         
  -8   4   4       1358.00       1191.39        89.06 o                         
  -6   4   4      13466.62      12239.61       183.31 o                         
  -4   4   4      43975.32      43678.15       372.75 o                         
  -2   4   4      39442.55      40284.32       343.70 o                         
   0   4   4      10537.63       9974.05       176.24 o                         
   2   4   4      11203.13      10668.97       162.34 o                         
   4   4   4       5618.04       5320.77       134.66 o                         
   6   4   4       4041.56       4073.85       136.22 o                         
   8   4   4      30327.83      28865.20       304.30 o                         
  10   4   4      17954.76      17467.88       252.85 o                         
  12   4   4       9129.27       8848.37       200.11 o                         
  14   4   4       3925.95       4197.82       200.72 o                         
  16   4   4       3508.25       3619.45       205.11 o                         
  18   4   4       3044.77       3582.37       241.51 o                         
  20   4   4       7700.80       7737.36       380.75 o                         
  22   4   4       5954.59       5242.89       415.92 o                         
  24   4   4       4380.40       4086.87       391.58 o                         
  26   4   4        455.48         11.06       228.26 o                         
 -25   5   4         92.23       -165.62       165.62 o                         
 -23   5   4        471.79        440.90       179.28 o                         
 -21   5   4        293.43          5.89       150.59 o                         
 -19   5   4       5248.19       5211.17       331.61 o                         
 -17   5   4       1228.67       1213.57       172.90 o                         
 -15   5   4       1441.35       1316.80       135.72 o                         
 -13   5   4       1375.82       1329.91       129.03 o                         
 -11   5   4        191.07        115.58        69.34 o                         
  -9   5   4         10.98         61.58        67.67 o                         
  -7   5   4       3748.09       3960.99       128.55 o                         
  -5   5   4        528.86        648.05        83.37 o                         
  -3   5   4        111.99        165.87        62.16 o                         
  -1   5   4       2044.35       2126.17       137.43 o                         
   1   5   4        879.77       1056.54        86.44 o                         
   3   5   4        280.17        333.34        65.43 o                         
   5   5   4      10032.50      10609.54       188.63 o                         
   7   5   4       4248.50       4676.14       152.96 o                         
   9   5   4       7499.42       8104.78       221.50 o                         
  11   5   4          1.18         61.49        65.71 o                         
  13   5   4         76.16        180.90        81.89 o                         
  15   5   4       2091.87       2142.76       165.25 o                         
  17   5   4       2840.52       2764.94       216.83 o                         
  19   5   4        912.04        848.78       187.31 o                         
  21   5   4        633.12        514.79       183.72 o                         
  23   5   4         10.52       -126.27       193.44 o                         
  25   5   4         32.15       -194.91       211.13 o                         
 -24   6   4       1952.86       2116.19       286.89 o                         
 -22   6   4       2242.92       2864.04       363.30 o                         
 -20   6   4       1991.57       2259.22       234.17 o                         
 -18   6   4       8214.44       8025.07       334.75 o                         
 -16   6   4       9619.22       9605.33       317.71 o                         
 -14   6   4      11862.07      12430.12       286.73 o                         
 -12   6   4       6717.99       7026.32       197.22 o                         
 -10   6   4       3315.91       3622.99       151.26 o                         
  -8   6   4          9.59        -38.05        55.82 o                         
  -6   6   4       6234.29       5751.42       174.24 o                         
  -4   6   4      27737.00      27349.77       383.82 o                         
  -2   6   4      61489.81      62093.90       568.55 o                         
   0   6   4      25551.41      24311.90       350.99 o                         
   2   6   4        194.91        249.41        53.61 o                         
   4   6   4       1120.23       1157.00        90.89 o                         
   6   6   4       9323.87       9212.56       237.20 o                         
   8   6   4      23709.75      22855.24       299.71 o                         
  10   6   4      30833.44      29470.64       356.31 o                         
  12   6   4       6149.90       6515.19       206.31 o                         
  14   6   4         95.15        173.56       103.70 o                         
  16   6   4       6192.68       6214.06       263.18 o                         
  18   6   4       3080.30       3317.40       242.83 o                         
  20   6   4       7026.66       7212.34       398.02 o                         
  22   6   4       5407.67       6371.69       450.02 o                         
  24   6   4       1776.32       1511.91       339.42 o                         
 -25   7   4         41.55        139.61       216.71 o                         
 -23   7   4         88.33       -135.36       187.77 o                         
 -21   7   4         84.16       -210.10       249.45 o                         
 -19   7   4         81.93         32.32       160.30 o                         
 -17   7   4        258.06        422.63       223.27 o                         
 -15   7   4          5.67         45.46       112.69 o                         
 -13   7   4          0.15         34.91        87.17 o                         
 -11   7   4         42.62        -14.25        69.83 o                         
  -9   7   4        165.38        213.07        68.77 o                         
  -7   7   4          0.08          3.72        53.67 o                         
  -5   7   4        173.26        176.53        91.25 o                         
  -3   7   4        977.63       1087.42       123.65 o                         
  -1   7   4        572.18        537.19       103.23 o                         
   1   7   4       4195.22       4438.03       146.77 o                         
   3   7   4        208.23        257.34        59.95 o                         
   5   7   4        311.60        340.34        70.07 o                         
   7   7   4        443.53        508.13        83.72 o                         
   9   7   4        437.36        401.35       108.58 o                         
  11   7   4         98.44         17.20        83.39 o                         
  13   7   4       1414.14       1619.12       207.49 o                         
  15   7   4         21.48         40.12        96.22 o                         
  17   7   4        618.85        588.09       171.55 o                         
  19   7   4        179.44         69.16       164.29 o                         
  21   7   4         44.56        121.71       176.23 o                         
  23   7   4         80.87        188.17       218.62 o                         
  25   7   4         50.26        265.42       298.54 o                         
 -24   8   4       2014.36       1972.26       327.98 o                         
 -22   8   4       4207.27       3469.28       469.35 o                         
 -20   8   4       1900.21       2070.86       306.45 o                         
 -18   8   4       4865.35       5726.11       414.79 o                         
 -16   8   4      10058.78      10670.50       417.01 o                         
 -14   8   4       7498.58       6939.39       289.83 o                         
 -12   8   4       2073.94       2218.92       168.10 o                         
 -10   8   4       2091.31       2489.58       163.10 o                         
  -8   8   4       1283.66       1410.45       150.03 o                         
  -6   8   4       4657.34       4867.67       236.20 o                         
  -4   8   4      17202.85      16462.60       368.20 o                         
  -2   8   4      15559.02      14958.30       322.32 o                         
   0   8   4      14994.87      14967.72       315.46 o                         
   2   8   4      23527.14      22379.47       310.46 o                         
   4   8   4      14304.17      14012.38       222.18 o                         
   6   8   4       1865.74       2124.91       129.53 o                         
   8   8   4       8690.57       8417.22       210.31 o                         
  10   8   4       4077.88       4750.59       199.88 o                         
  12   8   4       1818.81       1961.00       149.86 o                         
  14   8   4       4817.30       5587.45       239.37 o                         
  16   8   4       3489.06       3627.56       225.88 o                         
  18   8   4       1630.09       1406.14       193.34 o                         
  20   8   4       6762.50       7085.89       399.14 o                         
  22   8   4       6024.13       5733.73       440.91 o                         
  24   8   4       1444.41       1192.53       293.26 o                         
 -23   9   4         40.01       -204.85       204.85 o                         
 -21   9   4        536.70        281.69       218.87 o                         
 -19   9   4        832.23        895.50       243.84 o                         
 -17   9   4        249.45        -19.67       171.57 o                         
 -15   9   4       1038.44       1060.58       188.92 o                         
 -13   9   4       3505.87       3759.19       278.56 o                         
 -11   9   4       1084.77        924.80       148.40 o                         
  -9   9   4        219.91        144.30       115.41 o                         
  -7   9   4       4395.66       4286.34       237.84 o                         
  -5   9   4      10186.14      10208.41       289.86 o                         
  -3   9   4        902.03       1079.10       141.04 o                         
  -1   9   4       6559.90       6905.63       254.18 o                         
   1   9   4       8188.80       7962.49       208.29 o                         
   3   9   4         24.70         40.01        74.48 o                         
   5   9   4       6217.27       6539.25       220.25 o                         
   7   9   4       4169.55       4294.30       207.71 o                         
   9   9   4          1.26         16.71        82.17 o                         
  11   9   4       1595.18       1707.46       145.73 o                         
  13   9   4       2568.93       2858.94       182.55 o                         
  15   9   4          0.45        -76.43        97.97 o                         
  17   9   4        962.79        887.75       173.45 o                         
  19   9   4        209.22         56.69       170.69 o                         
  21   9   4        462.89        314.91       192.78 o                         
  23   9   4         87.85          2.94       226.41 o                         
 -22  10   4       4742.40       4669.08       545.87 o                         
 -20  10   4       5616.75       6155.29       517.77 o                         
 -18  10   4       2244.64       2356.88       307.21 o                         
 -16  10   4         32.02        -57.96       151.14 o                         
 -14  10   4       1231.68       1373.76       204.42 o                         
 -12  10   4       4171.94       4311.27       263.53 o                         
 -10  10   4      10143.76       9925.48       323.75 o                         
  -8  10   4      19782.73      20089.63       420.62 o                         
  -6  10   4      16681.87      16420.41       377.96 o                         
  -4  10   4         37.72       -102.40       102.40 o                         
  -2  10   4         91.70        125.74       107.49 o                         
   0  10   4       5207.80       5408.21       262.50 o                         
   2  10   4       8605.67       9088.48       286.39 o                         
   4  10   4      17598.02      17286.69       411.96 o                         
   6  10   4      19643.58      19275.02       344.96 o                         
   8  10   4       1869.07       2164.54       167.27 o                         
  10  10   4        417.40        307.71       111.37 o                         
  12  10   4       3642.63       3582.22       214.56 o                         
  14  10   4       3828.37       3909.35       236.81 o                         
  16  10   4       6373.53       7139.29       395.09 o                         
  18  10   4       3487.90       3514.98       491.84 o                         
  20  10   4       2280.45       2249.95       292.02 o                         
  22  10   4        750.28        762.13       298.38 o                         
 -21  11   4          0.96       -234.12       234.12 o                         
 -19  11   4         36.67         -1.50       208.31 o                         
 -17  11   4         53.60        469.63       218.04 o                         
 -15  11   4        134.16        158.58       177.38 o                         
 -13  11   4          1.02        149.83       151.35 o                         
 -11  11   4        114.75        -19.87       160.95 o                         
  -9  11   4        155.40        158.05       126.06 o                         
  -7  11   4        411.30        446.99       132.87 o                         
  -5  11   4        929.00        819.11       156.90 o                         
  -3  11   4        206.67        237.87       121.52 o                         
  -1  11   4         39.38         81.28       115.96 o                         
   1  11   4        140.54        -29.23       108.33 o                         
   3  11   4        137.40        136.27       114.94 o                         
   5  11   4        242.61         10.17       113.31 o                         
   7  11   4        833.58        831.35       152.98 o                         
   9  11   4         70.42         62.85       114.47 o                         
  11  11   4         90.25         54.82       105.21 o                         
  13  11   4        160.91         52.59       111.63 o                         
  15  11   4          1.37         -8.33       118.47 o                         
  17  11   4          9.18        -75.43       147.44 o                         
  19  11   4          7.69       -183.78       183.78 o                         
 -18  12   4       3473.82       3480.12       385.06 o                         
 -16  12   4        389.53        347.29       184.91 o                         
 -14  12   4       1333.86        950.46       248.67 o                         
 -12  12   4       4069.81       4316.47       427.95 o                         
 -10  12   4       7964.28       8496.33       426.65 o                         
  -8  12   4      12587.48      12126.47       367.90 o                         
  -6  12   4      15120.43      15178.01       396.99 o                         
  -4  12   4        143.96         84.68       121.87 o                         
  -2  12   4        514.33        791.08       150.20 o                         
   0  12   4       3285.81       3332.48       233.09 o                         
   2  12   4       7149.81       7433.69       343.87 o                         
   4  12   4       7381.35       7920.08       401.52 o                         
   6  12   4       5075.18       5184.60       365.15 o                         
   8  12   4        989.00       1028.16       164.53 o                         
  10  12   4       3402.76       3468.42       247.03 o                         
  12  12   4       5087.64       5496.99       340.34 o                         
  14  12   4       6967.50       7463.74       324.94 o                         
  16  12   4       4050.68       4289.80       298.58 o                         
  18  12   4        589.78        415.66       284.68 o                         
 -17  13   4          0.99        340.39       228.86 o                         
 -15  13   4        325.02         46.23       276.26 o                         
 -13  13   4        226.84       -180.51       180.51 o                         
 -11  13   4        295.92         17.02       136.35 o                         
  -9  13   4        107.34         65.39       159.22 o                         
  -7  13   4        713.93        579.74       158.39 o                         
  -5  13   4        803.56        776.14       167.32 o                         
  -3  13   4         99.12        -34.65       130.83 o                         
  -1  13   4         42.00       -119.46       119.46 o                         
   1  13   4        528.93        438.95       138.08 o                         
   3  13   4        276.96        211.08       180.51 o                         
   5  13   4          7.16         52.34       125.33 o                         
   7  13   4        367.56        638.85       152.52 o                         
   9  13   4         40.86        -83.90       120.51 o                         
  11  13   4        325.04        450.78       157.29 o                         
  13  13   4        400.04        316.12       164.32 o                         
  15  13   4          2.14       -143.26       197.70 o                         
  17  13   4        635.47        758.32       300.17 o                         
 -14  14   4       1937.30       2120.83       281.94 o                         
 -12  14   4       1863.04       1925.55       284.22 o                         
 -10  14   4       2643.88       2343.30       334.38 o                         
  -8  14   4       5257.67       4903.24       341.46 o                         
  -6  14   4       7210.91       6721.89       382.41 o                         
  -4  14   4       2355.24       2043.79       283.52 o                         
  -2  14   4       1054.75        847.13       181.34 o                         
   0  14   4       1388.69       1391.66       210.40 o                         
   2  14   4       2781.17       2432.09       253.30 o                         
   4  14   4       4459.92       4385.68       318.09 o                         
   6  14   4       5159.31       5418.71       350.73 o                         
   8  14   4       2050.91       2367.63       271.74 o                         
  10  14   4       2579.53       3155.99       282.48 o                         
  12  14   4       3272.35       2784.73       278.31 o                         
  14  14   4       1910.29       1286.22       227.72 o                         
 -13  15   4        993.00       1018.73       254.70 o                         
 -11  15   4        575.23        620.51       202.66 o                         
  -9  15   4        121.65       -126.04       156.50 o                         
  -7  15   4       1328.66       1153.92       211.84 o                         
  -5  15   4       1468.21       1479.31       214.19 o                         
  -3  15   4          6.80        -25.83       138.63 o                         
  -1  15   4       1349.68       1240.46       213.73 o                         
   1  15   4       1103.53        972.91       210.78 o                         
   3  15   4          0.65       -136.30       136.30 o                         
   5  15   4        205.84         46.38       157.05 o                         
   7  15   4       1042.71        901.72       200.44 o                         
   9  15   4        168.65         21.83       160.04 o                         
  11  15   4        237.10        279.58       182.51 o                         
  -8  16   4        551.03        433.37       179.47 o                         
  -6  16   4       4912.85       4674.30       400.86 o                         
  -4  16   4       3725.53       3803.05       326.09 o                         
  -2  16   4       3731.65       3605.82       312.84 o                         
   0  16   4       2638.85       2823.34       292.71 o                         
   2  16   4        517.50        303.21       177.11 o                         
   4  16   4        973.69        993.84       212.18 o                         
   6  16   4       1590.68       1409.80       233.30 o                         
   8  16   4       2463.59       2125.44       390.59 o                         
  -1  17   4          1.77       -115.18       155.47 o                         
   1  17   4        108.23        -78.89       187.80 o                         
 -27   1   5        321.15        426.82       227.38 o                         
 -25   1   5        867.59        722.84       201.07 o                         
 -23   1   5       4330.91       4440.70       310.22 o                         
 -21   1   5       4686.12       4918.01       305.42 o                         
 -19   1   5       9820.62       9790.46       406.42 o                         
 -17   1   5       1301.10       1534.62       180.46 o                         
 -15   1   5       1508.55       1472.99       164.44 o                         
 -13   1   5      15111.70      14602.39       325.15 o                         
 -11   1   5      24337.92      23126.37       256.95 o                         
  -9   1   5      19297.15      18310.98       233.53 o                         
  -7   1   5      50985.65      49379.23       378.07 o                         
  -5   1   5        117.41        103.01        59.40 o                         
  -3   1   5         28.48         11.48        55.63 o                         
  -1   1   5      20893.29      20938.51       229.48 o                         
   1   1   5      14365.44      14236.22       188.88 o                         
   3   1   5      22075.20      21403.56       218.21 o                         
   5   1   5      58736.79      57416.73       676.53 o                         
   7   1   5      20511.03      20393.26       323.57 o                         
   9   1   5       3417.83       3289.71       182.26 o                         
  11   1   5       1103.24       1247.83       136.13 o                         
  13   1   5       5074.52       5268.31       249.95 o                         
  15   1   5      22906.64      22888.80       433.06 o                         
  17   1   5      13397.78      14538.65       376.48 o                         
  19   1   5       7583.84       7664.21       322.87 o                         
  21   1   5        622.58        603.08       185.47 o                         
  23   1   5        362.22        432.76       229.95 o                         
  25   1   5       1335.79       1054.17       390.20 o                         
 -26   2   5         23.66       -166.12       166.12 o                         
 -24   2   5       1053.35       1009.76       212.69 o                         
 -22   2   5       1595.88       1735.51       217.90 o                         
 -20   2   5        542.73        657.79       169.01 o                         
 -18   2   5       2930.85       2529.93       219.50 o                         
 -16   2   5       9257.08       9162.99       310.26 o                         
 -14   2   5         17.88         61.02       100.34 o                         
 -12   2   5       6695.24       6862.49       196.41 o                         
 -10   2   5       5382.35       5600.94       147.80 o                         
  -8   2   5       4078.68       4558.75       149.69 o                         
  -6   2   5      10150.37      10285.51       179.36 o                         
  -4   2   5      13920.86      15309.31       206.06 o                         
  -2   2   5        715.36        878.66        78.56 o                         
   0   2   5       4869.92       4683.44       125.17 o                         
   2   2   5        762.82        965.39        76.83 o                         
   4   2   5        572.35        659.00        67.21 o                         
   6   2   5        292.83        300.73        53.02 o                         
   8   2   5         22.12        109.12        63.41 o                         
  10   2   5        742.29       1129.85        99.79 o                         
  12   2   5        676.02        543.48        92.39 o                         
  14   2   5        563.90        529.15       142.58 o                         
  16   2   5         14.44        -64.90       115.67 o                         
  18   2   5        375.41        236.40       136.03 o                         
  20   2   5        346.35        414.98       173.93 o                         
  22   2   5       1531.46       1375.03       270.24 o                         
  24   2   5          2.85        -31.10       203.15 o                         
  26   2   5         60.17       -170.57       210.79 o                         
 -25   3   5       1797.29       1747.64       236.98 o                         
 -23   3   5       2768.02       3201.39       279.21 o                         
 -21   3   5       1550.91       1701.02       217.61 o                         
 -19   3   5       7824.92       7958.57       359.58 o                         
 -17   3   5      10837.17      11339.87       344.30 o                         
 -15   3   5       5790.66       5938.29       277.43 o                         
 -13   3   5       7435.04       7087.48       209.41 o                         
 -11   3   5       6934.87       6756.11       223.86 o                         
  -9   3   5       5093.57       4917.51       150.05 o                         
  -7   3   5       9684.88       9098.96       174.45 o                         
  -5   3   5      10847.68       9874.46       172.20 o                         
  -3   3   5      12569.96      12144.11       178.30 o                         
  -1   3   5      47570.01      49067.57       346.90 o                         
   1   3   5      40043.56      39966.93       318.09 o                         
   3   3   5      17117.48      16263.46       208.10 o                         
   5   3   5       2725.10       2327.09       107.18 o                         
   7   3   5       8048.84       7624.83       152.30 o                         
   9   3   5      12294.07      12234.55       232.78 o                         
  11   3   5      10797.46      10519.31       230.98 o                         
  13   3   5      11217.97      10872.91       308.86 o                         
  15   3   5       5375.53       5342.80       267.69 o                         
  17   3   5       1897.48       2012.05       196.76 o                         
  19   3   5       4754.91       4897.83       287.57 o                         
  21   3   5       4439.97       4897.97       339.81 o                         
  23   3   5       1270.80       1650.53       293.87 o                         
  25   3   5       2836.69       2569.23       390.27 o                         
 -26   4   5         75.66         79.03       202.83 o                         
 -24   4   5        116.71       -153.10       155.95 o                         
 -22   4   5       1620.36       1873.85       232.92 o                         
 -20   4   5          2.22       -136.17       136.17 o                         
 -18   4   5       1544.92       1397.67       183.93 o                         
 -16   4   5       2926.03       3121.20       227.71 o                         
 -14   4   5         24.20        103.35        83.28 o                         
 -12   4   5         84.12        -61.66        61.66 o                         
 -10   4   5        619.15        504.90        79.28 o                         
  -8   4   5        917.89        812.59        81.19 o                         
  -6   4   5        104.88        232.69        71.43 o                         
  -4   4   5       1113.15       1828.44       114.77 o                         
  -2   4   5       1845.17       2653.03       130.69 o                         
   0   4   5       3593.94       3741.91       113.57 o                         
   2   4   5       1139.85       1802.99        97.48 o                         
   4   4   5       2227.06       2526.90       120.13 o                         
   6   4   5       6542.46       6835.39       157.78 o                         
   8   4   5        899.76        958.88        99.55 o                         
  10   4   5        157.87        101.20        63.32 o                         
  12   4   5       5312.54       5256.63       174.58 o                         
  14   4   5       1419.43       1271.22       161.94 o                         
  16   4   5       1756.71       1768.82       188.37 o                         
  18   4   5       1716.39       1496.68       190.01 o                         
  20   4   5        523.72        366.53       176.27 o                         
  22   4   5        128.65        206.14       223.38 o                         
  24   4   5        186.86        455.47       317.84 o                         
  26   4   5         27.22        132.81       250.67 o                         
 -25   5   5       3483.97       3898.95       366.34 o                         
 -23   5   5       5229.32       5066.14       373.59 o                         
 -21   5   5        656.77        439.49       171.11 o                         
 -19   5   5       4746.79       4891.90       292.75 o                         
 -17   5   5       1952.74       1893.31       190.65 o                         
 -15   5   5       6290.93       6039.94       275.04 o                         
 -13   5   5       9613.54       9944.78       249.33 o                         
 -11   5   5      10763.06      10779.91       214.51 o                         
  -9   5   5       6409.90       6885.58       169.17 o                         
  -7   5   5      15462.22      15898.66       220.44 o                         
  -5   5   5       4093.95       4119.24       160.77 o                         
  -3   5   5      22663.99      21846.46       281.43 o                         
  -1   5   5      33507.26      29915.64       321.37 o                         
   1   5   5       1006.50        897.91        72.46 o                         
   3   5   5      14622.12      14328.49       208.96 o                         
   5   5   5       8389.72       8260.49       174.08 o                         
   7   5   5       8576.13       9038.38       189.23 o                         
   9   5   5      20470.70      20473.93       372.86 o                         
  11   5   5      25781.75      25985.19       336.84 o                         
  13   5   5         19.95        -41.40        92.96 o                         
  15   5   5       4511.19       4380.74       255.68 o                         
  17   5   5       1122.81        964.25       173.31 o                         
  19   5   5       3174.11       3090.64       243.51 o                         
  21   5   5       6981.13       7293.25       528.35 o                         
  23   5   5       8696.20       8342.25       522.58 o                         
  25   5   5       1115.41       1084.71       292.65 o                         
 -24   6   5         81.31         -0.92       191.46 o                         
 -22   6   5        274.95         88.72       188.58 o                         
 -20   6   5        465.54       -156.93       156.93 o                         
 -18   6   5         69.12         18.07       150.67 o                         
 -16   6   5       1640.22       1778.74       227.51 o                         
 -14   6   5          0.39        -35.75        89.79 o                         
 -12   6   5         18.83         86.81        77.65 o                         
 -10   6   5        383.81        365.66        78.65 o                         
  -8   6   5        265.57        172.52        62.37 o                         
  -6   6   5        659.63        780.57        92.99 o                         
  -4   6   5        334.45        298.69        69.86 o                         
  -2   6   5         46.19        134.82        84.10 o                         
   0   6   5        354.48        407.53        99.10 o                         
   2   6   5        321.95        311.08        61.30 o                         
   4   6   5       1029.24       1173.47        93.49 o                         
   6   6   5        504.60        607.08        84.17 o                         
   8   6   5       2390.53       2372.51       135.81 o                         
  10   6   5        994.26       1070.32       119.18 o                         
  12   6   5        351.02        396.31       105.74 o                         
  14   6   5          7.77        -96.63        96.63 o                         
  16   6   5         91.83        -73.92       119.15 o                         
  18   6   5        357.99        291.75       145.34 o                         
  20   6   5        180.66       -155.67       155.67 o                         
  22   6   5         12.22         42.81       205.37 o                         
  24   6   5         50.27       -221.12       221.12 o                         
 -23   7   5       3930.36       3284.48       407.17 o                         
 -21   7   5        256.41        141.86       176.22 o                         
 -19   7   5       3510.13       3264.82       297.30 o                         
 -17   7   5       5740.17       5801.72       350.78 o                         
 -15   7   5       8255.23       7834.94       305.26 o                         
 -13   7   5       6310.62       6373.54       268.65 o                         
 -11   7   5       5578.93       6165.56       221.16 o                         
  -9   7   5        489.37        395.40       123.97 o                         
  -7   7   5       6076.16       6055.91       196.83 o                         
  -5   7   5      12071.73      11645.03       288.95 o                         
  -3   7   5      28180.48      27521.79       419.17 o                         
  -1   7   5      32192.07      32241.72       445.49 o                         
   1   7   5       3804.17       4408.59       216.97 o                         
   3   7   5       7279.50       7087.07       159.91 o                         
   5   7   5        615.01        456.85        79.77 o                         
   7   7   5       2315.27       2411.28       138.66 o                         
   9   7   5      13921.38      13853.63       260.53 o                         
  11   7   5      20822.69      21556.06       335.51 o                         
  13   7   5       2282.82       2574.53       183.50 o                         
  15   7   5       6668.10       6635.13       329.53 o                         
  17   7   5        493.19        223.22       135.87 o                         
  19   7   5       2498.67       2060.97       227.96 o                         
  21   7   5       4274.09       4288.48       336.81 o                         
  23   7   5       5866.25       5905.63       458.13 o                         
 -22   8   5       1003.04        720.44       254.07 o                         
 -20   8   5       1034.86       1229.25       266.27 o                         
 -18   8   5       1210.98        905.17       310.95 o                         
 -16   8   5        212.25        223.32       212.25 o                         
 -14   8   5        218.79        194.93       147.12 o                         
 -12   8   5       1398.58       1555.70       168.58 o                         
 -10   8   5       2405.27       2742.82       198.49 o                         
  -8   8   5         58.88         29.22        99.97 o                         
  -6   8   5       2675.45       2954.92       214.91 o                         
  -4   8   5       5462.70       5655.39       254.66 o                         
  -2   8   5         45.65        361.82       107.16 o                         
   0   8   5       5168.42       5887.50       259.35 o                         
   2   8   5       1508.35       1530.86       112.05 o                         
   4   8   5        734.68        747.05       102.14 o                         
   6   8   5       3493.11       3699.12       159.62 o                         
   8   8   5       5643.84       5241.91       194.06 o                         
  10   8   5        101.96        259.57        94.11 o                         
  12   8   5       5520.26       5617.40       223.96 o                         
  14   8   5         94.20        189.66       118.20 o                         
  16   8   5         29.48         -5.91       128.60 o                         
  18   8   5        658.01        626.64       167.92 o                         
  20   8   5        490.05        540.51       198.42 o                         
  22   8   5         90.42          8.32       209.16 o                         
 -21   9   5       2062.18       1675.96       303.55 o                         
 -19   9   5       2957.14       3134.30       365.14 o                         
 -17   9   5       1807.32       2206.35       321.04 o                         
 -15   9   5       2175.36       2005.22       244.86 o                         
 -13   9   5       2680.68       3097.64       262.98 o                         
 -11   9   5       7144.43       7204.44       305.55 o                         
  -9   9   5      13056.86      13410.07       353.25 o                         
  -7   9   5      11813.27      12563.94       336.62 o                         
  -5   9   5       8088.21       7984.28       277.85 o                         
  -3   9   5       3555.55       3635.88       221.64 o                         
  -1   9   5       1678.67       1983.10       174.35 o                         
   1   9   5       5414.85       5706.66       263.63 o                         
   3   9   5      10284.79      10202.45       301.45 o                         
   5   9   5       8111.95       8128.97       237.29 o                         
   7   9   5       6764.89       6625.15       233.27 o                         
   9   9   5       4634.39       4819.20       227.29 o                         
  11   9   5       5988.49       5895.76       260.30 o                         
  13   9   5       3265.60       3463.22       201.06 o                         
  15   9   5       3510.43       3590.90       232.30 o                         
  17   9   5       4606.27       4718.79       300.52 o                         
  19   9   5       2514.61       2460.36       335.45 o                         
  21   9   5       2469.62       2415.19       285.48 o                         
 -20  10   5         18.98       -167.25       214.77 o                         
 -18  10   5         97.50         28.27       205.70 o                         
 -16  10   5        559.00        479.19       348.07 o                         
 -14  10   5        372.65        122.13       157.12 o                         
 -12  10   5         20.12        -81.16       116.21 o                         
 -10  10   5         57.69        127.64       123.54 o                         
  -8  10   5         62.32        162.86       118.14 o                         
  -6  10   5        371.10        393.54       133.49 o                         
  -4  10   5        522.61        939.55       151.87 o                         
  -2  10   5       3176.87       3235.08       221.43 o                         
   0  10   5       4603.02       4856.54       257.84 o                         
   2  10   5       1516.39       1727.79       175.28 o                         
   4  10   5       6851.04       6988.91       292.59 o                         
   6  10   5       3627.84       3783.55       234.84 o                         
   8  10   5       1050.84        857.14       148.83 o                         
  10  10   5       1617.81       1613.64       158.51 o                         
  12  10   5       4019.30       3797.60       226.55 o                         
  14  10   5        394.27        461.38       158.81 o                         
  16  10   5        159.28        -54.78       149.92 o                         
  18  10   5         60.68        -25.95       166.16 o                         
  20  10   5        115.04        340.18       219.17 o                         
 -19  11   5       4599.72       4981.86       441.75 o                         
 -17  11   5       2740.48       2390.19       375.50 o                         
 -15  11   5       2600.21       2373.30       323.87 o                         
 -13  11   5       3801.02       3629.97       298.54 o                         
 -11  11   5       2351.49       2634.09       227.21 o                         
  -9  11   5        741.55        740.30       157.15 o                         
  -7  11   5       8025.24       9289.81       356.30 o                         
  -5  11   5       2804.30       3282.92       239.08 o                         
  -3  11   5       3867.66       4113.95       256.43 o                         
  -1  11   5       7544.33       7437.06       316.04 o                         
   1  11   5       4783.30       4759.25       269.10 o                         
   3  11   5      14011.72      13859.72       366.18 o                         
   5  11   5      16336.82      16122.63       391.77 o                         
   7  11   5       1588.07       1390.70       174.80 o                         
   9  11   5        132.47         35.25       116.76 o                         
  11  11   5        807.36       1081.57       171.70 o                         
  13  11   5       1502.16       1956.10       207.59 o                         
  15  11   5       9844.17      10133.65       488.63 o                         
  17  11   5       4942.22       4589.00       390.54 o                         
  19  11   5       1424.27       1189.85       253.65 o                         
 -18  12   5         49.85        131.10       217.50 o                         
 -16  12   5          9.30         46.25       176.90 o                         
 -14  12   5         49.73         53.94       161.59 o                         
 -12  12   5        169.00         90.17       157.28 o                         
 -10  12   5          0.40       -117.80       128.89 o                         
  -8  12   5          6.94       -119.47       119.47 o                         
  -6  12   5        101.89        277.58       130.44 o                         
  -4  12   5        623.39        669.15       158.67 o                         
  -2  12   5        158.21        112.32       124.56 o                         
   0  12   5        111.11         25.07       122.99 o                         
   2  12   5        252.78        105.79       125.73 o                         
   4  12   5        110.02         24.34       123.36 o                         
   6  12   5         14.43       -115.18       115.18 o                         
   8  12   5        110.54        118.94       132.87 o                         
  10  12   5          7.76         50.01       126.27 o                         
  12  12   5          4.99        112.31       134.88 o                         
  14  12   5          2.57        -38.94       170.67 o                         
  16  12   5         74.36        237.29       204.25 o                         
  18  12   5          3.47       -330.16       330.16 o                         
 -17  13   5       3306.46       3478.44       392.55 o                         
 -15  13   5       1634.08       1398.44       251.34 o                         
 -13  13   5        862.65        675.26       223.04 o                         
 -11  13   5       2679.33       2644.90       246.11 o                         
  -9  13   5       2764.71       3078.18       255.49 o                         
  -7  13   5       5511.49       5471.96       318.25 o                         
  -5  13   5       9062.12      10215.21       441.72 o                         
  -3  13   5       3264.15       3436.95       256.77 o                         
  -1  13   5         73.10        256.26       135.70 o                         
   1  13   5       1400.85       1847.54       202.98 o                         
   3  13   5       3520.76       3665.22       258.02 o                         
   5  13   5       6329.81       6470.02       330.26 o                         
   7  13   5       9320.06       9016.23       354.64 o                         
   9  13   5       3582.19       3614.21       262.30 o                         
  11  13   5        926.17        811.20       174.17 o                         
  13  13   5       1631.18       1641.43       243.65 o                         
  15  13   5       2324.19       2287.51       271.40 o                         
 -14  14   5        119.12        199.77       192.29 o                         
 -12  14   5        144.08        199.16       181.08 o                         
 -10  14   5        614.91        625.24       174.93 o                         
  -8  14   5          0.19        -83.66       143.85 o                         
  -6  14   5       5410.10       5701.09       569.84 o                         
  -4  14   5        454.61        283.26       154.18 o                         
  -2  14   5       1941.03       2009.35       219.52 o                         
   0  14   5       1393.67       1724.05       203.52 o                         
   2  14   5        911.21        837.47       177.21 o                         
   4  14   5         36.62         57.22       142.64 o                         
   6  14   5       4641.32       4935.88       348.34 o                         
   8  14   5        932.01        853.49       191.77 o                         
  10  14   5        191.51        157.79       169.34 o                         
  12  14   5       1013.48       1192.61       226.57 o                         
  14  14   5        522.91        628.39       227.38 o                         
 -11  15   5       2099.11       2123.07       298.74 o                         
  -9  15   5       1130.11       1082.96       219.93 o                         
  -7  15   5       2322.58       2415.16       269.71 o                         
  -5  15   5       3307.16       2833.97       332.08 o                         
  -3  15   5       1729.31       2102.22       256.30 o                         
  -1  15   5       2378.61       2564.22       273.57 o                         
   1  15   5       2413.95       2135.56       256.53 o                         
   3  15   5       2091.29       1972.38       342.46 o                         
   5  15   5       2109.29       2299.31       258.41 o                         
   7  15   5       1568.23       1421.61       230.15 o                         
   9  15   5       2346.20       2008.02       252.74 o                         
  11  15   5       4355.28       4543.26       447.36 o                         
  -6  16   5         23.22       -241.86       250.94 o                         
  -4  16   5         38.04        164.77       174.54 o                         
  -2  16   5          5.01        -73.49       184.93 o                         
   0  16   5        230.87        191.65       177.21 o                         
   2  16   5         27.36        -98.56       160.85 o                         
   4  16   5        235.07        396.23       181.73 o                         
   6  16   5        310.20         -1.68       175.21 o                         
 -26   0   6        146.93       -223.43       223.43 o                         
 -24   0   6       1818.87       1599.54       310.54 o                         
 -22   0   6       7697.36       7406.21       601.49 o                         
 -20   0   6       9832.83       9656.23       557.72 o                         
 -18   0   6      12554.66      12841.95       694.28 o                         
 -16   0   6       6196.34       7147.42       580.69 o                         
 -14   0   6        397.28        171.92       160.73 o                         
 -12   0   6       1287.15       1133.71       143.75 o                         
 -10   0   6      13918.13      13208.32       308.00 o                         
  -8   0   6      18559.59      16829.95       341.43 o                         
  -6   0   6      36383.62      34427.89       473.96 o                         
  -4   0   6       1960.97       1898.94       155.79 o                         
  -2   0   6       4676.70       4481.04       192.80 o                         
   0   0   6       4916.83       5043.06       282.52 o                         
   2   0   6      53196.54      52024.91       535.08 o                         
   4   0   6      54645.30      51612.21       504.63 o                         
   6   0   6      12993.64      12614.43       380.29 o                         
   8   0   6        634.50        314.78       135.76 o                         
  10   0   6      14108.67      13800.56       436.81 o                         
  12   0   6        135.62        302.04       162.81 o                         
  14   0   6      10723.33      10212.70       443.80 o                         
  16   0   6      16892.18      17851.55       653.19 o                         
  18   0   6        581.66        566.99       230.87 o                         
  20   0   6       4950.22       5171.61       451.00 o                         
  22   0   6       2410.74       2605.40       515.41 o                         
  24   0   6        176.18       -153.88       336.95 o                         
  26   0   6       2635.18       2706.45      1220.74 o                         
 -25   1   6        897.21        971.30       210.08 o                         
 -23   1   6        433.28        244.67       164.57 o                         
 -21   1   6         11.86       -144.97       154.27 o                         
 -19   1   6       1955.08       1754.10       211.93 o                         
 -17   1   6       5199.46       4494.85       271.54 o                         
 -15   1   6          4.88        -13.26       108.14 o                         
 -13   1   6       1617.37       1663.63       166.87 o                         
 -11   1   6       2264.78       2434.94       123.06 o                         
  -9   1   6       3622.48       3612.63       138.91 o                         
  -7   1   6       1278.32       1587.39       103.92 o                         
  -5   1   6       8583.72       8608.38       191.95 o                         
  -3   1   6       1841.77       1808.61       106.62 o                         
  -1   1   6        253.94        488.16        71.82 o                         
   1   1   6        228.68        202.77        63.24 o                         
   3   1   6        710.17        912.56        77.13 o                         
   5   1   6        242.60        283.53        65.93 o                         
   7   1   6       7080.71       7088.70       218.95 o                         
   9   1   6       2885.64       3145.68       255.11 o                         
  11   1   6         10.65        -69.91        93.38 o                         
  13   1   6        817.64        837.90       143.85 o                         
  15   1   6       1559.38       1411.39       176.46 o                         
  17   1   6       2033.17       1792.10       192.49 o                         
  19   1   6        672.90        512.63       185.65 o                         
  21   1   6       1431.52        736.97       198.11 o                         
  23   1   6         91.04       -198.77       198.77 o                         
  25   1   6         47.41       -191.02       191.02 o                         
 -26   2   6        500.58        317.06       195.65 o                         
 -24   2   6       1006.27        849.13       205.27 o                         
 -22   2   6       2243.31       2678.66       346.11 o                         
 -20   2   6       5353.51       5138.33       304.58 o                         
 -18   2   6      11778.06      12173.64       376.25 o                         
 -16   2   6       2863.26       3187.36       228.47 o                         
 -14   2   6       1666.18       1878.31       180.76 o                         
 -12   2   6       9282.76       9000.65       222.41 o                         
 -10   2   6      18544.63      17655.49       253.84 o                         
  -8   2   6      21077.65      20238.48       265.45 o                         
  -6   2   6      31734.51      31611.19       322.74 o                         
  -4   2   6       1638.09       1779.00       106.77 o                         
  -2   2   6       3757.67       3537.04       134.11 o                         
   0   2   6      11191.56      11008.97       185.27 o                         
   2   2   6      10431.90       9764.64       194.04 o                         
   4   2   6       7487.21       7090.69       149.77 o                         
   6   2   6      30799.27      29295.75       324.39 o                         
   8   2   6      21216.16      20749.08       266.73 o                         
  10   2   6      12089.23      12921.81       306.39 o                         
  12   2   6       7273.18       7139.43       272.22 o                         
  14   2   6       1030.67       1111.57       158.73 o                         
  16   2   6       4997.69       5301.98       283.20 o                         
  18   2   6       9447.40       9565.77       353.46 o                         
  20   2   6       4971.77       4862.18       307.32 o                         
  22   2   6        862.88        870.74       250.04 o                         
  24   2   6        589.35        627.00       383.35 o                         
  26   2   6        388.01        137.00       268.67 o                         
 -25   3   6        224.88         83.30       172.39 o                         
 -23   3   6        900.53        557.50       255.11 o                         
 -21   3   6         64.58       -102.72       145.14 o                         
 -19   3   6         42.70         69.47       135.85 o                         
 -17   3   6        234.96        225.28       125.74 o                         
 -15   3   6       2534.07       2423.41       195.96 o                         
 -13   3   6        778.79        724.05       108.58 o                         
 -11   3   6       9257.60       8982.08       196.50 o                         
  -9   3   6       4203.31       4588.91       155.51 o                         
  -7   3   6        519.42        608.17        76.64 o                         
  -5   3   6       3133.05       3287.50       129.88 o                         
  -3   3   6       9581.20       9468.95       177.23 o                         
  -1   3   6        257.75        341.21        65.87 o                         
   1   3   6       1748.49       1864.85       117.96 o                         
   3   3   6       3834.73       4178.45       133.86 o                         
   5   3   6       1274.30       1348.10        92.48 o                         
   7   3   6       3247.34       3342.24       164.04 o                         
   9   3   6        450.27        414.21        82.24 o                         
  11   3   6       1047.29       1166.31       142.58 o                         
  13   3   6       2773.55       2729.44       199.15 o                         
  15   3   6       1793.27       1923.61       197.61 o                         
  17   3   6       1273.20        962.42       169.49 o                         
  19   3   6        553.53        352.58       222.38 o                         
  21   3   6       1665.57       1668.15       242.72 o                         
  23   3   6         11.45       -250.47       325.41 o                         
  25   3   6       1185.82       1354.93       309.57 o                         
 -24   4   6       4988.55       4665.24       409.13 o                         
 -22   4   6       2586.36       2675.35       467.68 o                         
 -20   4   6       1859.90       1775.96       208.55 o                         
 -18   4   6       3993.43       4715.75       287.06 o                         
 -16   4   6       7809.56       8896.50       326.82 o                         
 -14   4   6       3102.55       3045.61       210.66 o                         
 -12   4   6       9943.29      10007.72       253.92 o                         
 -10   4   6       9732.52       9406.64       206.65 o                         
  -8   4   6       6137.69       6415.80       171.70 o                         
  -6   4   6      19126.83      18964.50       305.05 o                         
  -4   4   6      14874.13      14006.30       200.35 o                         
  -2   4   6      11189.90      10897.68       174.79 o                         
   0   4   6      11030.76      10417.46       178.84 o                         
   2   4   6      11374.73      10985.05       189.59 o                         
   4   4   6       9822.61       9536.89       183.37 o                         
   6   4   6       6691.35       6603.44       163.70 o                         
   8   4   6       5427.57       5186.81       157.36 o                         
  10   4   6      22683.29      21725.16       438.18 o                         
  12   4   6       5253.98       5967.61       304.59 o                         
  14   4   6       4271.61       4182.02       249.36 o                         
  16   4   6       6102.07       6264.57       308.00 o                         
  18   4   6       1241.66       1000.80       180.06 o                         
  20   4   6       4098.81       4099.26       339.80 o                         
  22   4   6       7307.50       7143.65       422.84 o                         
  24   4   6       1985.15       1917.03       326.19 o                         
 -25   5   6         76.48       -166.08       179.30 o                         
 -23   5   6        101.00        -11.80       195.06 o                         
 -21   5   6        306.94        144.54       189.27 o                         
 -19   5   6          9.49        110.80       196.58 o                         
 -17   5   6          1.55         89.16       148.78 o                         
 -15   5   6        550.43        246.64       145.10 o                         
 -13   5   6        451.19        587.04       105.99 o                         
 -11   5   6       1786.73       1932.66       143.71 o                         
  -9   5   6       1199.26       1200.96       100.30 o                         
  -7   5   6          7.27         67.19        55.64 o                         
  -5   5   6         69.86         64.00        70.96 o                         
  -3   5   6        457.56        584.78        86.70 o                         
  -1   5   6        101.54        124.66        70.71 o                         
   1   5   6       1693.01       2035.95       113.83 o                         
   3   5   6        316.54        386.15        70.05 o                         
   5   5   6         86.43          6.55        57.40 o                         
   7   5   6        147.49        137.05        67.25 o                         
   9   5   6        289.67        253.81        74.61 o                         
  11   5   6       3627.96       3186.11       181.20 o                         
  13   5   6        467.96        208.52       161.15 o                         
  15   5   6         29.22       -132.12       132.12 o                         
  17   5   6         17.19       -123.94       123.94 o                         
  19   5   6         63.81        -25.35       135.83 o                         
  21   5   6         24.21       -139.93       170.01 o                         
  23   5   6        132.90        483.65       239.12 o                         
 -24   6   6       7206.55       6518.66       438.05 o                         
 -22   6   6        251.82        112.37       204.15 o                         
 -20   6   6         72.07        187.13       172.08 o                         
 -18   6   6       1899.67       1586.30       219.89 o                         
 -16   6   6       9309.88       9092.59       404.86 o                         
 -14   6   6      10386.58      10412.98       554.10 o                         
 -12   6   6      15696.36      15647.17       349.99 o                         
 -10   6   6        961.94        892.06       113.46 o                         
  -8   6   6       2144.58       2252.81       147.95 o                         
  -6   6   6       7400.24       7753.93       252.04 o                         
  -4   6   6       9299.02       9195.21       225.41 o                         
  -2   6   6      37065.47      35832.32       381.34 o                         
   0   6   6      12262.79      11732.19       226.62 o                         
   2   6   6      10122.61       9654.53       259.55 o                         
   4   6   6       2766.87       3260.41       143.45 o                         
   6   6   6       4367.04       4239.89       161.79 o                         
   8   6   6       2488.72       2518.95       142.07 o                         
  10   6   6      21080.64      21008.75       314.45 o                         
  12   6   6       5695.21       5965.44       244.60 o                         
  14   6   6       8359.35       8276.85       328.72 o                         
  16   6   6       1184.21       1165.47       178.94 o                         
  18   6   6       2245.76       2491.68       233.05 o                         
  20   6   6       2674.46       2591.99       278.62 o                         
  22   6   6       6329.59       6058.39       391.86 o                         
  24   6   6       2534.57       2246.72       351.76 o                         
 -23   7   6        891.49        652.86       267.04 o                         
 -21   7   6         42.84        169.70       211.23 o                         
 -19   7   6        939.64       1341.62       433.48 o                         
 -17   7   6       1449.10       1645.64       336.32 o                         
 -15   7   6          6.53         85.59       162.00 o                         
 -13   7   6         14.19        -49.44       121.88 o                         
 -11   7   6       1410.97       1579.94       145.90 o                         
  -9   7   6       1030.81        878.93       139.24 o                         
  -7   7   6          1.11        121.48       103.17 o                         
  -5   7   6        312.02        350.59       111.41 o                         
  -3   7   6       1422.19       1862.81       167.09 o                         
  -1   7   6         10.20         55.11        91.04 o                         
   1   7   6       3138.79       3233.43       198.52 o                         
   3   7   6       1415.92       1720.70       109.28 o                         
   5   7   6        287.35        352.73        77.14 o                         
   7   7   6       1937.55       2025.69       133.10 o                         
   9   7   6       5548.75       5304.10       218.62 o                         
  11   7   6       1410.28       1331.05       148.47 o                         
  13   7   6       1352.96       1302.84       168.50 o                         
  15   7   6        826.70        893.05       165.53 o                         
  17   7   6         19.71         69.90       159.66 o                         
  19   7   6        553.00        688.66       177.23 o                         
  21   7   6        295.80         52.41       182.31 o                         
  23   7   6        129.11        -86.89       215.39 o                         
 -22   8   6       2003.06       1966.60       326.21 o                         
 -20   8   6       1650.41       1734.31       301.58 o                         
 -18   8   6       1632.57       1786.26       315.33 o                         
 -16   8   6       3515.97       3695.30       342.42 o                         
 -14   8   6       5570.10       5431.35       325.14 o                         
 -12   8   6       8750.11       9171.01       378.02 o                         
 -10   8   6       3618.23       3697.02       233.04 o                         
  -8   8   6       1872.19       2097.82       187.09 o                         
  -6   8   6       4798.43       4991.35       256.07 o                         
  -4   8   6       4560.25       4858.68       250.06 o                         
  -2   8   6      13491.78      13868.15       335.43 o                         
   0   8   6      23327.61      23068.33       511.30 o                         
   2   8   6       9742.12       9449.58       279.88 o                         
   4   8   6       7283.92       7130.99       266.99 o                         
   6   8   6       7366.13       7609.14       229.28 o                         
   8   8   6        445.93        388.81       102.82 o                         
  10   8   6       2845.92       2741.15       184.38 o                         
  12   8   6       5834.88       6144.69       266.64 o                         
  14   8   6       4414.63       4866.57       282.20 o                         
  16   8   6       4433.40       4346.91       285.83 o                         
  18   8   6       3856.13       3940.19       280.77 o                         
  20   8   6       1597.19       1993.65       266.24 o                         
  22   8   6       1941.93       2096.59       289.09 o                         
 -21   9   6        319.32        335.89       244.36 o                         
 -19   9   6        303.36         26.18       276.41 o                         
 -17   9   6       1769.90       1770.49       292.70 o                         
 -15   9   6        229.32        442.25       171.88 o                         
 -13   9   6         74.69        117.16       141.21 o                         
 -11   9   6       3838.02       3022.28       229.94 o                         
  -9   9   6       4985.72       4839.61       270.47 o                         
  -7   9   6        486.00        573.37       138.55 o                         
  -5   9   6       3946.32       4271.30       251.45 o                         
  -3   9   6       8714.45       8081.54       284.96 o                         
  -1   9   6       2402.30       2525.78       199.38 o                         
   1   9   6       2167.44       2089.11       240.59 o                         
   3   9   6       6730.22       6679.00       283.50 o                         
   5   9   6        866.26        871.76       141.62 o                         
   7   9   6        960.24        923.00       146.35 o                         
   9   9   6       2590.73       2378.80       174.40 o                         
  11   9   6          2.62        125.01       102.82 o                         
  13   9   6       1625.81       1499.92       206.40 o                         
  15   9   6       1027.55       1285.04       215.22 o                         
  17   9   6        303.35        543.74       184.27 o                         
  19   9   6        282.92        386.46       192.65 o                         
  21   9   6        978.04       1216.89       499.00 o                         
 -20  10   6       5060.79       5017.67       584.44 o                         
 -18  10   6       3605.99       3084.26       358.51 o                         
 -16  10   6       1912.18       2229.90       329.37 o                         
 -14  10   6       2743.40       2936.54       322.26 o                         
 -12  10   6       1850.27       2089.71       292.33 o                         
 -10  10   6       1897.65       1793.50       193.08 o                         
  -8  10   6       9332.29       9686.99       331.33 o                         
  -6  10   6       7811.53       8150.36       446.58 o                         
  -4  10   6       4211.78       4155.86       258.09 o                         
  -2  10   6      13474.73      13048.18       360.59 o                         
   0  10   6       4384.46       5330.58       351.60 o                         
   2  10   6        701.48        566.96       140.51 o                         
   4  10   6       4467.65       4368.42       257.35 o                         
   6  10   6       7561.59       7840.66       319.76 o                         
   8  10   6       4685.25       4634.48       265.47 o                         
  10  10   6       4830.56       5305.14       282.40 o                         
  12  10   6       3530.35       3731.53       286.97 o                         
  14  10   6       2329.86       2586.92       250.31 o                         
  16  10   6       3140.33       3569.45       299.80 o                         
  18  10   6       2974.61       3388.53       304.65 o                         
  20  10   6       2335.25       1741.59       334.26 o                         
 -19  11   6         45.96       -207.94       207.94 o                         
 -17  11   6          3.27        -85.95       260.54 o                         
 -15  11   6        227.54        153.21       167.32 o                         
 -13  11   6          5.18        158.84       156.81 o                         
 -11  11   6        162.00       -124.04       124.04 o                         
  -9  11   6          1.71        114.23       135.75 o                         
  -7  11   6         31.32        -96.10       117.63 o                         
  -5  11   6        462.47        313.13       140.56 o                         
  -3  11   6        581.66        771.67       150.38 o                         
  -1  11   6       1497.50       1552.60       182.01 o                         
   1  11   6        153.09         95.42       121.85 o                         
   3  11   6        282.58        145.46       129.29 o                         
   5  11   6        128.94        259.17       135.94 o                         
   7  11   6        374.75        202.92       126.07 o                         
   9  11   6        298.28        465.01       140.25 o                         
  11  11   6        126.98        370.11       169.39 o                         
  13  11   6        710.99        564.50       182.89 o                         
  15  11   6          2.75        -79.85       185.20 o                         
  17  11   6        381.93        142.75       225.71 o                         
  19  11   6        423.27        354.12       267.98 o                         
 -16  12   6        898.47        505.35       256.94 o                         
 -14  12   6       1519.17       1159.05       224.09 o                         
 -12  12   6       2357.51       2132.27       283.83 o                         
 -10  12   6       4511.43       5126.36       313.23 o                         
  -8  12   6       9999.52      10521.08       395.21 o                         
  -6  12   6       9648.45       9526.54       383.53 o                         
  -4  12   6       1330.56       1698.17       247.28 o                         
  -2  12   6       1175.54       1447.06       193.97 o                         
   0  12   6        166.03        141.89       134.08 o                         
   2  12   6       2931.71       3214.11       309.43 o                         
   4  12   6      10215.97       9517.09       366.24 o                         
   6  12   6       8720.24       8232.53       491.03 o                         
   8  12   6       1539.87       1724.47       204.09 o                         
  10  12   6       1614.47       1471.91       193.24 o                         
  12  12   6       1244.58       1273.39       218.83 o                         
  14  12   6       5592.79       5277.47       438.20 o                         
  16  12   6       4500.63       4347.29       383.09 o                         
 -15  13   6         11.23         22.40       191.74 o                         
 -13  13   6        161.23        285.32       181.89 o                         
 -11  13   6          0.06        110.19       171.43 o                         
  -9  13   6        330.62         43.91       149.06 o                         
  -7  13   6        236.12        245.30       147.08 o                         
  -5  13   6       1981.90       2079.56       224.13 o                         
  -3  13   6         10.35        245.26       143.46 o                         
  -1  13   6         16.67          0.43       133.73 o                         
   1  13   6         49.09       -117.98       117.98 o                         
   3  13   6        437.65        409.35       158.42 o                         
   5  13   6        127.58        -19.63       135.26 o                         
   7  13   6        177.95        196.18       220.52 o                         
   9  13   6          0.39        -25.97       120.43 o                         
  11  13   6          3.27       -140.40       140.40 o                         
  13  13   6        121.79        330.35       188.21 o                         
  15  13   6         87.58        274.67       198.43 o                         
 -12  14   6       2523.76       2653.99       290.35 o                         
 -10  14   6       3225.60       3029.95       276.37 o                         
  -8  14   6       2853.77       2654.87       288.98 o                         
  -6  14   6       2075.50       1944.55       233.64 o                         
  -4  14   6       1549.51       1439.55       209.44 o                         
  -2  14   6       3852.15       3672.04       336.00 o                         
   0  14   6       2093.67       2170.29       224.56 o                         
   2  14   6       1604.90       1521.30       202.10 o                         
   4  14   6       3055.22       2901.65       249.52 o                         
   6  14   6       4453.17       4173.94       321.71 o                         
   8  14   6       4179.01       4250.05       296.04 o                         
  10  14   6       2599.73       2904.02       283.97 o                         
  12  14   6       1126.06       1111.00       254.46 o                         
  -9  15   6        667.31        710.78       208.69 o                         
  -7  15   6        274.78        164.74       173.95 o                         
  -5  15   6        625.24        550.90       190.20 o                         
  -3  15   6       2628.94       2667.64       282.53 o                         
  -1  15   6        128.89         95.46       167.45 o                         
   1  15   6        411.61        796.64       206.10 o                         
   3  15   6        488.46        312.40       220.67 o                         
   5  15   6          6.23        250.46       183.42 o                         
   7  15   6        259.67        209.26       177.94 o                         
   9  15   6        270.28        644.31       215.92 o                         
  -4  16   6       2969.47       3005.41       450.07 o                         
  -2  16   6       5476.74       4694.02       364.83 o                         
   0  16   6       3139.49       2584.08       288.37 o                         
   2  16   6       3692.52       3935.38       342.91 o                         
   4  16   6       1165.71        978.04       230.67 o                         
 -25   1   7        133.62         85.50       174.69 o                         
 -23   1   7         98.37        -50.35       158.01 o                         
 -21   1   7       2867.24       3199.85       272.91 o                         
 -19   1   7      12389.55      12633.30       409.19 o                         
 -17   1   7      10545.25      10559.39       356.23 o                         
 -15   1   7      15643.41      15468.67       379.11 o                         
 -13   1   7        481.69        413.85       142.83 o                         
 -11   1   7        378.32        343.47        78.91 o                         
  -9   1   7       9090.48       8338.88       193.38 o                         
  -7   1   7      53070.80      50110.15       437.12 o                         
  -5   1   7       6268.60       6203.21       166.34 o                         
  -3   1   7      17796.97      17875.81       254.80 o                         
  -1   1   7        104.09        120.84        62.95 o                         
   1   1   7       1850.10       1855.99       107.96 o                         
   3   1   7      14108.74      13673.94       260.16 o                         
   5   1   7      41105.10      39344.29       326.51 o                         
   7   1   7      13589.52      12903.76       294.57 o                         
   9   1   7      12215.08      12222.19       305.89 o                         
  11   1   7       6958.60       6690.83       282.39 o                         
  13   1   7       3573.58       3516.53       232.67 o                         
  15   1   7       2212.95       2014.93       204.84 o                         
  17   1   7       1792.42       2186.11       222.00 o                         
  19   1   7       8197.22       8389.00       396.47 o                         
  21   1   7       2888.45       3084.92       346.09 o                         
  23   1   7       3265.20       3440.45       398.54 o                         
  25   1   7       1163.33        931.43       370.77 o                         
 -24   2   7         99.55         59.68       187.39 o                         
 -22   2   7        175.25        183.25       162.17 o                         
 -20   2   7          4.89          0.27       135.65 o                         
 -18   2   7        609.63        511.81       152.93 o                         
 -16   2   7       1221.88       1033.91       197.08 o                         
 -14   2   7        103.18         58.10       108.86 o                         
 -12   2   7          5.54        -76.86        76.86 o                         
 -10   2   7        526.99        564.28        86.31 o                         
  -8   2   7       1350.37       1355.01       107.58 o                         
  -6   2   7       6448.93       6470.83       170.37 o                         
  -4   2   7          7.26        -39.97        59.44 o                         
  -2   2   7       2440.92       2866.30       133.15 o                         
   0   2   7        113.37        190.75        64.22 o                         
   2   2   7       1708.23       1587.88       103.56 o                         
   4   2   7       3856.11       4027.05       147.42 o                         
   6   2   7       1322.49       1360.77       109.41 o                         
   8   2   7        387.68        246.83       100.49 o                         
  10   2   7        323.57        198.61       104.67 o                         
  12   2   7        765.58        941.68       143.49 o                         
  14   2   7       2036.09       1939.05       197.10 o                         
  16   2   7        112.43         93.89       137.88 o                         
  18   2   7        409.10        458.02       160.63 o                         
  20   2   7       2120.61       2441.38       247.73 o                         
  22   2   7        224.97        606.60       207.22 o                         
  24   2   7          9.75        404.51       252.58 o                         
 -25   3   7       3101.85       2920.99       334.82 o                         
 -23   3   7       3236.63       2799.55       310.85 o                         
 -21   3   7       3806.16       3953.27       293.29 o                         
 -19   3   7       2575.20       2791.90       244.80 o                         
 -17   3   7       2879.07       2959.58       231.84 o                         
 -15   3   7      11502.71      11966.77       366.40 o                         
 -13   3   7       7721.25       7293.34       282.63 o                         
 -11   3   7       5699.24       5567.82       250.33 o                         
  -9   3   7       6429.98       6634.24       186.67 o                         
  -7   3   7       5360.07       5085.70       181.05 o                         
  -5   3   7       4923.02       4519.66       160.18 o                         
  -3   3   7      12450.37      12520.38       214.75 o                         
  -1   3   7      13875.17      13183.65       216.08 o                         
   1   3   7      13599.65      13928.56       225.49 o                         
   3   3   7      24920.75      24020.85       287.19 o                         
   5   3   7      23285.17      21499.40       268.49 o                         
   7   3   7       6765.91       6436.84       192.22 o                         
   9   3   7       1049.31       1308.24       158.70 o                         
  11   3   7       5860.38       6088.76       270.06 o                         
  13   3   7       3228.26       3243.38       229.58 o                         
  15   3   7       5931.57       6415.22       313.89 o                         
  17   3   7       7168.27       7189.41       349.05 o                         
  19   3   7       3156.73       3166.39       263.11 o                         
  21   3   7       1966.72       2197.99       264.02 o                         
  23   3   7       3309.25       3805.82       402.70 o                         
 -24   4   7         15.26        105.41       193.35 o                         
 -22   4   7        264.92        262.67       185.66 o                         
 -20   4   7         44.14       -148.26       148.26 o                         
 -18   4   7        890.32        606.20       199.41 o                         
 -16   4   7         57.99        190.75       145.94 o                         
 -14   4   7        187.29          6.66       107.87 o                         
 -12   4   7       1085.77        764.04       155.21 o                         
 -10   4   7       2972.98       2521.14       144.67 o                         
  -8   4   7        206.68        215.68        74.16 o                         
  -6   4   7       1809.25       2135.21       118.89 o                         
  -4   4   7       5210.45       4920.63       150.70 o                         
  -2   4   7        129.67        144.43        65.24 o                         
   0   4   7       4076.92       4475.62       150.35 o                         
   2   4   7       1513.08       1867.10       113.17 o                         
   4   4   7         24.79         89.11        63.85 o                         
   6   4   7         52.69         27.68        60.09 o                         
   8   4   7       5080.13       5448.44       199.82 o                         
  10   4   7        530.43        736.65       131.72 o                         
  12   4   7        701.53        709.18       143.79 o                         
  14   4   7        942.26        608.16       151.19 o                         
  16   4   7       1653.38       1965.79       209.22 o                         
  18   4   7        171.41        193.39       167.29 o                         
  20   4   7       1608.32       1155.03       203.25 o                         
  22   4   7       1394.52       1283.50       237.23 o                         
  24   4   7        134.29        -57.05       226.83 o                         
 -23   5   7       6194.82       5991.70       418.28 o                         
 -21   5   7       1439.80       1112.61       259.94 o                         
 -19   5   7        905.11        857.76       210.30 o                         
 -17   5   7       2079.00       2088.99       246.20 o                         
 -15   5   7       2544.33       2428.90       241.62 o                         
 -13   5   7       8895.54       8019.10       423.43 o                         
 -11   5   7      12797.60      12448.67       405.68 o                         
  -9   5   7       6324.27       5955.87       216.01 o                         
  -7   5   7       5015.69       5501.59       208.18 o                         
  -5   5   7       7399.12       7419.97       209.40 o                         
  -3   5   7      21173.62      21565.96       323.76 o                         
  -1   5   7      11717.89      10934.40       236.74 o                         
   1   5   7      13289.20      12756.28       212.89 o                         
   3   5   7       5212.35       5044.79       159.60 o                         
   5   5   7         50.65         23.30        61.97 o                         
   7   5   7       3184.73       3237.20       172.60 o                         
   9   5   7      24146.16      24456.62       370.67 o                         
  11   5   7      12923.91      12455.01       390.01 o                         
  13   5   7       8681.14       8634.97       330.01 o                         
  15   5   7       4197.44       4516.73       279.38 o                         
  17   5   7         10.98       -123.56       123.56 o                         
  19   5   7       1890.25       1703.51       216.97 o                         
  21   5   7       4638.97       4768.02       357.78 o                         
  23   5   7       3014.42       3275.33       375.25 o                         
 -22   6   7          1.75       -108.42       268.11 o                         
 -20   6   7         58.05       -112.78       161.33 o                         
 -18   6   7         27.99        -40.89       155.09 o                         
 -16   6   7        194.68        264.69       180.76 o                         
 -14   6   7          4.99         83.12       139.24 o                         
 -12   6   7        545.46        556.19       130.82 o                         
 -10   6   7          8.89         60.71        83.48 o                         
  -8   6   7        163.07         26.18        79.81 o                         
  -6   6   7         27.47        -32.81        85.89 o                         
  -4   6   7          2.63         48.96        74.73 o                         
  -2   6   7         83.30         36.62        77.30 o                         
   0   6   7         27.60        -33.01        70.56 o                         
   2   6   7         15.87         35.14        61.36 o                         
   4   6   7        204.12        343.60        75.71 o                         
   6   6   7         93.68         58.71        72.49 o                         
   8   6   7        333.25        377.24        85.65 o                         
  10   6   7        173.20        169.25       106.61 o                         
  12   6   7         19.26        -39.31       113.47 o                         
  14   6   7        128.41         20.17       129.69 o                         
  16   6   7        290.77         37.03       137.23 o                         
  18   6   7          8.17       -103.70       136.26 o                         
  20   6   7        504.59        242.33       162.82 o                         
  22   6   7        168.52        215.70       198.53 o                         
 -23   7   7       3099.91       2752.11       374.11 o                         
 -21   7   7        517.99        620.94       251.06 o                         
 -19   7   7        810.81        528.70       234.81 o                         
 -17   7   7       1575.27       1900.09       281.01 o                         
 -15   7   7       3641.50       3867.96       342.93 o                         
 -13   7   7      11965.28      10939.00       374.03 o                         
 -11   7   7      11640.44      10947.02       323.07 o                         
  -9   7   7       1982.19       2462.97       196.41 o                         
  -7   7   7       1742.01       1878.34       177.11 o                         
  -5   7   7       5450.92       5677.35       264.58 o                         
  -3   7   7      12742.33      13072.00       324.56 o                         
  -1   7   7      21722.03      20533.22       394.21 o                         
   1   7   7      20989.52      20799.24       497.81 o                         
   3   7   7       3250.03       3717.10       216.51 o                         
   5   7   7         60.83         35.46        72.73 o                         
   7   7   7        385.83        401.77       102.83 o                         
   9   7   7       5816.05       5637.80       234.09 o                         
  11   7   7       9911.23       9893.94       322.48 o                         
  13   7   7      10805.80      11057.14       393.15 o                         
  15   7   7       7842.51       8078.53       348.86 o                         
  17   7   7       1999.17       2387.02       236.08 o                         
  19   7   7       1089.90        668.22       188.92 o                         
  21   7   7       2248.66       2375.71       280.72 o                         
 -22   8   7        963.80       1095.10       299.87 o                         
 -20   8   7        156.23         77.22       213.52 o                         
 -18   8   7        381.58        655.30       242.04 o                         
 -16   8   7        489.07       -201.80       201.80 o                         
 -14   8   7        119.09        102.88       185.05 o                         
 -12   8   7        825.44        963.43       225.67 o                         
 -10   8   7       1981.46       2087.38       193.64 o                         
  -8   8   7       1224.56       1144.75       160.82 o                         
  -6   8   7        984.63        835.94       149.11 o                         
  -4   8   7       2786.72       3259.58       217.97 o                         
  -2   8   7        288.65        606.49       133.04 o                         
   0   8   7        736.97        766.08       140.15 o                         
   2   8   7        746.44        984.70       146.29 o                         
   4   8   7       8180.02       8249.42       290.20 o                         
   6   8   7        324.02        348.93       116.17 o                         
   8   8   7       2363.60       2349.61       172.62 o                         
  10   8   7        265.84        159.22       115.73 o                         
  12   8   7       1273.88       1649.08       207.09 o                         
  14   8   7        296.47        396.35       167.17 o                         
  16   8   7       1895.39       1670.53       209.85 o                         
  18   8   7         65.18          0.37       151.64 o                         
  20   8   7        926.81        618.68       218.87 o                         
 -21   9   7       1891.66       1506.12       362.45 o                         
 -19   9   7       3142.42       3197.79       430.95 o                         
 -17   9   7       1706.63       1947.95       311.68 o                         
 -15   9   7       1658.42       1451.48       277.41 o                         
 -13   9   7       3638.94       3605.77       330.67 o                         
 -11   9   7       4533.65       5139.93       331.67 o                         
  -9   9   7       4929.46       5504.83       374.76 o                         
  -7   9   7       9510.10      10381.35       333.76 o                         
  -5   9   7      11539.03      11843.78       346.84 o                         
  -3   9   7       8387.03       8410.87       326.69 o                         
  -1   9   7       4399.51       4374.88       258.85 o                         
   1   9   7       1152.05       1125.38       162.23 o                         
   3   9   7        949.02       1330.60       186.24 o                         
   5   9   7       2468.64       2751.60       210.59 o                         
   7   9   7      10150.53       9490.12       304.19 o                         
   9   9   7       8654.92       8375.06       346.27 o                         
  11   9   7       5212.96       4933.91       365.23 o                         
  13   9   7       3611.92       3818.08       297.22 o                         
  15   9   7       3984.86       4695.78       362.00 o                         
  17   9   7       1723.85       1924.24       287.22 o                         
  19   9   7       1584.82       1098.33       249.60 o                         
 -18  10   7        594.89         68.82       232.94 o                         
 -16  10   7         70.17         43.33       207.44 o                         
 -14  10   7          3.64         -3.46       155.39 o                         
 -12  10   7          1.80        -19.66       143.78 o                         
 -10  10   7        305.77         39.05       129.23 o                         
  -8  10   7        903.28       1170.84       178.38 o                         
  -6  10   7        550.94        527.54       150.78 o                         
  -4  10   7       1065.07       1008.79       169.31 o                         
  -2  10   7         25.50         35.38       123.85 o                         
   0  10   7        563.76        471.32       138.89 o                         
   2  10   7        979.48        977.99       160.89 o                         
   4  10   7        894.42        697.62       152.04 o                         
   6  10   7       1163.75       1135.76       189.41 o                         
   8  10   7        712.48        822.65       164.30 o                         
  10  10   7       1527.23       1458.57       207.35 o                         
  12  10   7          0.04        267.38       184.31 o                         
  14  10   7       3197.19       3311.93       338.36 o                         
  16  10   7        895.17        921.11       244.93 o                         
  18  10   7          0.64        112.74       198.20 o                         
 -17  11   7       2944.51       2959.59       358.31 o                         
 -15  11   7        433.08        147.92       386.09 o                         
 -13  11   7        640.38        692.36       193.85 o                         
 -11  11   7       2487.33       2400.59       279.72 o                         
  -9  11   7       3810.22       4407.64       286.13 o                         
  -7  11   7      14089.02      14904.15       456.98 o                         
  -5  11   7       2882.62       3227.82       253.26 o                         
  -3  11   7        116.91        -46.67       140.87 o                         
  -1  11   7        673.61        495.31       153.49 o                         
   1  11   7       7286.12       7097.17       337.75 o                         
   3  11   7      10170.36      10592.19       586.68 o                         
   5  11   7      18765.90      19593.04       489.24 o                         
   7  11   7       7212.22       7401.64       356.34 o                         
   9  11   7        356.69        529.75       178.56 o                         
  11  11   7        136.21        389.53       196.92 o                         
  13  11   7        191.98        -53.78       182.77 o                         
  15  11   7       4087.83       4335.41       404.43 o                         
  17  11   7       4534.30       3915.51       380.48 o                         
 -16  12   7         57.74        503.20       227.75 o                         
 -14  12   7         38.19        -38.62       173.24 o                         
 -12  12   7         68.15       -111.24       163.89 o                         
 -10  12   7        113.54        152.48       157.22 o                         
  -8  12   7        160.89        -99.13       162.27 o                         
  -6  12   7        363.81        302.59       150.74 o                         
  -4  12   7         77.45         66.33       145.34 o                         
  -2  12   7         90.19        171.27       146.20 o                         
   0  12   7        390.52        289.98       150.21 o                         
   2  12   7        888.72        723.01       170.52 o                         
   4  12   7        143.19         23.40       137.24 o                         
   6  12   7       1241.77        944.82       177.84 o                         
   8  12   7        741.08        413.46       147.26 o                         
  10  12   7        239.97        422.72       169.60 o                         
  12  12   7        250.35        424.06       204.29 o                         
  14  12   7        488.49        590.10       222.66 o                         
  16  12   7        212.10        517.39       219.90 o                         
 -13  13   7       2844.10       2499.23       402.65 o                         
 -11  13   7       3221.88       3251.21       309.19 o                         
  -9  13   7       2816.65       2732.97       297.83 o                         
  -7  13   7       4613.08       4928.37       415.99 o                         
  -5  13   7        125.42         14.23       139.76 o                         
  -3  13   7       1370.83       1448.40       203.24 o                         
  -1  13   7       2798.72       2726.11       278.19 o                         
   1  13   7       2883.39       3039.30       360.96 o                         
   3  13   7       5748.20       6297.20       339.08 o                         
   5  13   7       8321.08       8481.90       383.25 o                         
   7  13   7       2352.41       2788.96       251.22 o                         
   9  13   7       2358.53       2338.27       258.80 o                         
  11  13   7        909.53        851.06       242.73 o                         
  13  13   7        452.61         38.49       238.20 o                         
 -12  14   7          1.60       -274.63       396.97 o                         
 -10  14   7        352.18        473.07       260.79 o                         
  -8  14   7        553.54        352.64       177.38 o                         
  -6  14   7          4.41         55.85       149.19 o                         
  -4  14   7        981.73       1043.14       249.46 o                         
  -2  14   7       1357.09       1037.59       196.55 o                         
   0  14   7          3.11       -139.46       139.46 o                         
   2  14   7        576.22        444.13       167.00 o                         
   4  14   7       2777.82       2522.83       253.15 o                         
   6  14   7         94.88       -137.44       137.44 o                         
   8  14   7       1436.06       1065.91       303.46 o                         
  10  14   7       1149.86        741.81       210.66 o                         
  -7  15   7        502.69        406.14       174.00 o                         
  -5  15   7       1547.60       1429.95       226.29 o                         
  -3  15   7       2717.13       2854.72       264.87 o                         
  -1  15   7       2975.48       3024.84       276.91 o                         
   1  15   7       2288.27       2366.06       251.71 o                         
   3  15   7       1724.69       1383.40       212.97 o                         
   5  15   7       2664.05       2420.10       283.49 o                         
   7  15   7       2092.80       1501.91       272.67 o                         
 -24   0   8        810.15        972.59       290.30 o                         
 -22   0   8       1376.23       1228.75       309.00 o                         
 -20   0   8      19315.33      19278.14       982.21 o                         
 -18   0   8      16669.08      17145.16       692.58 o                         
 -16   0   8       5440.57       5426.00       426.79 o                         
 -14   0   8       5612.50       5977.50       413.65 o                         
 -12   0   8       1184.35        704.20       199.52 o                         
 -10   0   8      10564.38       9796.06       344.57 o                         
  -8   0   8      17988.46      17300.79       395.68 o                         
  -6   0   8      22419.29      21111.47       429.46 o                         
  -4   0   8      26089.28      24457.91       450.64 o                         
  -2   0   8      21763.53      22105.21       423.55 o                         
   0   0   8       6672.15       7108.56       278.00 o                         
   2   0   8        270.90        437.94       109.60 o                         
   4   0   8      26044.78      25042.00       412.19 o                         
   6   0   8      37648.64      35755.12       691.43 o                         
   8   0   8      15919.45      15936.59       566.69 o                         
  10   0   8       1119.39       1200.80       219.67 o                         
  12   0   8        242.18        -94.00       154.47 o                         
  14   0   8       1236.63       1008.75       243.84 o                         
  16   0   8       3440.10       3478.08       540.86 o                         
  18   0   8      13038.35      14423.37       610.25 o                         
  20   0   8       6800.39       7609.48       939.83 o                         
  22   0   8       2686.73       2720.50       863.08 o                         
  24   0   8        452.53         77.74       443.15 o                         
 -23   1   8        751.64        797.30       201.13 o                         
 -21   1   8       1476.68       1298.10       212.79 o                         
 -19   1   8         25.44        -15.03       142.74 o                         
 -17   1   8       1505.69       1549.87       272.72 o                         
 -15   1   8       4214.70       4102.83       260.62 o                         
 -13   1   8       1321.07       1038.76       152.74 o                         
 -11   1   8        116.62         78.72        74.70 o                         
  -9   1   8      10738.68      10179.12       224.09 o                         
  -7   1   8        982.56        938.62       104.26 o                         
  -5   1   8         25.19         54.43        72.62 o                         
  -3   1   8       1629.96       1908.16       126.96 o                         
  -1   1   8       1275.91       1388.01       106.96 o                         
   1   1   8        267.45        202.85        68.94 o                         
   3   1   8       2452.90       2626.42       130.22 o                         
   5   1   8         97.56         12.21        58.62 o                         
   7   1   8        252.05         94.74        97.29 o                         
   9   1   8        274.81        232.80       160.41 o                         
  11   1   8        692.16        833.22       151.09 o                         
  13   1   8         61.85        140.87       172.32 o                         
  15   1   8         99.15         59.34       133.83 o                         
  17   1   8        659.83        680.63       181.39 o                         
  19   1   8        529.41        202.31       216.60 o                         
  21   1   8        244.84        231.49       181.51 o                         
  23   1   8        225.22        326.19       257.96 o                         
 -24   2   8       2608.85       1717.83       394.63 o                         
 -22   2   8       1044.33        779.46       214.80 o                         
 -20   2   8       3095.28       3379.76       308.20 o                         
 -18   2   8       4022.70       4425.89       291.06 o                         
 -16   2   8       4451.71       4361.53       269.76 o                         
 -14   2   8       9841.41       9786.40       348.71 o                         
 -12   2   8       9775.37       9720.43       255.59 o                         
 -10   2   8        382.32        343.55        87.49 o                         
  -8   2   8       9760.94       9288.40       214.57 o                         
  -6   2   8      16608.30      15995.12       263.86 o                         
  -4   2   8       7261.55       7229.90       185.48 o                         
  -2   2   8      12870.10      12602.99       232.12 o                         
   0   2   8      12119.55      12064.19       223.49 o                         
   2   2   8       3355.92       3690.28       149.08 o                         
   4   2   8      11434.91      10907.32       204.05 o                         
   6   2   8      10125.99       9688.34       273.30 o                         
   8   2   8       7298.12       6946.12       267.60 o                         
  10   2   8       6203.46       6635.49       286.02 o                         
  12   2   8       4513.79       5215.35       281.35 o                         
  14   2   8       8466.59       8584.06       365.69 o                         
  16   2   8       3273.44       3178.44       253.27 o                         
  18   2   8       1938.00       2196.85       235.41 o                         
  20   2   8       4396.46       4746.31       322.45 o                         
  22   2   8       1823.40       1867.21       358.72 o                         
  24   2   8       1102.12       1122.59       305.07 o                         
 -23   3   8          1.68         86.87       272.81 o                         
 -21   3   8        341.42        564.99       237.08 o                         
 -19   3   8         18.55          0.55       175.46 o                         
 -17   3   8        175.72        -23.90       147.85 o                         
 -15   3   8          8.02        -15.39       119.39 o                         
 -13   3   8         57.07        -24.75       151.29 o                         
 -11   3   8         64.18        -76.24        80.64 o                         
  -9   3   8       2900.43       3216.48       160.36 o                         
  -7   3   8        121.10         37.98        71.58 o                         
  -5   3   8       1354.32       1509.06       124.44 o                         
  -3   3   8       2462.37       2733.41       139.86 o                         
  -1   3   8         92.48        153.90        67.80 o                         
   1   3   8        189.54         73.00        81.04 o                         
   3   3   8       6424.60       6397.72       179.27 o                         
   5   3   8         17.43        -60.13        60.13 o                         
   7   3   8       2614.88       2708.76       188.53 o                         
   9   3   8       1103.93       1179.13       153.47 o                         
  11   3   8        686.98        539.88       136.60 o                         
  13   3   8         16.29        -97.84       136.15 o                         
  15   3   8       1261.96       1264.63       186.28 o                         
  17   3   8         82.57       -128.51       128.51 o                         
  19   3   8       1291.35       1126.70       223.81 o                         
  21   3   8        655.23        797.60       207.46 o                         
  23   3   8         76.22        -19.36       290.45 o                         
 -22   4   8       1311.08       1225.83       249.83 o                         
 -20   4   8        854.71        691.78       242.59 o                         
 -18   4   8       1519.54       1472.37       226.28 o                         
 -16   4   8       3042.74       2805.09       264.19 o                         
 -14   4   8       9850.80       9538.35       390.57 o                         
 -12   4   8      13976.87      13781.52       344.59 o                         
 -10   4   8       6076.56       6435.50       231.85 o                         
  -8   4   8       4469.00       4555.33       210.68 o                         
  -6   4   8       3390.67       3596.86       215.81 o                         
  -4   4   8       7343.82       7429.00       183.34 o                         
  -2   4   8      15158.15      14808.15       243.44 o                         
   0   4   8       8424.50       8325.19       191.93 o                         
   2   4   8      17363.04      16890.50       262.63 o                         
   4   4   8       8571.08       8943.25       206.62 o                         
   6   4   8       1577.75       1515.66       130.65 o                         
   8   4   8       1033.68       1072.40       155.14 o                         
  10   4   8       9235.26       9441.83       301.95 o                         
  12   4   8       7739.23       8065.83       321.91 o                         
  14   4   8      13652.80      13737.96       390.89 o                         
  16   4   8       6083.19       5982.95       327.05 o                         
  18   4   8        353.37        348.80       170.19 o                         
  20   4   8        244.96        185.97       166.42 o                         
  22   4   8       3342.62       3979.79       347.75 o                         
 -23   5   8        230.13        469.38       213.02 o                         
 -21   5   8        125.71        419.47       199.21 o                         
 -19   5   8          1.29        131.47       167.20 o                         
 -17   5   8       1321.11       1089.87       242.26 o                         
 -15   5   8        141.35       -132.25       132.61 o                         
 -13   5   8         67.99        323.24       126.16 o                         
 -11   5   8        427.73        413.29       127.63 o                         
  -9   5   8       1042.49        974.68       123.68 o                         
  -7   5   8        142.70         52.60        88.11 o                         
  -5   5   8       1875.75       2076.94       150.38 o                         
  -3   5   8        648.08        620.06       107.52 o                         
  -1   5   8        260.78        174.54        87.15 o                         
   1   5   8        780.68        792.90        92.54 o                         
   3   5   8       2387.07       2441.71       202.42 o                         
   5   5   8        305.54        326.45        78.17 o                         
   7   5   8        200.65        327.43       141.70 o                         
   9   5   8         67.16        -45.87        95.75 o                         
  11   5   8         72.61         39.81       111.66 o                         
  13   5   8         58.57        -53.04       119.39 o                         
  15   5   8        755.72        616.68       163.28 o                         
  17   5   8         99.10        193.47       155.56 o                         
  19   5   8        216.38         17.90       205.07 o                         
  21   5   8        971.04       1124.15       214.80 o                         
  23   5   8          0.97         63.21       229.39 o                         
 -22   6   8       1344.84        943.83       291.10 o                         
 -20   6   8        312.22        339.62       370.41 o                         
 -18   6   8        269.09        311.09       204.51 o                         
 -16   6   8        535.45        310.57       298.38 o                         
 -14   6   8       4372.93       4219.30       524.97 o                         
 -12   6   8      26118.82      25601.48       478.80 o                         
 -10   6   8      16324.49      15322.95       322.80 o                         
  -8   6   8       6631.55       6743.88       243.50 o                         
  -6   6   8        136.44        230.76        94.97 o                         
  -4   6   8        273.94        622.05       126.29 o                         
  -2   6   8      12900.85      13360.17       290.00 o                         
   0   6   8      15522.01      15539.10       298.67 o                         
   2   6   8      17736.11      16074.68       302.57 o                         
   4   6   8       3773.80       4057.39       171.20 o                         
   6   6   8          6.60         79.23        83.05 o                         
   8   6   8       2620.48       2902.69       201.69 o                         
  10   6   8      19751.58      18712.79       407.44 o                         
  12   6   8       6088.46       6680.17       333.23 o                         
  14   6   8      13224.98      13686.32       400.82 o                         
  16   6   8       1044.94       1028.43       189.88 o                         
  18   6   8        146.54        534.16       177.99 o                         
  20   6   8        762.07        415.60       177.66 o                         
  22   6   8       2400.61       2214.59       297.92 o                         
 -21   7   8       1313.28       1056.50       267.20 o                         
 -19   7   8          8.99        -43.04       172.97 o                         
 -17   7   8        353.25        300.04       201.71 o                         
 -15   7   8        946.30        917.53       235.60 o                         
 -13   7   8         32.14        222.25       147.75 o                         
 -11   7   8        165.98        335.89       155.24 o                         
  -9   7   8         96.82        106.75       119.67 o                         
  -7   7   8        329.92        356.65       123.50 o                         
  -5   7   8        590.21        783.12       144.87 o                         
  -3   7   8        396.13        470.76       123.45 o                         
  -1   7   8       2705.19       3063.14       213.12 o                         
   1   7   8       1388.14       1560.34       166.75 o                         
   3   7   8        469.42        344.18       126.22 o                         
   5   7   8       1567.37       1652.81       225.11 o                         
   7   7   8        333.34        383.67       138.55 o                         
   9   7   8        778.79        817.68       148.56 o                         
  11   7   8         40.30        -40.92       117.34 o                         
  13   7   8        287.75        543.11       157.42 o                         
  15   7   8        719.74        616.23       167.06 o                         
  17   7   8       1250.17       1156.84       200.12 o                         
  19   7   8         37.65       -146.36       146.36 o                         
  21   7   8       1318.80       1494.65       299.96 o                         
 -20   8   8       2524.89       2330.45       367.23 o                         
 -18   8   8       3083.15       2878.43       506.27 o                         
 -16   8   8       4497.73       4040.69       379.99 o                         
 -14   8   8       1072.83        973.69       245.91 o                         
 -12   8   8       1213.83       1109.01       219.08 o                         
 -10   8   8       5721.58       6326.50       312.49 o                         
  -8   8   8       7323.98       7412.27       320.59 o                         
  -6   8   8       6172.83       7006.60       325.02 o                         
  -4   8   8      10777.06      10522.95       364.70 o                         
  -2   8   8       5833.03       5959.02       294.99 o                         
   0   8   8        105.57        250.32       124.05 o                         
   2   8   8       7894.45       8029.10       370.91 o                         
   4   8   8       8915.90       8743.58       316.30 o                         
   6   8   8       4732.82       4922.04       261.94 o                         
   8   8   8       6219.43       6532.03       341.66 o                         
  10   8   8       8551.25       7570.35       438.73 o                         
  12   8   8       1303.94       1860.36       267.06 o                         
  14   8   8       2148.59       2131.89       288.86 o                         
  16   8   8       2496.05       2986.43       280.80 o                         
  18   8   8       1020.60        845.04       234.53 o                         
  20   8   8       1990.80       2169.51       347.49 o                         
 -19   9   8         96.32       -142.69       214.21 o                         
 -17   9   8          3.03        195.26       277.33 o                         
 -15   9   8        470.34        687.42       220.02 o                         
 -13   9   8        291.66        178.57       157.92 o                         
 -11   9   8        733.75        351.06       169.06 o                         
  -9   9   8       2576.00       3102.43       244.30 o                         
  -7   9   8         78.69         39.04       122.08 o                         
  -5   9   8         82.30         62.66       119.34 o                         
  -3   9   8       2048.92       2147.52       210.28 o                         
  -1   9   8        871.49        867.54       157.10 o                         
   1   9   8         81.72        122.86       125.79 o                         
   3   9   8        242.17        476.74       137.43 o                         
   5   9   8        969.45        744.55       146.94 o                         
   7   9   8        482.98        424.58       135.06 o                         
   9   9   8          0.75         95.14       166.69 o                         
  11   9   8          5.64       -113.37       211.46 o                         
  13   9   8         26.36         44.61       176.51 o                         
  15   9   8          0.37       -179.21       179.21 o                         
  17   9   8          6.29        -26.38       186.57 o                         
  19   9   8        182.80        370.17       223.48 o                         
 -18  10   8       3718.80       3740.46       522.56 o                         
 -16  10   8       3040.49       2881.40       346.41 o                         
 -14  10   8       1037.78       1259.11       230.11 o                         
 -12  10   8       1835.11       2121.85       347.01 o                         
 -10  10   8       2507.88       2884.04       254.65 o                         
  -8  10   8       8222.20       9427.10       385.69 o                         
  -6  10   8       7098.24       7686.31       564.34 o                         
  -4  10   8       3320.97       3929.06       267.29 o                         
  -2  10   8       2710.11       2536.93       222.11 o                         
   0  10   8       3055.74       3202.75       248.36 o                         
   2  10   8       2556.02       2790.23       229.61 o                         
   4  10   8       5819.86       6490.59       322.28 o                         
   6  10   8       7357.02       7765.34       333.58 o                         
   8  10   8       3643.81       4036.78       302.57 o                         
  10  10   8       2721.93       2503.57       298.14 o                         
  12  10   8       1118.93       1197.51       248.50 o                         
  14  10   8       1861.16       1719.05       280.74 o                         
  16  10   8       2089.30       1648.35       280.98 o                         
  18  10   8       4639.58       4347.88       404.32 o                         
 -17  11   8         16.78       -195.37       195.37 o                         
 -15  11   8         41.84        116.16       198.33 o                         
 -13  11   8        337.23          7.12       171.46 o                         
 -11  11   8        305.02        516.77       182.31 o                         
  -9  11   8        409.48        312.75       156.62 o                         
  -7  11   8          2.95        279.58       148.86 o                         
  -5  11   8       1175.60        930.69       181.06 o                         
  -3  11   8        622.86        548.85       168.36 o                         
  -1  11   8        294.49        237.51       144.03 o                         
   1  11   8         16.41         42.91       125.16 o                         
   3  11   8         60.33       -118.21       118.21 o                         
   5  11   8        330.11        124.26       167.85 o                         
   7  11   8         14.45        -52.75       152.01 o                         
   9  11   8          3.58        -89.05       162.38 o                         
  11  11   8        154.15       -151.94       151.94 o                         
  13  11   8         23.78         70.07       184.86 o                         
  15  11   8          0.43        -37.43       194.32 o                         
 -14  12   8       1310.25       1599.45       254.36 o                         
 -12  12   8        864.87        621.78       212.84 o                         
 -10  12   8        772.29        972.44       215.71 o                         
  -8  12   8       7273.70       8422.46       406.30 o                         
  -6  12   8       3717.53       4177.02       303.90 o                         
  -4  12   8       5272.68       5339.82       326.35 o                         
  -2  12   8       4167.64       4892.07       348.09 o                         
   0  12   8        688.58        629.43       173.23 o                         
   2  12   8        613.31        404.84       153.12 o                         
   4  12   8       5258.62       5650.38       324.55 o                         
   6  12   8       5756.53       6079.81       332.69 o                         
   8  12   8       4848.15       5096.94       356.12 o                         
  10  12   8       1448.12       1341.37       257.50 o                         
  12  12   8         19.28         18.78       192.70 o                         
  14  12   8        937.75       1221.41       273.13 o                         
 -11  13   8          8.39       -156.13       156.13 o                         
  -9  13   8        867.73        886.69       196.13 o                         
  -7  13   8         50.27        142.26       172.32 o                         
  -5  13   8        824.41        758.08       211.17 o                         
  -3  13   8        347.55        402.56       172.86 o                         
  -1  13   8          5.87         89.28       149.68 o                         
   1  13   8        130.24         68.92       138.52 o                         
   3  13   8        486.08        231.02       158.02 o                         
   5  13   8         12.28        348.07       153.30 o                         
   7  13   8        156.44         71.76       176.16 o                         
   9  13   8        386.69        183.45       200.39 o                         
  11  13   8          0.12       -207.44       295.50 o                         
  -8  14   8       1768.34       1670.93       239.90 o                         
  -6  14   8       3013.86       2481.51       311.70 o                         
  -4  14   8       2436.39       2311.47       256.56 o                         
  -2  14   8       2583.98       2695.55       307.69 o                         
   0  14   8       4579.88       4448.96       320.23 o                         
   2  14   8       2391.09       2446.56       291.62 o                         
   4  14   8       1674.87       1157.59       237.77 o                         
   6  14   8       2279.91       2212.10       253.09 o                         
   8  14   8       1546.55       1586.15       258.57 o                         
  -3  15   8        632.80        660.45       184.68 o                         
  -1  15   8        468.19        442.87       180.78 o                         
   1  15   8        231.98       -111.65       146.67 o                         
   3  15   8        230.63        135.69       170.82 o                         
 -23   1   9       2335.08       1916.34       280.61 o                         
 -21   1   9       3045.07       3115.78       303.99 o                         
 -19   1   9       4291.84       4210.31       299.42 o                         
 -17   1   9       4138.38       4618.62       295.95 o                         
 -15   1   9       1453.70       1388.88       178.13 o                         
 -13   1   9       4572.62       4624.87       299.98 o                         
 -11   1   9       5940.01       6783.62       219.20 o                         
  -9   1   9       4953.23       5094.38       196.95 o                         
  -7   1   9      12350.85      12301.18       253.71 o                         
  -5   1   9      13521.90      13469.56       259.54 o                         
  -3   1   9      11716.56      11623.78       241.18 o                         
  -1   1   9       6851.82       6917.36       205.98 o                         
   1   1   9       2026.34       2138.26       131.77 o                         
   3   1   9       3517.94       3512.81       153.75 o                         
   5   1   9      15797.75      15359.77       342.13 o                         
   7   1   9      13090.90      11984.04       321.01 o                         
   9   1   9       8681.01       8571.87       307.07 o                         
  11   1   9       1684.93       1844.08       193.76 o                         
  13   1   9        850.83        860.55       166.11 o                         
  15   1   9       3697.56       3634.27       270.65 o                         
  17   1   9       6158.55       6981.19       429.65 o                         
  19   1   9       6623.24       7144.49       583.89 o                         
  21   1   9       2690.23       3125.04       298.83 o                         
  23   1   9        753.74        681.29       320.49 o                         
 -22   2   9         97.97        -56.36       201.12 o                         
 -20   2   9        976.93        755.57       221.97 o                         
 -18   2   9        361.31        165.08       172.11 o                         
 -16   2   9         12.62        -10.58       158.35 o                         
 -14   2   9        227.66        304.50       132.64 o                         
 -12   2   9        154.05        132.00       172.88 o                         
 -10   2   9       1121.86       1199.26       122.75 o                         
  -8   2   9       1502.43       1985.03       142.52 o                         
  -6   2   9        157.22        122.88        81.56 o                         
  -4   2   9       4965.20       5509.63       201.57 o                         
  -2   2   9       2888.33       2951.47       157.06 o                         
   0   2   9        799.14       1035.97       103.76 o                         
   2   2   9        887.48        906.93        99.72 o                         
   4   2   9       5609.75       5954.44       208.83 o                         
   6   2   9       4018.82       4433.86       307.45 o                         
   8   2   9        673.55        720.67       138.58 o                         
  10   2   9       1432.67       1486.72       171.72 o                         
  12   2   9         27.45        109.43       152.02 o                         
  14   2   9        197.82        281.64       173.51 o                         
  16   2   9         47.51        -32.31       143.29 o                         
  18   2   9        603.50        535.19       186.44 o                         
  20   2   9        434.78        283.80       179.19 o                         
  22   2   9        534.80        535.13       206.04 o                         
 -23   3   9       3106.97       3415.88       344.11 o                         
 -21   3   9       2188.85       2140.02       278.26 o                         
 -19   3   9       2811.01       2414.05       278.62 o                         
 -17   3   9       5428.55       5225.95       376.32 o                         
 -15   3   9       2358.62       2553.71       255.27 o                         
 -13   3   9       3824.33       4066.57       289.46 o                         
 -11   3   9      11391.36      11106.96       318.96 o                         
  -9   3   9       3035.95       3033.75       186.45 o                         
  -7   3   9       3490.03       3811.65       179.78 o                         
  -5   3   9       6699.10       6972.86       216.55 o                         
  -3   3   9       6480.78       6578.84       195.53 o                         
  -1   3   9       8777.21       8747.29       210.05 o                         
   1   3   9      17946.72      18042.65       285.62 o                         
   3   3   9       7888.42       7972.80       199.22 o                         
   5   3   9       7453.40       6907.97       257.78 o                         
   7   3   9       6881.84       6662.25       274.77 o                         
   9   3   9       4180.64       4311.22       252.63 o                         
  11   3   9       4482.13       4714.58       275.43 o                         
  13   3   9       2520.11       2174.39       212.57 o                         
  15   3   9       3431.55       3202.98       252.31 o                         
  17   3   9       2794.49       2821.64       257.42 o                         
  19   3   9       2893.15       2551.50       256.70 o                         
  21   3   9       2300.85       2553.79       283.29 o                         
 -22   4   9        140.54          9.11       187.93 o                         
 -20   4   9        449.77        356.12       193.66 o                         
 -18   4   9        196.02         96.35       167.71 o                         
 -16   4   9         21.68        -43.52       146.54 o                         
 -14   4   9       1320.09       1217.20       259.19 o                         
 -12   4   9        967.94        931.74       152.26 o                         
 -10   4   9          0.74         82.40        95.08 o                         
  -8   4   9       4258.12       4648.16       293.68 o                         
  -6   4   9        997.04       1223.70       133.55 o                         
  -4   4   9       2152.99       1969.63       155.90 o                         
  -2   4   9       1403.80       1566.10       141.96 o                         
   0   4   9       4977.79       5221.07       190.07 o                         
   2   4   9        416.50        425.96        89.86 o                         
   4   4   9      10532.19      10398.11       227.52 o                         
   6   4   9       2302.28       2164.27       181.09 o                         
   8   4   9       3950.88       4066.21       241.92 o                         
  10   4   9        172.69        292.27       125.87 o                         
  12   4   9       1801.50       1599.90       193.12 o                         
  14   4   9        186.70        177.03       144.37 o                         
  16   4   9        222.49        355.06       165.24 o                         
  18   4   9        187.02       -146.44       146.44 o                         
  20   4   9        102.08         83.27       171.91 o                         
  22   4   9          1.83         53.52       211.76 o                         
 -21   5   9       2316.20       2318.46       333.88 o                         
 -19   5   9        927.77       1145.21       223.07 o                         
 -17   5   9       2674.71       2230.76       254.53 o                         
 -15   5   9       4285.94       3811.19       381.59 o                         
 -13   5   9      12117.32      11908.10       511.05 o                         
 -11   5   9       7240.56       8094.22       381.63 o                         
  -9   5   9       3697.85       3764.15       208.70 o                         
  -7   5   9       1790.29       1644.58       150.80 o                         
  -5   5   9        693.85        782.13       118.94 o                         
  -3   5   9      13113.40      13166.22       333.26 o                         
  -1   5   9      13981.67      13289.47       294.47 o                         
   1   5   9      10875.79      11023.56       268.46 o                         
   3   5   9       7112.38       6980.75       270.64 o                         
   5   5   9       5042.96       5190.22       221.59 o                         
   7   5   9        391.23        307.46       113.55 o                         
   9   5   9       7655.24       8122.91       312.83 o                         
  11   5   9       7641.14       7306.71       319.86 o                         
  13   5   9      13168.56      13490.93       398.34 o                         
  15   5   9       9070.30       9397.93       406.15 o                         
  17   5   9       2239.86       2263.65       243.68 o                         
  19   5   9        565.46        905.88       203.62 o                         
  21   5   9        219.44         36.67       191.42 o                         
 -20   6   9         40.00        -75.65       187.99 o                         
 -18   6   9         57.10       -128.43       178.88 o                         
 -16   6   9         56.58        -39.12       167.20 o                         
 -14   6   9         90.92        -50.49       162.07 o                         
 -12   6   9         66.97         83.71       142.05 o                         
 -10   6   9        198.67        137.65       120.96 o                         
  -8   6   9         51.37        -78.09       111.62 o                         
  -6   6   9         25.05          2.66       104.69 o                         
  -4   6   9        407.62        304.38       121.94 o                         
  -2   6   9         48.12        -96.60        96.60 o                         
   0   6   9         93.13         42.79        96.79 o                         
   2   6   9         17.34         15.61       101.43 o                         
   4   6   9        500.73        454.87       123.12 o                         
   6   6   9        957.36        848.45       162.44 o                         
   8   6   9        628.73        524.37       129.65 o                         
  10   6   9        424.77        153.18       174.55 o                         
  12   6   9         84.48         74.07       131.16 o                         
  14   6   9        109.22        -97.07       147.80 o                         
  16   6   9         95.23        205.68       156.91 o                         
  18   6   9         18.11          4.19       162.27 o                         
  20   6   9          0.44        175.01       188.32 o                         
 -19   7   9        300.71        354.16       218.16 o                         
 -17   7   9        761.06        294.88       210.85 o                         
 -15   7   9       1934.44       1861.22       284.61 o                         
 -13   7   9       7817.36       8211.23       486.73 o                         
 -11   7   9       9292.96       9343.91       787.61 o                         
  -9   7   9       9599.31       9401.81       340.91 o                         
  -7   7   9       4815.68       5283.78       289.91 o                         
  -5   7   9        885.81        830.92       173.60 o                         
  -3   7   9       3416.96       3998.65       249.91 o                         
  -1   7   9       2132.75       2746.62       225.91 o                         
   1   7   9       8177.98       8239.64       310.12 o                         
   3   7   9      10528.94       9825.26       306.15 o                         
   5   7   9       9872.98      10196.26       361.40 o                         
   7   7   9       1526.75       1192.26       284.97 o                         
   9   7   9       3496.01       3717.95       330.19 o                         
  11   7   9        651.57       1096.50       226.88 o                         
  13   7   9       5885.84       5437.84       342.44 o                         
  15   7   9       5437.34       5660.23       408.23 o                         
  17   7   9       4520.06       4168.73       347.24 o                         
  19   7   9        854.23        883.98       233.15 o                         
 -18   8   9        491.15        116.60       208.88 o                         
 -16   8   9         70.14        -23.73       188.26 o                         
 -14   8   9       1023.96        714.81       231.73 o                         
 -12   8   9        246.35        245.40       155.71 o                         
 -10   8   9        819.84        858.29       186.84 o                         
  -8   8   9       1296.45       1439.58       190.52 o                         
  -6   8   9        163.51        124.95       129.21 o                         
  -4   8   9       1187.41       1486.90       182.16 o                         
  -2   8   9       2928.62       3162.07       238.87 o                         
   0   8   9        211.22        291.67       126.89 o                         
   2   8   9       1586.30       1824.47       186.14 o                         
   4   8   9       1283.87       1135.58       164.96 o                         
   6   8   9       1297.46       1453.80       202.19 o                         
   8   8   9        445.65        525.13       200.14 o                         
  10   8   9         80.84        289.23       187.03 o                         
  12   8   9        215.59        193.69       177.70 o                         
  14   8   9          0.36        284.98       195.78 o                         
  16   8   9         45.80         31.40       200.36 o                         
  18   8   9         70.11       -188.96       199.31 o                         
 -17   9   9       2266.83       1736.81       309.75 o                         
 -15   9   9       2473.96       2365.70       329.30 o                         
 -13   9   9       2350.45       2097.18       252.53 o                         
 -11   9   9       2240.03       2315.85       263.23 o                         
  -9   9   9       6897.09       6529.84       337.98 o                         
  -7   9   9      11690.66      11366.16       375.70 o                         
  -5   9   9       3420.21       3414.82       259.09 o                         
  -3   9   9       1848.07       2019.96       232.22 o                         
  -1   9   9       4586.23       4687.16       288.51 o                         
   1   9   9       1762.09       1890.77       201.86 o                         
   3   9   9       1550.47       1261.67       176.16 o                         
   5   9   9       5055.77       5453.31       346.46 o                         
   7   9   9       2633.62       2456.05       299.46 o                         
   9   9   9       5298.97       5518.79       600.68 o                         
  11   9   9       7948.24       7516.37       475.31 o                         
  13   9   9       2618.03       2244.58       298.98 o                         
  15   9   9       1785.21       1208.12       267.65 o                         
  17   9   9       1483.64       1432.70       276.71 o                         
 -16  10   9         98.26        341.28       234.75 o                         
 -14  10   9        319.53        432.37       218.99 o                         
 -12  10   9         42.92        -94.26       148.91 o                         
 -10  10   9        923.82        749.12       193.38 o                         
  -8  10   9        582.27        566.79       180.86 o                         
  -6  10   9        319.03        417.10       148.82 o                         
  -4  10   9        506.81        530.93       158.14 o                         
  -2  10   9         86.87         31.71       161.79 o                         
   0  10   9        260.92        414.24       143.81 o                         
   2  10   9       1192.54       1163.64       185.16 o                         
   4  10   9        472.69        364.49       140.85 o                         
   6  10   9         30.42        -37.96       152.40 o                         
   8  10   9        299.59         -6.23       186.67 o                         
  10  10   9       1474.30       1312.82       258.47 o                         
  12  10   9        257.44        435.95       215.40 o                         
  14  10   9          0.06        -83.33       185.30 o                         
  16  10   9        419.01        336.61       218.23 o                         
 -15  11   9       4247.41       3458.25       665.19 o                         
 -13  11   9       1724.89       1267.47       244.96 o                         
 -11  11   9        494.70        393.43       197.56 o                         
  -9  11   9        577.54        728.66       199.65 o                         
  -7  11   9       6429.50       7256.92       459.23 o                         
  -5  11   9       6968.72       7786.14       395.03 o                         
  -3  11   9       9711.46      10340.33       414.86 o                         
  -1  11   9       3670.86       3795.17       281.71 o                         
   1  11   9        159.55         98.25       135.39 o                         
   3  11   9        956.45       1058.23       182.17 o                         
   5  11   9       4882.53       4585.20       336.21 o                         
   7  11   9       7861.88       8072.00       618.34 o                         
   9  11   9       7168.14       6881.22       466.82 o                         
  11  11   9        845.05        664.03       222.22 o                         
  13  11   9        319.63         38.68       202.74 o                         
  15  11   9         91.23         85.77       211.12 o                         
 -12  12   9        197.59         59.83       174.89 o                         
 -10  12   9         39.66       -157.99       157.99 o                         
  -8  12   9        197.50        135.35       155.10 o                         
  -6  12   9        279.91         53.76       158.36 o                         
  -4  12   9         23.01         75.02       149.56 o                         
  -2  12   9          0.09        -60.01       143.28 o                         
   0  12   9        302.76        160.43       146.91 o                         
   2  12   9          9.86       -132.18       132.18 o                         
   4  12   9          0.32        -47.06       145.06 o                         
   6  12   9         98.37        -22.88       164.73 o                         
   8  12   9          0.85       -174.35       174.35 o                         
  10  12   9        184.30        241.15       194.62 o                         
  12  12   9        132.63       -192.95       192.95 o                         
  -9  13   9       1565.38       1722.04       252.12 o                         
  -7  13   9       5353.62       5077.96       336.56 o                         
  -5  13   9       3569.26       3775.92       308.39 o                         
  -3  13   9       1881.38       1715.45       216.62 o                         
  -1  13   9       1804.64       1792.56       229.58 o                         
   1  13   9       1703.68       1762.00       223.57 o                         
   3  13   9       1731.70       1599.51       223.62 o                         
   5  13   9       2587.60       2380.39       283.26 o                         
   7  13   9       3063.32       3311.57       355.24 o                         
   9  13   9       3669.55       3759.40       526.77 o                         
  -6  14   9          0.72        -81.49       152.04 o                         
  -4  14   9        465.27        291.65       167.55 o                         
  -2  14   9        660.92        453.75       171.42 o                         
   0  14   9        147.31        281.33       170.09 o                         
   2  14   9        485.23        365.84       172.53 o                         
   4  14   9        651.07        546.36       270.07 o                         
 -22   0  10        650.71       1225.31       412.00 o                         
 -20   0  10       4471.93       3955.81       429.76 o                         
 -18   0  10       4272.38       3460.03       380.34 o                         
 -16   0  10      13523.76      13486.22       982.23 o                         
 -14   0  10       7704.43       7485.99       581.24 o                         
 -12   0  10         26.07        -32.08       158.21 o                         
 -10   0  10         91.44        168.51       135.50 o                         
  -8   0  10       8306.53       8166.50       327.24 o                         
  -6   0  10       1193.73       1128.15       177.20 o                         
  -4   0  10      20767.73      20819.35       473.07 o                         
  -2   0  10      21602.12      21306.44       470.76 o                         
   0   0  10       5635.56       5509.16       287.76 o                         
   2   0  10       3676.10       4469.03       311.14 o                         
   4   0  10      12691.03      12258.50       456.17 o                         
   6   0  10       3705.08       3675.23       337.82 o                         
   8   0  10      10401.43       9956.37       458.39 o                         
  10   0  10       2542.22       3113.48       569.67 o                         
  12   0  10        469.30        307.71       206.02 o                         
  14   0  10       2898.94       2752.93       352.86 o                         
  16   0  10       1075.70        779.65       272.49 o                         
  18   0  10       6815.66       6085.02       513.42 o                         
  20   0  10       5527.78       5456.28       603.50 o                         
 -21   1  10       1128.37        824.74       232.00 o                         
 -19   1  10        847.49        965.86       217.82 o                         
 -17   1  10        204.24         13.55       165.02 o                         
 -15   1  10        415.91        225.20       135.30 o                         
 -13   1  10       2913.08       2876.86       224.80 o                         
 -11   1  10       3144.80       3161.17       201.00 o                         
  -9   1  10         38.73        -70.49        83.10 o                         
  -7   1  10       1190.19       1502.10       134.86 o                         
  -5   1  10       6342.82       6408.54       257.10 o                         
  -3   1  10       1282.71       1541.19       130.99 o                         
  -1   1  10          3.25         16.94        90.30 o                         
   1   1  10       3498.54       4127.35       185.88 o                         
   3   1  10       1853.03       1852.33       173.25 o                         
   5   1  10        149.45         57.30       121.14 o                         
   7   1  10       1584.99       1833.22       184.78 o                         
   9   1  10         24.56       -108.41       108.41 o                         
  11   1  10         73.75          6.98       123.93 o                         
  13   1  10        356.01        244.40       147.64 o                         
  15   1  10        150.67         76.40       150.51 o                         
  17   1  10        435.45        293.11       183.29 o                         
  19   1  10        143.24        -37.76       180.12 o                         
  21   1  10          2.51       -128.62       185.97 o                         
 -22   2  10       1642.96       1652.02       268.49 o                         
 -20   2  10       4927.52       4885.59       372.80 o                         
 -18   2  10       2481.17       2701.68       338.10 o                         
 -16   2  10       3385.08       3994.13       315.46 o                         
 -14   2  10       1728.27       1609.29       219.07 o                         
 -12   2  10       2577.91       3046.05       260.69 o                         
 -10   2  10       6168.49       6035.02       265.46 o                         
  -8   2  10      14744.70      14374.41       292.05 o                         
  -6   2  10       6526.97       6573.50       222.14 o                         
  -4   2  10       6918.90       7312.42       226.40 o                         
  -2   2  10       3452.38       3966.78       187.08 o                         
   0   2  10       6110.84       6441.88       211.03 o                         
   2   2  10       4611.03       4810.20       219.14 o                         
   4   2  10       5030.52       5401.95       263.88 o                         
   6   2  10      11712.93      11753.28       328.62 o                         
   8   2  10       7891.68       7717.38       314.81 o                         
  10   2  10       3245.03       3542.28       252.03 o                         
  12   2  10       1559.77       1542.12       195.17 o                         
  14   2  10       2310.52       2454.63       242.18 o                         
  16   2  10       2137.82       2420.66       245.74 o                         
  18   2  10       7135.18       7311.33       388.28 o                         
  20   2  10       4418.38       3616.21       306.20 o                         
 -21   3  10        996.39        953.49       239.24 o                         
 -19   3  10        435.33        726.75       211.10 o                         
 -17   3  10        476.21        446.60       171.99 o                         
 -15   3  10        492.54        229.57       208.96 o                         
 -13   3  10       1114.76       1092.32       192.64 o                         
 -11   3  10        496.16        380.60       133.90 o                         
  -9   3  10        114.40        219.88       113.03 o                         
  -7   3  10        329.25        306.51       109.79 o                         
  -5   3  10        720.32        713.15       120.81 o                         
  -3   3  10        812.20        732.15       130.45 o                         
  -1   3  10       4622.22       4852.97       197.37 o                         
   1   3  10         46.82         18.88        74.31 o                         
   3   3  10       2941.76       3206.72       187.41 o                         
   5   3  10       5411.59       5440.17       267.09 o                         
   7   3  10       1126.77       1109.14       158.06 o                         
   9   3  10       2038.93       1964.07       199.63 o                         
  11   3  10       7183.06       7417.64       365.09 o                         
  13   3  10        419.93        508.00       153.97 o                         
  15   3  10        501.44        152.16       151.06 o                         
  17   3  10       2157.55       2396.34       254.37 o                         
  19   3  10         74.71         -3.27       168.06 o                         
  21   3  10         63.11        285.25       183.24 o                         
 -20   4  10       4079.23       3768.74       336.93 o                         
 -18   4  10       2070.63       1960.15       350.53 o                         
 -16   4  10        900.73        705.14       234.55 o                         
 -14   4  10       3286.92       3269.50       273.32 o                         
 -12   4  10       6001.06       6531.95       355.62 o                         
 -10   4  10       6918.53       7284.33       301.62 o                         
  -8   4  10       6764.14       7409.11       269.10 o                         
  -6   4  10       2020.91       1777.14       161.78 o                         
  -4   4  10       6013.15       6043.24       251.01 o                         
  -2   4  10      10966.64      10369.78       295.91 o                         
   0   4  10       6763.05       6795.26       243.37 o                         
   2   4  10       4115.28       4487.52       234.81 o                         
   4   4  10       4700.48       4760.95       304.42 o                         
   6   4  10       2630.75       2655.85       208.13 o                         
   8   4  10       6549.87       6616.52       300.43 o                         
  10   4  10       5661.86       5827.57       389.41 o                         
  12   4  10       2958.25       2766.32       329.75 o                         
  14   4  10       4157.77       4079.90       286.48 o                         
  16   4  10       3644.35       3607.48       285.33 o                         
  18   4  10       2475.82       2028.00       248.41 o                         
  20   4  10        984.18        743.27       211.01 o                         
 -19   5  10        451.39        582.66       218.06 o                         
 -17   5  10        272.19        -33.21       194.23 o                         
 -15   5  10        413.92        496.99       312.03 o                         
 -13   5  10        286.91        223.40       177.53 o                         
 -11   5  10        109.86         70.67       120.05 o                         
  -9   5  10        552.52        594.03       127.17 o                         
  -7   5  10        278.68        176.78       107.10 o                         
  -5   5  10        533.19        260.60       108.72 o                         
  -3   5  10        221.95         97.05       101.11 o                         
  -1   5  10          0.17        -89.00        89.78 o                         
   1   5  10          4.58        -86.38        86.38 o                         
   3   5  10       1445.13       1637.48       197.39 o                         
   5   5  10        458.52        431.42       149.54 o                         
   7   5  10        744.49        643.84       140.22 o                         
   9   5  10         24.15         60.75       129.58 o                         
  11   5  10        457.79        211.31       138.72 o                         
  13   5  10         31.63         98.14       143.46 o                         
  15   5  10         73.95         13.42       141.95 o                         
  17   5  10         40.10          9.53       200.42 o                         
  19   5  10        151.46        239.08       172.13 o                         
 -20   6  10       2433.21       2108.81       334.96 o                         
 -18   6  10       1212.73        650.74       235.88 o                         
 -16   6  10         26.68        -35.23       180.19 o                         
 -14   6  10       2308.47       2221.27       331.53 o                         
 -12   6  10       8103.04       7978.13       397.20 o                         
 -10   6  10      13284.98      13406.69       428.24 o                         
  -8   6  10      11464.05      10833.72       345.33 o                         
  -6   6  10       2005.76       2059.26       198.74 o                         
  -4   6  10       1594.85       1885.89       195.48 o                         
  -2   6  10         75.03          9.22       116.14 o                         
   0   6  10       5382.39       5637.15       282.68 o                         
   2   6  10      13774.33      12687.16       340.78 o                         
   4   6  10       9181.65       8296.36       421.94 o                         
   6   6  10        873.49       1329.44       226.68 o                         
   8   6  10       5638.75       5108.35       376.66 o                         
  10   6  10       1882.28       2201.25       245.69 o                         
  12   6  10       6046.74       6246.13       378.65 o                         
  14   6  10       7451.70       7293.89       556.99 o                         
  16   6  10       2770.53       2463.40       254.64 o                         
  18   6  10        142.04        -34.53       168.45 o                         
 -19   7  10        362.17        442.68       389.55 o                         
 -17   7  10        325.65         92.21       201.43 o                         
 -15   7  10       1034.13        693.88       238.45 o                         
 -13   7  10       1818.39       1123.54       246.39 o                         
 -11   7  10        214.56        159.90       178.50 o                         
  -9   7  10       1663.33       1446.30       189.76 o                         
  -7   7  10       2575.07       2982.25       238.43 o                         
  -5   7  10         25.23        -10.13       119.84 o                         
  -3   7  10        225.77        148.71       127.10 o                         
  -1   7  10        254.16        476.18       143.91 o                         
   1   7  10         44.61       -103.36       103.36 o                         
   3   7  10        510.07        483.36       137.84 o                         
   5   7  10       1244.26       1143.82       226.15 o                         
   7   7  10        735.17        509.08       240.36 o                         
   9   7  10         30.45        248.54       179.68 o                         
  11   7  10        441.11        -23.96       182.70 o                         
  13   7  10        545.75        480.87       212.33 o                         
  15   7  10          1.52       -127.22       192.65 o                         
  17   7  10        766.68        695.80       247.95 o                         
 -18   8  10       1671.55       1659.94       368.97 o                         
 -16   8  10       1398.24       1568.29       297.83 o                         
 -14   8  10       5930.72       5909.59       565.52 o                         
 -12   8  10       9632.46      10130.04       513.20 o                         
 -10   8  10       2682.88       2877.32       273.46 o                         
  -8   8  10        798.94       1138.34       185.83 o                         
  -6   8  10        705.98        754.49       248.58 o                         
  -4   8  10       1336.14       1027.02       177.45 o                         
  -2   8  10       7500.90       8357.17       355.73 o                         
   0   8  10      10944.96      10509.31       357.02 o                         
   2   8  10       4948.82       4919.64       285.01 o                         
   4   8  10       3995.03       4283.70       303.91 o                         
   6   8  10       2926.57       3219.44       312.76 o                         
   8   8  10       1920.85       2089.00       282.57 o                         
  10   8  10       3873.00       3802.19       356.25 o                         
  12   8  10       3948.23       3599.83       360.15 o                         
  14   8  10       2521.65       2404.60       325.09 o                         
  16   8  10       2436.53       2513.84       340.80 o                         
 -15   9  10          3.01       -165.60       165.60 o                         
 -13   9  10        423.59        195.13       204.10 o                         
 -11   9  10        648.77        421.30       240.86 o                         
  -9   9  10        697.76        448.27       179.23 o                         
  -7   9  10        461.81        564.71       165.21 o                         
  -5   9  10          3.14        -23.21       134.73 o                         
  -3   9  10        115.81        176.94       136.40 o                         
  -1   9  10       1333.70       1615.99       204.49 o                         
   1   9  10        183.05        120.85       125.67 o                         
   3   9  10       2616.48       2867.75       274.36 o                         
   5   9  10       1625.81       1575.60       265.93 o                         
   7   9  10         47.67        -54.03       222.34 o                         
   9   9  10        306.72        296.11       193.97 o                         
  11   9  10       1016.94        951.73       230.90 o                         
  13   9  10          0.06        128.08       196.76 o                         
  15   9  10        231.04        464.26       237.73 o                         
 -14  10  10       2882.37       2592.84       352.77 o                         
 -12  10  10       1026.40        462.59       199.78 o                         
 -10  10  10        669.88        316.23       180.77 o                         
  -8  10  10       4096.84       4443.29       336.10 o                         
  -6  10  10       6056.68       7193.91       374.21 o                         
  -4  10  10       5777.88       6834.56       362.16 o                         
  -2  10  10       2227.64       2045.60       228.05 o                         
   0  10  10       1018.20       1073.67       183.57 o                         
   2  10  10       1555.86       1669.40       206.87 o                         
   4  10  10       3171.89       2914.89       282.63 o                         
   6  10  10       4652.98       4801.82       396.94 o                         
   8  10  10       4684.32       5090.36       417.29 o                         
  10  10  10       3776.33       3827.31       444.61 o                         
  12  10  10       1280.18       1616.29       287.19 o                         
  14  10  10       1160.23       1081.40       263.81 o                         
 -13  11  10        246.59        360.20       256.22 o                         
 -11  11  10         25.72          7.70       177.24 o                         
  -9  11  10         29.02         62.20       187.52 o                         
  -7  11  10        154.47         96.83       147.07 o                         
  -5  11  10         17.75       -138.41       138.41 o                         
  -3  11  10         99.08        399.50       167.28 o                         
  -1  11  10        123.23         50.73       146.11 o                         
   1  11  10        247.38        508.02       160.06 o                         
   3  11  10         93.44        213.16       175.39 o                         
   5  11  10         18.10         -4.16       180.82 o                         
   7  11  10         82.72        -59.19       174.05 o                         
   9  11  10         95.38        -57.53       188.59 o                         
  11  11  10        188.00        242.24       200.09 o                         
 -10  12  10          4.46       -153.82       153.82 o                         
  -8  12  10       2438.57       2425.74       263.60 o                         
  -6  12  10       5285.56       5592.47       358.90 o                         
  -4  12  10       8320.30       8277.77       573.12 o                         
  -2  12  10       3634.11       3744.29       297.72 o                         
   0  12  10        470.03        134.15       156.21 o                         
   2  12  10        274.28        346.04       167.83 o                         
   4  12  10       2888.24       2888.90       327.09 o                         
   6  12  10       1855.05       1605.43       285.24 o                         
   8  12  10       3434.06       3199.01       403.51 o                         
  10  12  10       2760.64       2408.01       428.90 o                         
  -7  13  10         33.44       -101.62       207.15 o                         
  -5  13  10          5.42         26.29       160.18 o                         
  -3  13  10         81.03         31.44       160.87 o                         
  -1  13  10        779.24        610.26       182.67 o                         
   1  13  10        315.66        249.61       160.72 o                         
   3  13  10        403.00        200.74       192.34 o                         
   5  13  10       1013.74        936.61       376.54 o                         
 -19   1  11       2508.61       2913.11       310.83 o                         
 -17   1  11       4837.79       5133.84       360.54 o                         
 -15   1  11       4768.41       4948.45       382.52 o                         
 -13   1  11       6917.38       7242.06       393.92 o                         
 -11   1  11         70.01         94.89       128.64 o                         
  -9   1  11       3651.95       3847.63       202.86 o                         
  -7   1  11       7425.89       7518.70       256.97 o                         
  -5   1  11      12661.35      12515.52       284.31 o                         
  -3   1  11      14761.69      14464.28       297.91 o                         
  -1   1  11      13120.97      12751.09       277.96 o                         
   1   1  11        290.91        478.35       113.93 o                         
   3   1  11        570.44        730.89       142.62 o                         
   5   1  11        595.15        523.92       135.29 o                         
   7   1  11       5645.84       5266.78       352.69 o                         
   9   1  11      15382.62      15406.55       411.88 o                         
  11   1  11       6296.30       6597.45       344.70 o                         
  13   1  11       2779.63       2659.65       246.41 o                         
  15   1  11        564.93        674.51       188.68 o                         
  17   1  11       2052.66       1970.96       274.07 o                         
  19   1  11       3591.40       2626.65       283.87 o                         
 -20   2  11        196.71        343.79       203.55 o                         
 -18   2  11        325.39        277.52       189.60 o                         
 -16   2  11          9.54         87.83       162.79 o                         
 -14   2  11        978.42       1006.84       202.03 o                         
 -12   2  11       1965.31       1984.41       228.78 o                         
 -10   2  11       2155.24       1917.19       194.09 o                         
  -8   2  11        442.96        324.06       120.72 o                         
  -6   2  11        324.20        424.06       158.59 o                         
  -4   2  11          0.01        -15.83        87.24 o                         
  -2   2  11       1969.96       2133.25       155.63 o                         
   0   2  11       6526.69       6747.43       233.18 o                         
   2   2  11        596.66        776.57       141.88 o                         
   4   2  11       1633.01       1604.39       191.28 o                         
   6   2  11       2085.39       2043.84       200.23 o                         
   8   2  11        530.61        546.50       168.60 o                         
  10   2  11        300.77        321.86       148.37 o                         
  12   2  11       1953.59       2121.29       226.09 o                         
  14   2  11        983.18       1043.36       199.45 o                         
  16   2  11        408.64        328.97       179.87 o                         
  18   2  11        514.33        614.39       206.44 o                         
  20   2  11        202.44         79.78       299.61 o                         
 -19   3  11       4260.16       4163.39       398.34 o                         
 -17   3  11       2580.87       2556.52       312.60 o                         
 -15   3  11       1109.04        850.79       201.57 o                         
 -13   3  11       3294.65       3059.76       469.76 o                         
 -11   3  11       1862.86       2262.61       240.71 o                         
  -9   3  11       4121.68       4179.50       234.51 o                         
  -7   3  11       8886.14       9209.24       293.64 o                         
  -5   3  11       4987.60       5723.41       347.44 o                         
  -3   3  11       5765.53       6097.76       268.40 o                         
  -1   3  11       4733.86       4947.58       255.95 o                         
   1   3  11       2789.04       3131.11       266.98 o                         
   3   3  11       6240.81       6688.94       289.68 o                         
   5   3  11       8473.19       8715.01       325.04 o                         
   7   3  11       3483.70       3546.38       245.90 o                         
   9   3  11       7318.99       7535.31       341.26 o                         
  11   3  11       2258.29       2411.84       233.78 o                         
  13   3  11        842.21        842.08       185.52 o                         
  15   3  11       2911.07       3065.37       284.33 o                         
  17   3  11       2317.10       2138.83       274.59 o                         
  19   3  11       1539.73       1302.53       238.68 o                         
 -18   4  11        280.85        118.53       206.17 o                         
 -16   4  11         17.85         75.81       164.58 o                         
 -14   4  11        629.84        447.14       198.96 o                         
 -12   4  11        303.59         59.15       149.18 o                         
 -10   4  11        122.24          6.05       119.01 o                         
  -8   4  11         27.44        -94.82       102.00 o                         
  -6   4  11        159.48         36.63       123.38 o                         
  -4   4  11        355.18        389.91       119.24 o                         
  -2   4  11        904.81        830.24       131.93 o                         
   0   4  11        331.92        392.01       112.84 o                         
   2   4  11        154.58        123.62       132.64 o                         
   4   4  11         25.75        110.59       139.01 o                         
   6   4  11         31.48        -69.80       149.54 o                         
   8   4  11        213.39         20.51       140.58 o                         
  10   4  11         89.99        -21.46       176.78 o                         
  12   4  11       2180.63       2273.78       229.94 o                         
  14   4  11        410.51        396.79       167.02 o                         
  16   4  11        552.26        616.07       195.56 o                         
  18   4  11        682.72        736.24       209.23 o                         
 -19   5  11       4522.56       3489.29       375.45 o                         
 -17   5  11       2370.89       2213.46       345.19 o                         
 -15   5  11        373.20        301.96       199.64 o                         
 -13   5  11       3408.81       3594.66       343.70 o                         
 -11   5  11       9044.78       9044.01       462.39 o                         
  -9   5  11      10970.50      11862.43       377.93 o                         
  -7   5  11       3383.09       3742.44       255.79 o                         
  -5   5  11        238.52        342.35       139.01 o                         
  -3   5  11        102.41        261.16       180.13 o                         
  -1   5  11       1746.20       1939.19       236.14 o                         
   1   5  11      15971.49      15149.00       375.80 o                         
   3   5  11      20073.63      19420.40       566.33 o                         
   5   5  11       3705.97       4399.79       310.65 o                         
   7   5  11       1182.71       1598.67       216.61 o                         
   9   5  11       2343.39       2350.06       289.21 o                         
  11   5  11        656.61        569.56       190.36 o                         
  13   5  11       5245.45       4967.41       320.62 o                         
  15   5  11       4907.25       3898.61       305.54 o                         
  17   5  11       1750.40       1478.09       228.84 o                         
 -18   6  11         53.54        301.38       214.73 o                         
 -16   6  11        118.83       -176.36       176.36 o                         
 -14   6  11          6.41        -66.35       153.77 o                         
 -12   6  11        196.56        249.76       211.89 o                         
 -10   6  11         23.34         82.25       145.04 o                         
  -8   6  11        700.95        547.15       156.26 o                         
  -6   6  11        442.23        633.17       192.21 o                         
  -4   6  11        850.35        551.75       157.60 o                         
  -2   6  11        703.33        360.46       144.96 o                         
   0   6  11          6.53       -134.54       134.54 o                         
   2   6  11        174.75        148.86       171.57 o                         
   4   6  11        820.30       1081.84       220.17 o                         
   6   6  11        508.07        299.27       221.62 o                         
   8   6  11        280.81        196.84       183.44 o                         
  10   6  11         97.27         50.44       174.03 o                         
  12   6  11          0.45       -150.12       170.04 o                         
  14   6  11          9.39        -42.45       190.81 o                         
  16   6  11        155.96        150.29       224.00 o                         
 -17   7  11       2148.19       1118.38       265.88 o                         
 -15   7  11        446.14        547.72       217.75 o                         
 -13   7  11       2571.51       2021.85       295.02 o                         
 -11   7  11       5477.09       5705.96       364.74 o                         
  -9   7  11       6819.83       6688.65       394.09 o                         
  -7   7  11       3695.43       3944.19       274.88 o                         
  -5   7  11        891.09       1010.34       231.27 o                         
  -3   7  11       1576.82       1645.92       197.86 o                         
  -1   7  11       2385.33       2880.19       234.19 o                         
   1   7  11       7096.37       6853.75       330.06 o                         
   3   7  11      10116.67       9889.48       486.68 o                         
   5   7  11       3612.64       3425.03       330.60 o                         
   7   7  11       1489.70       1611.54       269.82 o                         
   9   7  11       3328.97       3937.89       501.19 o                         
  11   7  11       1377.17       1840.36       274.96 o                         
  13   7  11       3592.86       3426.66       361.16 o                         
  15   7  11       2751.28       2556.76       330.67 o                         
 -16   8  11          5.98        137.33       206.57 o                         
 -14   8  11        466.45        159.33       205.96 o                         
 -12   8  11        516.22        318.08       210.93 o                         
 -10   8  11          3.89       -151.18       151.18 o                         
  -8   8  11        971.80        865.58       192.75 o                         
  -6   8  11       1052.84       1140.77       190.00 o                         
  -4   8  11          0.21         50.68       129.37 o                         
  -2   8  11        699.42        747.09       163.52 o                         
   0   8  11       1560.39       1674.06       203.67 o                         
   2   8  11        182.94        170.75       161.13 o                         
   4   8  11       1988.05       1936.03       280.45 o                         
   6   8  11       1395.15       1059.44       237.75 o                         
   8   8  11        179.38        282.42       203.69 o                         
  10   8  11        210.77        372.09       212.05 o                         
  12   8  11       1026.19       1118.41       250.39 o                         
  14   8  11        438.58        170.52       206.84 o                         
 -13   9  11       4688.19       5074.45       436.33 o                         
 -11   9  11       2216.84       1777.71       261.96 o                         
  -9   9  11       1677.29       2183.03       276.12 o                         
  -7   9  11       2149.13       2118.52       238.99 o                         
  -5   9  11       2759.43       2613.77       311.70 o                         
  -3   9  11       4865.40       6272.71       352.79 o                         
  -1   9  11       3462.77       3826.43       282.99 o                         
   1   9  11       1885.78       1693.84       236.57 o                         
   3   9  11       1678.62       1122.93       318.13 o                         
   5   9  11       4763.75       5282.21       615.48 o                         
   7   9  11       1992.69       1645.63       283.21 o                         
   9   9  11       1793.88       2187.87       309.14 o                         
  11   9  11       2723.90       2913.22       346.79 o                         
  13   9  11       3519.48       2838.45       349.01 o                         
 -12  10  11       1160.02        932.65       254.57 o                         
 -10  10  11          0.42        190.04       184.39 o                         
  -8  10  11         12.66        394.43       216.95 o                         
  -6  10  11       1195.81       1341.52       242.23 o                         
  -4  10  11        543.84        381.27       164.08 o                         
  -2  10  11          7.82        189.52       152.91 o                         
   0  10  11        210.05        -45.14       198.74 o                         
   2  10  11         89.98        216.01       196.85 o                         
   4  10  11        116.80        170.06       192.25 o                         
   6  10  11          0.12       -176.56       176.56 o                         
   8  10  11         74.67        158.14       198.27 o                         
  10  10  11         12.37       -227.00       227.00 o                         
  12  10  11        140.99        238.85       212.73 o                         
  -9  11  11       1060.62        859.72       309.12 o                         
  -7  11  11        768.90        825.20       193.65 o                         
  -5  11  11       2718.11       3062.60       277.33 o                         
  -3  11  11       6554.45       6772.03       382.39 o                         
  -1  11  11       5493.58       6152.51       360.60 o                         
   1  11  11       1016.17        761.17       212.00 o                         
   3  11  11       1373.76       1024.38       254.37 o                         
   5  11  11       1852.95       1747.07       303.57 o                         
   7  11  11       3529.61       3556.73       401.40 o                         
   9  11  11       3155.69       2956.75       356.16 o                         
  -6  12  11         17.70        -91.72       184.60 o                         
  -4  12  11          0.98       -136.14       162.36 o                         
  -2  12  11          0.04        228.19       168.29 o                         
   0  12  11        150.81         84.09       174.26 o                         
   2  12  11         85.05       -165.37       165.37 o                         
   4  12  11          3.48        149.21       204.29 o                         
   6  12  11          2.41        -62.27       217.70 o                         
 -18   0  12       2180.59       1345.35       399.19 o                         
 -16   0  12       5217.29       5790.46      1701.34 o                         
 -14   0  12      11799.79      10488.53      1829.79 o                         
 -12   0  12       2870.58       3600.52       922.39 o                         
 -10   0  12        802.15        429.60       344.54 o                         
  -8   0  12        253.24        244.76       157.24 o                         
  -6   0  12       1553.20       1488.54       214.88 o                         
  -4   0  12       5031.41       5686.95       345.07 o                         
  -2   0  12      22250.40      23274.81       545.39 o                         
   0   0  12      11618.05      11381.37       481.52 o                         
   2   0  12        701.01        876.55       277.16 o                         
   4   0  12        516.67        491.19       211.83 o                         
   6   0  12       3058.86       2881.93       653.38 o                         
   8   0  12       4689.94       4306.61       499.64 o                         
  10   0  12       8124.93       8048.11       534.49 o                         
  12   0  12       8387.80       8212.90       571.17 o                         
  14   0  12         90.36        -98.65       220.75 o                         
  16   0  12        140.89       -226.49       270.86 o                         
  18   0  12       2819.30       2011.58       372.38 o                         
 -17   1  12         92.37        131.79       210.38 o                         
 -15   1  12         24.26         36.06       161.09 o                         
 -13   1  12        936.63        861.26       197.86 o                         
 -11   1  12         27.27        -80.02       141.44 o                         
  -9   1  12          5.93         21.24       113.35 o                         
  -7   1  12         43.49        185.97       114.70 o                         
  -5   1  12         28.60        -95.95        95.95 o                         
  -3   1  12        292.84        185.15       112.42 o                         
  -1   1  12        685.13        515.63       130.81 o                         
   1   1  12       2603.26       2505.99       213.33 o                         
   3   1  12         71.35         61.28       122.38 o                         
   5   1  12       1222.26       1044.36       169.75 o                         
   7   1  12       1101.73        949.51       173.40 o                         
   9   1  12        869.17        912.43       184.08 o                         
  11   1  12        216.10        340.85       165.44 o                         
  13   1  12        223.08        229.94       158.19 o                         
  15   1  12         22.80       -154.85       154.85 o                         
  17   1  12        152.84        340.70       219.74 o                         
 -18   2  12       1738.45       1508.50       248.03 o                         
 -16   2  12       5145.03       5103.53       370.41 o                         
 -14   2  12       5374.31       5089.59       547.52 o                         
 -12   2  12       2500.30       3049.56       282.25 o                         
 -10   2  12       2299.08       2275.43       212.86 o                         
  -8   2  12       4956.01       5556.57       278.09 o                         
  -6   2  12       6879.64       8003.99       318.66 o                         
  -4   2  12       6514.54       7571.56       307.23 o                         
  -2   2  12       5115.98       5481.18       264.28 o                         
   0   2  12       2087.78       2357.22       208.51 o                         
   2   2  12       1519.78       1722.35       190.62 o                         
   4   2  12       2649.17       2472.27       215.95 o                         
   6   2  12       2279.43       2569.24       220.96 o                         
   8   2  12       4495.72       4908.23       335.85 o                         
  10   2  12      10400.00      10231.38       390.50 o                         
  12   2  12       6889.31       7034.82       371.29 o                         
  14   2  12       1666.42       1579.57       231.15 o                         
  16   2  12        157.79       -169.78       169.78 o                         
  18   2  12        505.84        626.96       218.98 o                         
 -17   3  12        503.77        385.73       197.59 o                         
 -15   3  12         75.09        -44.44       161.95 o                         
 -13   3  12       1810.28       2323.38       257.85 o                         
 -11   3  12       1664.31       1414.92       221.29 o                         
  -9   3  12        164.95        157.49       124.59 o                         
  -7   3  12       1401.94       1346.37       166.00 o                         
  -5   3  12         51.74         86.28       115.66 o                         
  -3   3  12        248.69        493.40       126.88 o                         
  -1   3  12        593.02        387.46       129.06 o                         
   1   3  12       1572.35       2063.86       223.60 o                         
   3   3  12        633.17        598.70       191.92 o                         
   5   3  12       4287.64       4496.50       414.47 o                         
   7   3  12         99.98        -90.09       124.97 o                         
   9   3  12         24.67        -76.57       131.03 o                         
  11   3  12       1191.84        740.50       177.58 o                         
  13   3  12       2271.39       2050.95       403.99 o                         
  15   3  12          6.03       -160.09       160.09 o                         
  17   3  12       1743.94       1625.49       250.62 o                         
 -16   4  12       1775.42       1599.64       276.93 o                         
 -14   4  12       1069.69        891.69       225.69 o                         
 -12   4  12       3200.16       2825.67       315.88 o                         
 -10   4  12       5010.85       5159.47       423.60 o                         
  -8   4  12       5479.07       5709.78       285.07 o                         
  -6   4  12       3567.08       3990.79       268.12 o                         
  -4   4  12       2456.77       2548.79       222.58 o                         
  -2   4  12       1454.71       1624.21       174.96 o                         
   0   4  12       6592.11       6607.42       362.64 o                         
   2   4  12       7310.98       7596.59       376.27 o                         
   4   4  12       9933.48       9929.68       418.75 o                         
   6   4  12       1968.68       1791.12       229.35 o                         
   8   4  12        455.41        730.72       189.24 o                         
  10   4  12        755.82        716.00       203.59 o                         
  12   4  12       2515.74       2126.22       268.34 o                         
  14   4  12       4294.58       4346.06       326.00 o                         
  16   4  12       5764.49       5634.25       367.41 o                         
 -17   5  12         75.53          3.92       197.22 o                         
 -15   5  12          2.82       -167.87       167.87 o                         
 -13   5  12        385.57        105.80       188.30 o                         
 -11   5  12        936.81        811.65       227.80 o                         
  -9   5  12         33.38        143.38       147.80 o                         
  -7   5  12        451.66        609.65       150.88 o                         
  -5   5  12         98.80         63.13       192.79 o                         
  -3   5  12        192.17         24.33       113.71 o                         
  -1   5  12        151.25         62.93       116.50 o                         
   1   5  12         61.85       -155.89       155.89 o                         
   3   5  12        130.47         62.00       175.37 o                         
   5   5  12         14.76         40.75       171.28 o                         
   7   5  12        572.28        368.95       202.72 o                         
   9   5  12         33.19        -55.99       234.54 o                         
  11   5  12          4.09        215.26       181.91 o                         
  13   5  12          9.36        193.65       212.86 o                         
  15   5  12         16.76        -89.59       216.22 o                         
 -16   6  12        844.42        741.32       245.49 o                         
 -14   6  12        545.12        991.24       232.26 o                         
 -12   6  12       1352.96       1160.28       254.41 o                         
 -10   6  12       4773.97       5278.03       350.74 o                         
  -8   6  12       6501.36       6112.47       336.95 o                         
  -6   6  12       4069.23       4129.56       276.56 o                         
  -4   6  12       4400.58       4061.22       288.42 o                         
  -2   6  12        321.96        194.70       144.60 o                         
   0   6  12       1609.09       1713.48       262.67 o                         
   2   6  12       7237.61       7475.70       456.81 o                         
   4   6  12       9045.64       9382.19       516.26 o                         
   6   6  12       1913.36       1476.35       273.48 o                         
   8   6  12       5080.11       5052.99       402.71 o                         
  10   6  12         52.21       -166.98       166.98 o                         
  12   6  12       1382.41        510.13       278.88 o                         
  14   6  12       3927.65       4069.66       393.88 o                         
 -15   7  12         22.93        -79.31       230.10 o                         
 -13   7  12        159.49         37.80       188.48 o                         
 -11   7  12        395.73        238.37       237.85 o                         
  -9   7  12         14.35        -71.63       146.97 o                         
  -7   7  12         48.59         44.34       144.18 o                         
  -5   7  12        876.34        831.61       172.37 o                         
  -3   7  12        730.63        709.98       174.36 o                         
  -1   7  12        256.45        264.99       180.48 o                         
   1   7  12        362.23        313.21       196.60 o                         
   3   7  12         37.96        -57.29       164.81 o                         
   5   7  12        164.05        392.20       205.08 o                         
   7   7  12          2.69          0.30       178.13 o                         
   9   7  12          0.25          2.64       186.26 o                         
  11   7  12        228.32         67.59       196.10 o                         
  13   7  12          0.88        -70.30       327.53 o                         
 -12   8  12       1740.54       1793.77       302.88 o                         
 -10   8  12       2569.58       2450.63       279.26 o                         
  -8   8  12       3011.22       2975.61       305.80 o                         
  -6   8  12       1664.93       1898.45       328.60 o                         
  -4   8  12       1635.69       1961.19       231.09 o                         
  -2   8  12       1295.22       1851.27       215.14 o                         
   0   8  12       4204.12       4577.06       393.23 o                         
   2   8  12       5430.76       5466.67       470.59 o                         
   4   8  12       8286.04       7818.93       490.92 o                         
   6   8  12       3090.62       3029.78       343.25 o                         
   8   8  12       2034.51       1681.05       322.39 o                         
  10   8  12        710.06        580.42       230.19 o                         
  12   8  12        441.65        350.57       226.00 o                         
 -11   9  12       1102.91       1098.08       272.21 o                         
  -9   9  12         16.14        -51.04       163.47 o                         
  -7   9  12        287.68        111.82       160.86 o                         
  -5   9  12       1619.93       1781.69       227.30 o                         
  -3   9  12        834.16        876.18       215.20 o                         
  -1   9  12       1478.37       1881.87       257.00 o                         
   1   9  12       1489.66       1314.47       263.92 o                         
   3   9  12         29.46       -152.76       163.63 o                         
   5   9  12       1151.92       1164.10       252.45 o                         
   7   9  12        432.46        113.31       204.74 o                         
   9   9  12         44.79       -175.73       186.91 o                         
  11   9  12        380.87        441.51       224.87 o                         
  -8  10  12        597.91        493.62       220.68 o                         
  -6  10  12       1929.54       1867.50       274.48 o                         
  -4  10  12       3841.76       4022.79       346.06 o                         
  -2  10  12       5817.75       6088.30       363.35 o                         
   0  10  12       3680.99       4493.61       531.10 o                         
   2  10  12        862.67       1086.93       258.11 o                         
   4  10  12        271.24        245.88       208.45 o                         
   6  10  12       1193.95        374.08       399.28 o                         
   8  10  12       4807.04       4364.33       401.63 o                         
  -5  11  12         61.45        186.67       171.23 o                         
  -3  11  12          9.00       -171.87       201.10 o                         
  -1  11  12         53.50       -141.15       171.71 o                         
   1  11  12         29.78       -178.35       178.35 o                         
   3  11  12          0.03        -68.72       191.79 o                         
   5  11  12        144.53        162.53       221.73 o                         
 -15   1  13       7388.91       7435.08       495.55 o                         
 -13   1  13       8437.10       8815.02       609.36 o                         
 -11   1  13       1225.00       1057.36       266.23 o                         
  -9   1  13       2134.96       1877.77       293.63 o                         
  -7   1  13       1977.98       1899.96       206.41 o                         
  -5   1  13       4484.36       4389.34       258.09 o                         
  -3   1  13       6990.02       7642.39       390.65 o                         
  -1   1  13       6142.36       6443.39       368.01 o                         
   1   1  13       2798.41       3023.88       263.21 o                         
   3   1  13       1211.39       1424.76       196.01 o                         
   5   1  13        901.54        756.42       168.80 o                         
   7   1  13       3154.01       3426.86       265.46 o                         
   9   1  13       2660.96       2722.37       250.51 o                         
  11   1  13       4425.85       4756.44       326.26 o                         
  13   1  13       9106.03       9980.27       657.35 o                         
  15   1  13       1219.85       1140.52       221.08 o                         
 -16   2  13       1005.88        900.17       270.93 o                         
 -14   2  13         13.82       -140.21       160.37 o                         
 -12   2  13        840.48        497.13       191.58 o                         
 -10   2  13       1438.57       1342.99       215.87 o                         
  -8   2  13        216.84        205.24       137.13 o                         
  -6   2  13       1345.65       1589.24       231.00 o                         
  -4   2  13       2638.30       2914.69       307.00 o                         
  -2   2  13        150.21        -19.98       146.55 o                         
   0   2  13        691.36        370.95       165.65 o                         
   2   2  13       3170.84       3504.49       282.98 o                         
   4   2  13        760.15        526.67       176.88 o                         
   6   2  13        602.62        535.95       160.26 o                         
   8   2  13        766.59        360.55       150.11 o                         
  10   2  13        320.11         53.94       150.26 o                         
  12   2  13          1.31        138.73       165.12 o                         
  14   2  13        659.11        457.87       186.52 o                         
 -15   3  13       2230.60       2033.13       297.39 o                         
 -13   3  13       3091.01       3317.50       312.76 o                         
 -11   3  13       1741.85       1310.80       220.57 o                         
  -9   3  13       2756.06       2478.39       233.94 o                         
  -7   3  13       2399.23       2279.90       234.41 o                         
  -5   3  13       3494.09       3708.88       242.38 o                         
  -3   3  13       2909.39       3052.20       236.67 o                         
  -1   3  13       4501.10       4842.08       326.98 o                         
   1   3  13       5360.12       6280.75       369.64 o                         
   3   3  13       3962.18       3817.72       312.78 o                         
   5   3  13       2796.51       3048.92       392.02 o                         
   7   3  13       2467.71       2257.60       267.59 o                         
   9   3  13       2859.60       3126.81       305.42 o                         
  11   3  13       1600.92        886.33       238.38 o                         
  13   3  13       3227.55       3142.73       323.52 o                         
  15   3  13       1820.10       1477.66       244.31 o                         
 -14   4  13        213.37        120.04       194.38 o                         
 -12   4  13       1156.83       1063.98       233.77 o                         
 -10   4  13        254.51       -151.94       151.94 o                         
  -8   4  13        876.38        779.25       262.39 o                         
  -6   4  13       1853.69       1743.45       204.01 o                         
  -4   4  13        595.96        537.09       154.92 o                         
  -2   4  13        500.73        364.79       193.43 o                         
   0   4  13        990.49       1204.98       463.49 o                         
   2   4  13        407.65        612.44       206.85 o                         
   4   4  13        504.04        419.76       214.59 o                         
   6   4  13          0.38        -30.05       185.68 o                         
   8   4  13        110.04        148.75       169.90 o                         
  10   4  13        203.20        329.07       261.45 o                         
  12   4  13        125.45        -41.33       187.40 o                         
  14   4  13        327.84        296.85       209.21 o                         
 -13   5  13       1981.42       1935.19       445.33 o                         
 -11   5  13       3592.65       3428.57       533.56 o                         
  -9   5  13       7931.79       7748.30       548.52 o                         
  -7   5  13       3265.57       3486.85       286.65 o                         
  -5   5  13       2668.18       2123.18       223.83 o                         
  -3   5  13        537.82        347.81       158.92 o                         
  -1   5  13        217.95        173.36       223.78 o                         
   1   5  13       2422.70       2221.08       301.37 o                         
   3   5  13      13840.06      14002.54       826.23 o                         
   5   5  13       5824.38       5613.08       600.32 o                         
   7   5  13       5611.36       5906.26       455.42 o                         
   9   5  13        264.88        248.87       209.70 o                         
  11   5  13         69.00        325.39       236.52 o                         
  13   5  13       1058.59        792.04       254.29 o                         
 -12   6  13          2.60         -2.92       171.25 o                         
 -10   6  13          7.80        -86.32       172.09 o                         
  -8   6  13          0.23        -73.54       156.45 o                         
  -6   6  13        341.31        413.33       176.21 o                         
  -4   6  13         46.26         54.95       206.19 o                         
  -2   6  13        445.80        379.78       205.39 o                         
   0   6  13        103.40        217.27       190.07 o                         
   2   6  13        120.03        115.62       185.93 o                         
   4   6  13         13.99        -36.76       182.92 o                         
   6   6  13         56.28          8.58       188.10 o                         
   8   6  13         64.44       -178.68       178.68 o                         
  10   6  13        199.05        287.91       200.51 o                         
  12   6  13          7.08       -266.92       266.92 o                         
 -11   7  13       1370.05       1040.70       253.10 o                         
  -9   7  13       4257.09       4332.14       346.16 o                         
  -7   7  13       2240.78       2394.45       298.42 o                         
  -5   7  13       4070.00       4718.17       317.41 o                         
  -3   7  13       3088.95       2863.77       285.66 o                         
  -1   7  13       1468.95        931.79       264.47 o                         
   1   7  13       1868.43       2210.38       306.31 o                         
   3   7  13       7082.19       6635.56       465.66 o                         
   5   7  13       2153.66       1871.22       299.00 o                         
   7   7  13       2881.49       2705.85       331.91 o                         
   9   7  13       1477.89       1269.32       475.24 o                         
  11   7  13        695.78        642.80       245.31 o                         
 -10   8  13       1266.87       1397.08       253.24 o                         
  -8   8  13          9.74        358.35       193.27 o                         
  -6   8  13        381.06        750.56       188.68 o                         
  -4   8  13       2132.03       1675.48       222.14 o                         
  -2   8  13        625.24        572.30       217.84 o                         
   0   8  13        946.37        558.42       292.58 o                         
   2   8  13       2105.39       2058.57       310.34 o                         
   4   8  13         21.65        -48.31       186.05 o                         
   6   8  13         58.45        -47.15       196.98 o                         
   8   8  13       1249.44        751.37       252.53 o                         
  -7   9  13       1905.71       1795.14       276.03 o                         
  -5   9  13       1688.24       1399.69       219.81 o                         
  -3   9  13       2960.72       2512.11       291.18 o                         
  -1   9  13       3282.18       2731.51       333.59 o                         
   1   9  13       2015.94       1992.89       462.67 o                         
   3   9  13       1504.98       1780.90       297.59 o                         
   5   9  13       1026.36        754.19       367.86 o                         
   7   9  13       1185.45        642.47       250.90 o                         
  -2  10  13        289.81         77.14       300.90 o                         
   0  10  13        183.58        118.29       248.29 o                         
   2  10  13       1162.52        959.75       386.81 o                         
 -12   0  14       3465.66       4453.17      1027.25 o                         
 -10   0  14       3449.53       4347.89       548.62 o                         
  -8   0  14        208.71       -189.76       189.76 o                         
  -6   0  14        385.30        186.80       205.65 o                         
  -4   0  14       2852.60       3212.40       468.12 o                         
  -2   0  14       7153.31       7529.43       664.70 o                         
   0   0  14       2800.87       2943.47       361.62 o                         
   2   0  14       4667.86       4530.51       407.77 o                         
   4   0  14       1653.66       1818.38       311.79 o                         
   6   0  14       2220.43       2659.40       388.56 o                         
   8   0  14       5755.53       6483.71       523.66 o                         
  10   0  14       2809.77       2361.02       372.53 o                         
  12   0  14       2669.88       3312.82       415.54 o                         
 -13   1  14        615.31        542.55       234.90 o                         
 -11   1  14        207.74        432.90       218.56 o                         
  -9   1  14         60.27       -174.57       174.57 o                         
  -7   1  14        347.39        427.09       180.32 o                         
  -5   1  14        978.27       1059.53       200.95 o                         
  -3   1  14        432.09        216.19       154.41 o                         
  -1   1  14        389.03        214.46       242.20 o                         
   1   1  14        260.66        275.93       169.08 o                         
   3   1  14         91.81          3.47       153.82 o                         
   5   1  14         75.77        -61.08       150.44 o                         
   7   1  14         30.07       -122.20       138.40 o                         
   9   1  14          8.45       -108.66       155.75 o                         
  11   1  14         32.90       -158.60       158.60 o                         
  13   1  14        166.84       -169.18       169.18 o                         
 -12   2  14       4663.26       5035.48       663.75 o                         
 -10   2  14       3812.01       3892.98       413.26 o                         
  -8   2  14       2042.53       2081.60       223.96 o                         
  -6   2  14       2530.50       2797.38       243.21 o                         
  -4   2  14       3528.05       3628.06       303.95 o                         
  -2   2  14       4448.98       4898.94       341.27 o                         
   0   2  14        983.42        896.89       197.38 o                         
   2   2  14        991.90       1051.17       214.46 o                         
   4   2  14       2925.56       3094.64       426.03 o                         
   6   2  14       1755.03       1853.16       250.40 o                         
   8   2  14       4892.43       5256.84       375.19 o                         
  10   2  14       3629.58       3194.07       330.95 o                         
  12   2  14       2176.25       2094.20       374.50 o                         
 -11   3  14        464.65        178.85       196.80 o                         
  -9   3  14        755.02        482.20       202.85 o                         
  -7   3  14         26.88        101.82       142.89 o                         
  -5   3  14       1451.62       1701.95       325.24 o                         
  -3   3  14       2844.23       3245.87       340.28 o                         
  -1   3  14         88.70         -3.19       173.47 o                         
   1   3  14       2974.16       3378.97       302.39 o                         
   3   3  14       1589.63       1855.72       263.47 o                         
   5   3  14          5.04        -47.44       157.32 o                         
   7   3  14       1294.52       1000.08       228.66 o                         
   9   3  14       2045.49       1866.98       269.82 o                         
  11   3  14        287.80         35.86       203.06 o                         
 -12   4  14       2068.38       2085.29       304.43 o                         
 -10   4  14       2873.76       2486.53       431.35 o                         
  -8   4  14       3389.26       3484.20       312.50 o                         
  -6   4  14       2912.21       2934.74       265.16 o                         
  -4   4  14       2358.54       2398.52       501.84 o                         
  -2   4  14       2337.62       2061.27       284.18 o                         
   0   4  14       2164.43       2663.69       339.47 o                         
   2   4  14       3920.34       3918.19       378.85 o                         
   4   4  14       4168.44       4127.75       631.28 o                         
   6   4  14       2911.22       3248.50       623.92 o                         
   8   4  14       2321.79       2191.66       375.82 o                         
  10   4  14        429.84        431.68       237.48 o                         
 -11   5  14         41.20       -157.92       226.13 o                         
  -9   5  14         26.86        -71.31       171.51 o                         
  -7   5  14         44.13       -104.77       168.91 o                         
  -5   5  14         57.35        108.52       199.37 o                         
  -3   5  14         33.71       -128.21       172.41 o                         
  -1   5  14        196.53        -79.88       183.17 o                         
   1   5  14         85.74        209.95       198.20 o                         
   3   5  14         26.49        232.43       209.75 o                         
   5   5  14        206.41        235.15       211.74 o                         
   7   5  14          1.28       -166.80       166.80 o                         
   9   5  14          5.68       -158.20       187.06 o                         
  -8   6  14       4930.23       5118.34       378.33 o                         
  -6   6  14       4614.96       4729.66       348.28 o                         
  -4   6  14       2252.69       2453.76       484.32 o                         
  -2   6  14        786.68        370.10       221.54 o                         
   0   6  14        653.88        504.13       240.89 o                         
   2   6  14       6603.35       6267.49       464.08 o                         
   4   6  14       4865.23       4673.07       497.67 o                         
   6   6  14       2010.19       2148.81       312.21 o                         
   8   6  14        736.17        367.46       238.82 o                         
  -7   7  14          5.78       -169.76       172.08 o                         
  -5   7  14        284.77         87.58       219.97 o                         
  -3   7  14        226.56         21.91       290.09 o                         
  -1   7  14        229.58         74.87       299.46 o                         
   1   7  14         42.45        190.18       315.91 o                         
   3   7  14         90.81         -0.56       274.07 o                         
   5   7  14        754.60         36.21       305.95 o                         
   7   7  14        211.86       -257.62       257.62 o                         
  -4   8  14       2185.59       1752.40       629.15 o                         
  -2   8  14       3164.98       3886.96       402.21 o                         
   0   8  14       2221.81       2310.93       357.63 o                         
   2   8  14        748.64        629.11       237.68 o                         
  -9   1  15       4098.04       4702.47       410.63 o                         
  -7   1  15        790.65        613.44       264.46 o                         
  -5   1  15         25.65       -112.06       175.26 o                         
  -3   1  15       3189.91       3156.17       337.22 o                         
  -1   1  15       5428.66       6256.91       546.95 o                         
   1   1  15       3487.74       3883.63       328.70 o                         
   3   1  15       1479.17       1337.39       259.66 o                         
   5   1  15       1391.74       1167.50       242.27 o                         
   7   1  15       1805.06       1879.41       262.60 o                         
  -8   2  15         88.40       -225.48       238.05 o                         
  -6   2  15         15.26       -173.89       223.91 o                         
  -4   2  15        601.81        369.36       189.02 o                         
  -2   2  15          0.07         14.20       171.03 o                         
   0   2  15         91.22       -155.07       155.07 o                         
   2   2  15        498.46        508.73       201.02 o                         
   4   2  15         71.31        124.46       177.08 o                         
   6   2  15         23.93       -104.22       182.44 o                         
   8   2  15        138.08        407.56       203.63 o                         
  -7   3  15       1283.39       1210.02       551.63 o                         
  -5   3  15       1921.13       1997.24       289.85 o                         
  -3   3  15       3216.65       4000.99       376.49 o                         
  -1   3  15       4113.13       3852.20       441.37 o                         
   1   3  15       1519.36       1183.62       275.02 o                         
   3   3  15       2606.76       2890.19       347.44 o                         
   5   3  15       2726.54       2566.46       334.90 o                         
   7   3  15       1805.70       1707.10       309.17 o                         
  -6   4  15        214.35         71.87       206.85 o                         
  -4   4  15       1644.47       1519.47       276.21 o                         
  -2   4  15        402.95        264.22       209.66 o                         
   0   4  15        596.17        484.10       220.04 o                         
   2   4  15       2104.18       2451.20       331.42 o                         
   4   4  15        518.67        385.24       225.03 o                         
   6   4  15          0.10       -154.52       207.88 o                         
  -5   5  15       8165.48       9235.55       713.41 o                         
  -3   5  15       1695.91       1268.99       269.99 o                         
  -1   5  15        152.48       -224.14       224.14 o                         
   1   5  15        668.12        512.59       234.13 o                         
   3   5  15       1462.82       1200.90       284.96 o                         
                                                                                
